# Supplementary material for: Sense-antisense gene pairs: sequence, transcription, and structure are not conserved between human and mouse
Source: Front Genet. 2013 Sep 26;4:183. doi: 10.3389/fgene.2013.00183 (PMC3783845; doi:10.3389/fgene.2013.00183)
Supplement: Supplementary file 1 [file DataSheet1.XLSX]

## Sheet: GeneLevelAnalysis_Mm9Duplicates
PairID:Hg19_AccessionNumber	LiftOver category
1:AK124125	Single in Hg19, Duplicated in Mm9
1003:AB063115	Single in Hg19, Duplicated in Mm9
1004:AB063115	Single in Hg19, Duplicated in Mm9
1007:NM_031418	Single in Hg19, Duplicated in Mm9
1010:BG707369	Single in Hg19, Duplicated in Mm9
1011:BX647348	Single in Hg19, Duplicated in Mm9
1012:BC023595	Single in Hg19, Duplicated in Mm9
1014:NM_006360	Single in Hg19, Duplicated in Mm9
1021:AU124528	Single in Hg19, Duplicated in Mm9
1022:BC037344	Single in Hg19, Duplicated in Mm9
1023:BC012043	Single in Hg19, Duplicated in Mm9
1025:AK097541	Single in Hg19, Duplicated in Mm9
1048:NM_080661	Single in Hg19, Duplicated in Mm9
1084:AK000563	Single in Hg19, Duplicated in Mm9
1085:AA757229	Single in Hg19, Duplicated in Mm9
1085:AK097588	Single in Hg19, Duplicated in Mm9
109:AK024382	Single in Hg19, Duplicated in Mm9
109:X63094	Single in Hg19, Duplicated in Mm9
110:X63095	Single in Hg19, Duplicated in Mm9
1124:AK127603	Single in Hg19, Duplicated in Mm9
1132:BC028240	Single in Hg19, Duplicated in Mm9
1134:BC064360	Single in Hg19, Duplicated in Mm9
1143:NM_000694	Single in Hg19, Duplicated in Mm9
1146:NM_018312	Single in Hg19, Duplicated in Mm9
1155:BU941805	Single in Hg19, Duplicated in Mm9
1157:AF289588	Single in Hg19, Duplicated in Mm9
1160:AL133567	Single in Hg19, Duplicated in Mm9
1160:BC069189	Single in Hg19, Duplicated in Mm9
1163:AF111853	Single in Hg19, Duplicated in Mm9
1165:AY358521	Single in Hg19, Duplicated in Mm9
1167:AB082522	Single in Hg19, Duplicated in Mm9
1167:AK074152	Single in Hg19, Duplicated in Mm9
117:CD367832	Single in Hg19, Duplicated in Mm9
1173:AF081567	Single in Hg19, Duplicated in Mm9
1175:NM_002576	Single in Hg19, Duplicated in Mm9
1177:BC015664	Single in Hg19, Duplicated in Mm9
1177:BC016854	Single in Hg19, Duplicated in Mm9
1185:AK095193	Single in Hg19, Duplicated in Mm9
1186:BI561010	Single in Hg19, Duplicated in Mm9
1189:AL832007	Single in Hg19, Duplicated in Mm9
1190:BC063022	Single in Hg19, Duplicated in Mm9
1192:AJ012370	Single in Hg19, Duplicated in Mm9
1195:AK027016	Single in Hg19, Duplicated in Mm9
1198:CN263771	Single in Hg19, Duplicated in Mm9
1210:NM_016156	Single in Hg19, Duplicated in Mm9
1211:AB028996	Single in Hg19, Duplicated in Mm9
1214:CB217008	Single in Hg19, Duplicated in Mm9
1215:AK097805	Single in Hg19, Duplicated in Mm9
1215:BC013875	Single in Hg19, Duplicated in Mm9
1224:X91196	Single in Hg19, Duplicated in Mm9
1225:BC059411	Single in Hg19, Duplicated in Mm9
1225:U33841	Single in Hg19, Duplicated in Mm9
1228:BC042557	Single in Hg19, Duplicated in Mm9
1229:BC042557	Single in Hg19, Duplicated in Mm9
1229:BM794502	Single in Hg19, Duplicated in Mm9
1233:AL136764	Single in Hg19, Duplicated in Mm9
1234:NM_015191	Single in Hg19, Duplicated in Mm9
1237:NM_018195	Single in Hg19, Duplicated in Mm9
1239:NM_000615	Single in Hg19, Duplicated in Mm9
124:AK098318	Single in Hg19, Duplicated in Mm9
1252:NM_005933	Single in Hg19, Duplicated in Mm9
1255:AB094093	Single in Hg19, Duplicated in Mm9
1264:AA923519	Single in Hg19, Duplicated in Mm9
1264:BE272669	Single in Hg19, Duplicated in Mm9
1279:AB058770	Single in Hg19, Duplicated in Mm9
1280:BC065255	Single in Hg19, Duplicated in Mm9
1284:BC049375	Single in Hg19, Duplicated in Mm9
1287:NM_032801	Single in Hg19, Duplicated in Mm9
1290:AK091953	Single in Hg19, Duplicated in Mm9
1290:AK096077	Single in Hg19, Duplicated in Mm9
1298:AB053471	Single in Hg19, Duplicated in Mm9
1301:AF516695	Single in Hg19, Duplicated in Mm9
1302:AF465484	Single in Hg19, Duplicated in Mm9
1308:U63824	Single in Hg19, Duplicated in Mm9
1315:AK056500	Single in Hg19, Duplicated in Mm9
1323:AI674052	Single in Hg19, Duplicated in Mm9
1323:BF130318	Single in Hg19, Duplicated in Mm9
133:BC050609	Single in Hg19, Duplicated in Mm9
1330:AL833364	Single in Hg19, Duplicated in Mm9
1331:AL833364	Single in Hg19, Duplicated in Mm9
1334:AB033064	Single in Hg19, Duplicated in Mm9
1336:BC040071	Single in Hg19, Duplicated in Mm9
1338:BC047234	Single in Hg19, Duplicated in Mm9
1339:AA194956	Single in Hg19, Duplicated in Mm9
1339:BC027885	Single in Hg19, Duplicated in Mm9
134:BC050609	Single in Hg19, Duplicated in Mm9
1342:BU570676	Single in Hg19, Duplicated in Mm9
1343:BE567130	Single in Hg19, Duplicated in Mm9
1348:AB051487	Single in Hg19, Duplicated in Mm9
1352:BC016277	Single in Hg19, Duplicated in Mm9
1355:S57551	Single in Hg19, Duplicated in Mm9
1357:NM_021071	Single in Hg19, Duplicated in Mm9
1359:AL832441	Single in Hg19, Duplicated in Mm9
1363:AA401506	Single in Hg19, Duplicated in Mm9
1367:NM_006152	Single in Hg19, Duplicated in Mm9
1371:AI792616	Single in Hg19, Duplicated in Mm9
1373:AF246960	Single in Hg19, Duplicated in Mm9
1385:AF000430	Single in Hg19, Duplicated in Mm9
1389:AK023061	Single in Hg19, Duplicated in Mm9
1390:AJ315644	Single in Hg19, Duplicated in Mm9
1390:AK097445	Single in Hg19, Duplicated in Mm9
1393:AI205552	Single in Hg19, Duplicated in Mm9
1393:NM_031292	Single in Hg19, Duplicated in Mm9
14:BC014270	Single in Hg19, Duplicated in Mm9
1406:BX537920	Single in Hg19, Duplicated in Mm9
1409:AU123507	Single in Hg19, Duplicated in Mm9
1416:BM981301	Single in Hg19, Duplicated in Mm9
1416:NM_032130	Single in Hg19, Duplicated in Mm9
1418:AB095934	Single in Hg19, Duplicated in Mm9
1429:AL832198	Single in Hg19, Duplicated in Mm9
1430:AL832198	Single in Hg19, Duplicated in Mm9
1431:BC007671	Single in Hg19, Duplicated in Mm9
1435:AB018282	Single in Hg19, Duplicated in Mm9
1443:BC073139	Single in Hg19, Duplicated in Mm9
1446:NM_003578	Single in Hg19, Duplicated in Mm9
1455:NM_006856	Single in Hg19, Duplicated in Mm9
146:X74262	Single in Hg19, Duplicated in Mm9
1460:BC032226	Single in Hg19, Duplicated in Mm9
1493:AK092085	Single in Hg19, Duplicated in Mm9
1498:BC039697	Single in Hg19, Duplicated in Mm9
1498:D79989	Single in Hg19, Duplicated in Mm9
15:BC014270	Single in Hg19, Duplicated in Mm9
1504:AB032983	Single in Hg19, Duplicated in Mm9
1506:BC053903	Single in Hg19, Duplicated in Mm9
1507:AK023899	Single in Hg19, Duplicated in Mm9
1514:BX648776	Single in Hg19, Duplicated in Mm9
1516:AK128707	Single in Hg19, Duplicated in Mm9
1516:BC018139	Single in Hg19, Duplicated in Mm9
1524:BC038739	Single in Hg19, Duplicated in Mm9
1524:NM_020401	Single in Hg19, Duplicated in Mm9
1525:AW513030	Single in Hg19, Duplicated in Mm9
1525:BC065505	Single in Hg19, Duplicated in Mm9
1529:BC031864	Single in Hg19, Duplicated in Mm9
1529:BX648245	Single in Hg19, Duplicated in Mm9
1531:NM_013381	Single in Hg19, Duplicated in Mm9
1541:NM_005639	Single in Hg19, Duplicated in Mm9
1547:NM_152588	Single in Hg19, Duplicated in Mm9
1549:AB002371	Single in Hg19, Duplicated in Mm9
1549:AK095477	Single in Hg19, Duplicated in Mm9
1557:NM_003348	Single in Hg19, Duplicated in Mm9
1563:BC064939	Single in Hg19, Duplicated in Mm9
157:NM_007167	Single in Hg19, Duplicated in Mm9
1572:AF013263	Single in Hg19, Duplicated in Mm9
1573:AB007873	Single in Hg19, Duplicated in Mm9
1573:AF164792	Single in Hg19, Duplicated in Mm9
1575:AJ006778	Single in Hg19, Duplicated in Mm9
1577:AK056587	Single in Hg19, Duplicated in Mm9
1578:AF517774	Single in Hg19, Duplicated in Mm9
1582:AY311388	Single in Hg19, Duplicated in Mm9
1583:AY311388	Single in Hg19, Duplicated in Mm9
1585:BG542048	Single in Hg19, Duplicated in Mm9
1598:AK094906	Single in Hg19, Duplicated in Mm9
1605:AI870880	Single in Hg19, Duplicated in Mm9
1621:AK122767	Single in Hg19, Duplicated in Mm9
1633:NM_012174	Single in Hg19, Duplicated in Mm9
1637:CA412014	Single in Hg19, Duplicated in Mm9
1642:BC034962	Single in Hg19, Duplicated in Mm9
1647:NM_139015	Single in Hg19, Duplicated in Mm9
1651:BX648084	Single in Hg19, Duplicated in Mm9
1658:AK122659	Single in Hg19, Duplicated in Mm9
1658:D79988	Single in Hg19, Duplicated in Mm9
1665:NM_006312	Single in Hg19, Duplicated in Mm9
1668:AB061814	Single in Hg19, Duplicated in Mm9
1670:AB002316	Single in Hg19, Duplicated in Mm9
1677:AK093451	Single in Hg19, Duplicated in Mm9
1678:BI461775	Single in Hg19, Duplicated in Mm9
1682:U09368	Single in Hg19, Duplicated in Mm9
1683:NM_003440	Single in Hg19, Duplicated in Mm9
1684:AW449947	Single in Hg19, Duplicated in Mm9
1684:BC017932	Single in Hg19, Duplicated in Mm9
1687:AK001817	Single in Hg19, Duplicated in Mm9
1690:AK126668	Single in Hg19, Duplicated in Mm9
1692:AK055408	Single in Hg19, Duplicated in Mm9
1695:AI739231	Single in Hg19, Duplicated in Mm9
1695:BC050367	Single in Hg19, Duplicated in Mm9
1709:AK093165	Single in Hg19, Duplicated in Mm9
1713:U50534	Single in Hg19, Duplicated in Mm9
1718:NM_004795	Single in Hg19, Duplicated in Mm9
173:AA505369	Single in Hg19, Duplicated in Mm9
1732:BC047078	Single in Hg19, Duplicated in Mm9
1734:BM728661	Single in Hg19, Duplicated in Mm9
1736:AL831953	Single in Hg19, Duplicated in Mm9
1737:AL831953	Single in Hg19, Duplicated in Mm9
1743:AB082525	Single in Hg19, Duplicated in Mm9
1752:NM_014923	Single in Hg19, Duplicated in Mm9
1755:AF529010	Single in Hg19, Duplicated in Mm9
1759:NM_052950	Single in Hg19, Duplicated in Mm9
1761:BC026024	Single in Hg19, Duplicated in Mm9
1764:BC063885	Single in Hg19, Duplicated in Mm9
1768:BC044213	Single in Hg19, Duplicated in Mm9
1769:BC025367	Single in Hg19, Duplicated in Mm9
177:NM_012090	Single in Hg19, Duplicated in Mm9
1773:AK095779	Single in Hg19, Duplicated in Mm9
1773:NM_024546	Single in Hg19, Duplicated in Mm9
1774:AF105267	Single in Hg19, Duplicated in Mm9
1775:NM_005845	Single in Hg19, Duplicated in Mm9
1777:AB023213	Single in Hg19, Duplicated in Mm9
1786:BC034289	Single in Hg19, Duplicated in Mm9
1788:AK025806	Single in Hg19, Duplicated in Mm9
1788:NM_052867	Single in Hg19, Duplicated in Mm9
1795:AL521343	Single in Hg19, Duplicated in Mm9
1797:NM_145735	Single in Hg19, Duplicated in Mm9
180:BE616546	Single in Hg19, Duplicated in Mm9
180:BE972465	Single in Hg19, Duplicated in Mm9
1800:NM_024719	Single in Hg19, Duplicated in Mm9
1802:NM_007368	Single in Hg19, Duplicated in Mm9
1807:BI460032	Single in Hg19, Duplicated in Mm9
1807:BX248010	Single in Hg19, Duplicated in Mm9
181:U75686	Single in Hg19, Duplicated in Mm9
1827:AK094211	Single in Hg19, Duplicated in Mm9
1828:AY358638	Single in Hg19, Duplicated in Mm9
183:AK092606	Single in Hg19, Duplicated in Mm9
183:AY303954	Single in Hg19, Duplicated in Mm9
185:NM_022733	Single in Hg19, Duplicated in Mm9
1852:NM_014574	Single in Hg19, Duplicated in Mm9
1854:CR749444	Single in Hg19, Duplicated in Mm9
1862:AK000651	Single in Hg19, Duplicated in Mm9
1863:AK128559	Single in Hg19, Duplicated in Mm9
1864:NM_017917	Single in Hg19, Duplicated in Mm9
1867:AK123575	Single in Hg19, Duplicated in Mm9
1871:NM_030631	Single in Hg19, Duplicated in Mm9
1872:NM_006364	Single in Hg19, Duplicated in Mm9
1877:BC030142	Single in Hg19, Duplicated in Mm9
1881:BM455267	Single in Hg19, Duplicated in Mm9
1881:BX161429	Single in Hg19, Duplicated in Mm9
1882:BM968724	Single in Hg19, Duplicated in Mm9
1890:BC036013	Single in Hg19, Duplicated in Mm9
1891:AF444143	Single in Hg19, Duplicated in Mm9
1899:NM_016039	Single in Hg19, Duplicated in Mm9
19:NM_024848	Single in Hg19, Duplicated in Mm9
1902:NM_006832	Single in Hg19, Duplicated in Mm9
1907:NM_080867	Single in Hg19, Duplicated in Mm9
1908:AK054650	Single in Hg19, Duplicated in Mm9
1908:AK096674	Single in Hg19, Duplicated in Mm9
1923:AB011158	Single in Hg19, Duplicated in Mm9
1932:AX775931	Single in Hg19, Duplicated in Mm9
1947:AJ536056	Single in Hg19, Duplicated in Mm9
1952:AL832326	Single in Hg19, Duplicated in Mm9
1954:BC003142	Single in Hg19, Duplicated in Mm9
1954:BC029050	Single in Hg19, Duplicated in Mm9
1955:AK128496	Single in Hg19, Duplicated in Mm9
196:AA431291	Single in Hg19, Duplicated in Mm9
1961:AF090989	Single in Hg19, Duplicated in Mm9
1966:BC047590	Single in Hg19, Duplicated in Mm9
1967:BC047590	Single in Hg19, Duplicated in Mm9
1968:BC047590	Single in Hg19, Duplicated in Mm9
1969:BF511386	Single in Hg19, Duplicated in Mm9
1969:NM_006821	Single in Hg19, Duplicated in Mm9
1970:CA454440	Single in Hg19, Duplicated in Mm9
1975:BC000330	Single in Hg19, Duplicated in Mm9
1976:BC000330	Single in Hg19, Duplicated in Mm9
1977:BC034973	Single in Hg19, Duplicated in Mm9
1977:CR749537	Single in Hg19, Duplicated in Mm9
1979:BC020966	Single in Hg19, Duplicated in Mm9
1991:NM_017791	Single in Hg19, Duplicated in Mm9
1996:AK095650	Single in Hg19, Duplicated in Mm9
200:AB007936	Single in Hg19, Duplicated in Mm9
2001:NM_005065	Single in Hg19, Duplicated in Mm9
2004:AY357725	Single in Hg19, Duplicated in Mm9
2010:U51336	Single in Hg19, Duplicated in Mm9
2017:AK023828	Single in Hg19, Duplicated in Mm9
2031:AK093342	Single in Hg19, Duplicated in Mm9
2034:NM_006035	Single in Hg19, Duplicated in Mm9
2038:BC000479	Single in Hg19, Duplicated in Mm9
2049:AF400500	Single in Hg19, Duplicated in Mm9
2052:AB011146	Single in Hg19, Duplicated in Mm9
2054:BC016363	Single in Hg19, Duplicated in Mm9
2061:NM_005135	Single in Hg19, Duplicated in Mm9
2064:AK095745	Single in Hg19, Duplicated in Mm9
2067:AB037759	Single in Hg19, Duplicated in Mm9
2071:AK098781	Single in Hg19, Duplicated in Mm9
2078:AB033085	Single in Hg19, Duplicated in Mm9
2079:BC012578	Single in Hg19, Duplicated in Mm9
2086:AW206100	Single in Hg19, Duplicated in Mm9
2091:AF525400	Single in Hg19, Duplicated in Mm9
2105:NM_032892	Single in Hg19, Duplicated in Mm9
2108:AB058743	Single in Hg19, Duplicated in Mm9
2109:AB058743	Single in Hg19, Duplicated in Mm9
2110:AB058743	Single in Hg19, Duplicated in Mm9
2111:AB058743	Single in Hg19, Duplicated in Mm9
2118:AY271964	Single in Hg19, Duplicated in Mm9
2119:CF137512	Single in Hg19, Duplicated in Mm9
2127:AB020719	Single in Hg19, Duplicated in Mm9
2128:AB020719	Single in Hg19, Duplicated in Mm9
2130:BC033907	Single in Hg19, Duplicated in Mm9
2131:AK023699	Single in Hg19, Duplicated in Mm9
2131:BC005141	Single in Hg19, Duplicated in Mm9
2132:AK023699	Single in Hg19, Duplicated in Mm9
2133:AK057362	Single in Hg19, Duplicated in Mm9
2140:BC020542	Single in Hg19, Duplicated in Mm9
2141:AF272390	Single in Hg19, Duplicated in Mm9
2148:AL832359	Single in Hg19, Duplicated in Mm9
2151:BI255921	Single in Hg19, Duplicated in Mm9
2151:NM_017661	Single in Hg19, Duplicated in Mm9
2152:AK096657	Single in Hg19, Duplicated in Mm9
2153:AL831981	Single in Hg19, Duplicated in Mm9
2154:AK128709	Single in Hg19, Duplicated in Mm9
2155:AA057550	Single in Hg19, Duplicated in Mm9
2155:NM_020980	Single in Hg19, Duplicated in Mm9
2157:AA916506	Single in Hg19, Duplicated in Mm9
2157:AB032990	Single in Hg19, Duplicated in Mm9
2158:BX538130	Single in Hg19, Duplicated in Mm9
2164:BX647654	Single in Hg19, Duplicated in Mm9
217:AK027573	Single in Hg19, Duplicated in Mm9
2172:BG717574	Single in Hg19, Duplicated in Mm9
2173:AK126655	Single in Hg19, Duplicated in Mm9
2173:BC001125	Single in Hg19, Duplicated in Mm9
2179:BC022089	Single in Hg19, Duplicated in Mm9
218:NM_002574	Single in Hg19, Duplicated in Mm9
2181:L11284	Single in Hg19, Duplicated in Mm9
2182:AK125772	Single in Hg19, Duplicated in Mm9
2187:BC047537	Single in Hg19, Duplicated in Mm9
2187:NM_022784	Single in Hg19, Duplicated in Mm9
2191:BC039234	Single in Hg19, Duplicated in Mm9
2192:BC051826	Single in Hg19, Duplicated in Mm9
2193:BC051826	Single in Hg19, Duplicated in Mm9
2197:BC026157	Single in Hg19, Duplicated in Mm9
2200:AF117888	Single in Hg19, Duplicated in Mm9
2201:BC031411	Single in Hg19, Duplicated in Mm9
2203:BC038451	Single in Hg19, Duplicated in Mm9
2209:AK127877	Single in Hg19, Duplicated in Mm9
2209:BC044589	Single in Hg19, Duplicated in Mm9
221:NM_015112	Single in Hg19, Duplicated in Mm9
2210:U61262	Single in Hg19, Duplicated in Mm9
2212:NM_005576	Single in Hg19, Duplicated in Mm9
2214:AK026821	Single in Hg19, Duplicated in Mm9
2216:AK056794	Single in Hg19, Duplicated in Mm9
2220:BC011534	Single in Hg19, Duplicated in Mm9
223:AK057892	Single in Hg19, Duplicated in Mm9
2237:BC033639	Single in Hg19, Duplicated in Mm9
2238:BC033639	Single in Hg19, Duplicated in Mm9
2238:M37981	Single in Hg19, Duplicated in Mm9
2239:BC002996	Single in Hg19, Duplicated in Mm9
2242:AK097337	Single in Hg19, Duplicated in Mm9
2242:BC040275	Single in Hg19, Duplicated in Mm9
2244:AB103330	Single in Hg19, Duplicated in Mm9
2245:AB103330	Single in Hg19, Duplicated in Mm9
2245:BC009210	Single in Hg19, Duplicated in Mm9
2247:AK097024	Single in Hg19, Duplicated in Mm9
2247:AL833554	Single in Hg19, Duplicated in Mm9
2248:AY263163	Single in Hg19, Duplicated in Mm9
2249:NM_024580	Single in Hg19, Duplicated in Mm9
2256:BC011547	Single in Hg19, Duplicated in Mm9
2258:NM_006738	Single in Hg19, Duplicated in Mm9
2260:AK027564	Single in Hg19, Duplicated in Mm9
2262:AI884651	Single in Hg19, Duplicated in Mm9
2262:BX538335	Single in Hg19, Duplicated in Mm9
2266:D29640	Single in Hg19, Duplicated in Mm9
2267:AY360173	Single in Hg19, Duplicated in Mm9
2267:BG472948	Single in Hg19, Duplicated in Mm9
2270:NM_018668	Single in Hg19, Duplicated in Mm9
2271:AK124722	Single in Hg19, Duplicated in Mm9
2272:BC043440	Single in Hg19, Duplicated in Mm9
2279:AL831995	Single in Hg19, Duplicated in Mm9
2281:BG723144	Single in Hg19, Duplicated in Mm9
2281:W07535	Single in Hg19, Duplicated in Mm9
2282:NM_000693	Single in Hg19, Duplicated in Mm9
2284:BE795256	Single in Hg19, Duplicated in Mm9
2289:AK026990	Single in Hg19, Duplicated in Mm9
2292:BC021854	Single in Hg19, Duplicated in Mm9
23:BC044603	Single in Hg19, Duplicated in Mm9
230:BQ688560	Single in Hg19, Duplicated in Mm9
2308:AL834321	Single in Hg19, Duplicated in Mm9
2309:AK124977	Single in Hg19, Duplicated in Mm9
2309:AY203933	Single in Hg19, Duplicated in Mm9
2314:AB037847	Single in Hg19, Duplicated in Mm9
2315:AB028989	Single in Hg19, Duplicated in Mm9
2321:NM_000296	Single in Hg19, Duplicated in Mm9
233:AF151881	Single in Hg19, Duplicated in Mm9
2339:AF060865	Single in Hg19, Duplicated in Mm9
2353:AF411044	Single in Hg19, Duplicated in Mm9
2358:AB011129	Single in Hg19, Duplicated in Mm9
2367:BC050569	Single in Hg19, Duplicated in Mm9
2368:AL833564	Single in Hg19, Duplicated in Mm9
2368:NM_002484	Single in Hg19, Duplicated in Mm9
2373:AK126539	Single in Hg19, Duplicated in Mm9
2378:U64315	Single in Hg19, Duplicated in Mm9
2379:NM_016561	Single in Hg19, Duplicated in Mm9
2381:BC060871	Single in Hg19, Duplicated in Mm9
2382:D87438	Single in Hg19, Duplicated in Mm9
2383:BC060871	Single in Hg19, Duplicated in Mm9
2388:X78338	Single in Hg19, Duplicated in Mm9
2391:NM_024847	Single in Hg19, Duplicated in Mm9
2395:AF520569	Single in Hg19, Duplicated in Mm9
2396:BC010515	Single in Hg19, Duplicated in Mm9
2397:NM_052956	Single in Hg19, Duplicated in Mm9
240:NM_004799	Single in Hg19, Duplicated in Mm9
2400:AF494040	Single in Hg19, Duplicated in Mm9
2405:NM_153603	Single in Hg19, Duplicated in Mm9
2406:BC000549	Single in Hg19, Duplicated in Mm9
2414:AK056795	Single in Hg19, Duplicated in Mm9
2416:AB011128	Single in Hg19, Duplicated in Mm9
2420:AW299630	Single in Hg19, Duplicated in Mm9
2439:BC073814	Single in Hg19, Duplicated in Mm9
244:NM_006671	Single in Hg19, Duplicated in Mm9
2440:AK056692	Single in Hg19, Duplicated in Mm9
2440:BC073814	Single in Hg19, Duplicated in Mm9
2453:BF061740	Single in Hg19, Duplicated in Mm9
2453:NM_003041	Single in Hg19, Duplicated in Mm9
2454:M95549	Single in Hg19, Duplicated in Mm9
2459:AI936568	Single in Hg19, Duplicated in Mm9
2460:BC039085	Single in Hg19, Duplicated in Mm9
2460:NM_031490	Single in Hg19, Duplicated in Mm9
247:D50678	Single in Hg19, Duplicated in Mm9
2487:AL136785	Single in Hg19, Duplicated in Mm9
2496:U50939	Single in Hg19, Duplicated in Mm9
2501:BC070103	Single in Hg19, Duplicated in Mm9
251:AK091112	Single in Hg19, Duplicated in Mm9
2515:CR749291	Single in Hg19, Duplicated in Mm9
2516:CR749291	Single in Hg19, Duplicated in Mm9
2519:BG767091	Single in Hg19, Duplicated in Mm9
2527:BC039497	Single in Hg19, Duplicated in Mm9
2527:NM_007242	Single in Hg19, Duplicated in Mm9
2528:BC005162	Single in Hg19, Duplicated in Mm9
2529:AK127322	Single in Hg19, Duplicated in Mm9
2533:BC035267	Single in Hg19, Duplicated in Mm9
2535:BC036283	Single in Hg19, Duplicated in Mm9
2542:NM_012201	Single in Hg19, Duplicated in Mm9
2545:BC000991	Single in Hg19, Duplicated in Mm9
2557:NM_030629	Single in Hg19, Duplicated in Mm9
2560:BC030653	Single in Hg19, Duplicated in Mm9
257:U06454	Single in Hg19, Duplicated in Mm9
2572:BC036533	Single in Hg19, Duplicated in Mm9
2573:NM_020655	Single in Hg19, Duplicated in Mm9
2576:AK001039	Single in Hg19, Duplicated in Mm9
2584:NM_013275	Single in Hg19, Duplicated in Mm9
2588:AK056405	Single in Hg19, Duplicated in Mm9
2593:AF050079	Single in Hg19, Duplicated in Mm9
2593:BC044232	Single in Hg19, Duplicated in Mm9
2597:AF229804	Single in Hg19, Duplicated in Mm9
2597:BG718907	Single in Hg19, Duplicated in Mm9
2598:AF151908	Single in Hg19, Duplicated in Mm9
2600:U01147	Single in Hg19, Duplicated in Mm9
2601:NM_021962	Single in Hg19, Duplicated in Mm9
2609:AK023169	Single in Hg19, Duplicated in Mm9
2612:L13386	Single in Hg19, Duplicated in Mm9
2613:AJ277028	Single in Hg19, Duplicated in Mm9
2620:U88153	Single in Hg19, Duplicated in Mm9
2624:BC034673	Single in Hg19, Duplicated in Mm9
2629:NM_014519	Single in Hg19, Duplicated in Mm9
2638:AK056072	Single in Hg19, Duplicated in Mm9
264:BC040309	Single in Hg19, Duplicated in Mm9
2659:AK027742	Single in Hg19, Duplicated in Mm9
266:N27813	Single in Hg19, Duplicated in Mm9
2660:AK027742	Single in Hg19, Duplicated in Mm9
2664:AK057061	Single in Hg19, Duplicated in Mm9
2665:AK057061	Single in Hg19, Duplicated in Mm9
2665:AK124743	Single in Hg19, Duplicated in Mm9
2666:NM_001139	Single in Hg19, Duplicated in Mm9
2669:AA970062	Single in Hg19, Duplicated in Mm9
2673:AI745458	Single in Hg19, Duplicated in Mm9
2673:AK074435	Single in Hg19, Duplicated in Mm9
2675:AA724590	Single in Hg19, Duplicated in Mm9
2675:NM_017534	Single in Hg19, Duplicated in Mm9
2676:BX510904	Single in Hg19, Duplicated in Mm9
2677:X13988	Single in Hg19, Duplicated in Mm9
2679:BM806481	Single in Hg19, Duplicated in Mm9
2680:NM_001372	Single in Hg19, Duplicated in Mm9
2681:BX649083	Single in Hg19, Duplicated in Mm9
2682:AB014572	Single in Hg19, Duplicated in Mm9
2684:BC028414	Single in Hg19, Duplicated in Mm9
2684:CB990429	Single in Hg19, Duplicated in Mm9
2687:AF303584	Single in Hg19, Duplicated in Mm9
269:BG484750	Single in Hg19, Duplicated in Mm9
269:NM_032291	Single in Hg19, Duplicated in Mm9
2697:AF070584	Single in Hg19, Duplicated in Mm9
2697:BC047873	Single in Hg19, Duplicated in Mm9
27:AB011134	Single in Hg19, Duplicated in Mm9
2703:BC007979	Single in Hg19, Duplicated in Mm9
2707:AK057946	Single in Hg19, Duplicated in Mm9
2708:AK123558	Single in Hg19, Duplicated in Mm9
2708:NM_152351	Single in Hg19, Duplicated in Mm9
2709:BC026233	Single in Hg19, Duplicated in Mm9
2726:BG698951	Single in Hg19, Duplicated in Mm9
274:AK124028	Single in Hg19, Duplicated in Mm9
2741:AK128126	Single in Hg19, Duplicated in Mm9
2750:AJ314645	Single in Hg19, Duplicated in Mm9
2752:BX537850	Single in Hg19, Duplicated in Mm9
2756:BF679346	Single in Hg19, Duplicated in Mm9
2757:AK127668	Single in Hg19, Duplicated in Mm9
276:AF434715	Single in Hg19, Duplicated in Mm9
2761:AW074062	Single in Hg19, Duplicated in Mm9
2763:BC033734	Single in Hg19, Duplicated in Mm9
2767:AK024883	Single in Hg19, Duplicated in Mm9
2767:AL049275	Single in Hg19, Duplicated in Mm9
2774:AK124220	Single in Hg19, Duplicated in Mm9
2788:CA945254	Single in Hg19, Duplicated in Mm9
2789:AK123843	Single in Hg19, Duplicated in Mm9
2789:NM_003770	Single in Hg19, Duplicated in Mm9
2802:AK055685	Single in Hg19, Duplicated in Mm9
281:AK127470	Single in Hg19, Duplicated in Mm9
2810:AI360883	Single in Hg19, Duplicated in Mm9
2810:BC044933	Single in Hg19, Duplicated in Mm9
282:BC009514	Single in Hg19, Duplicated in Mm9
2882:AL834143	Single in Hg19, Duplicated in Mm9
2883:NM_014906	Single in Hg19, Duplicated in Mm9
2889:BC009758	Single in Hg19, Duplicated in Mm9
2893:BF591929	Single in Hg19, Duplicated in Mm9
2893:NM_017679	Single in Hg19, Duplicated in Mm9
2902:AB046856	Single in Hg19, Duplicated in Mm9
2914:BC041324	Single in Hg19, Duplicated in Mm9
2914:BE467021	Single in Hg19, Duplicated in Mm9
2917:BC034532	Single in Hg19, Duplicated in Mm9
292:AF306347	Single in Hg19, Duplicated in Mm9
2921:AB023218	Single in Hg19, Duplicated in Mm9
2926:AK056229	Single in Hg19, Duplicated in Mm9
2927:AK000477	Single in Hg19, Duplicated in Mm9
2928:AK000477	Single in Hg19, Duplicated in Mm9
2932:BX537858	Single in Hg19, Duplicated in Mm9
2933:BX537858	Single in Hg19, Duplicated in Mm9
2936:AY358148	Single in Hg19, Duplicated in Mm9
2938:AK127073	Single in Hg19, Duplicated in Mm9
2943:AF514995	Single in Hg19, Duplicated in Mm9
2962:AB067504	Single in Hg19, Duplicated in Mm9
2963:AB067504	Single in Hg19, Duplicated in Mm9
2965:BC042949	Single in Hg19, Duplicated in Mm9
2969:AB023208	Single in Hg19, Duplicated in Mm9
2973:AK074065	Single in Hg19, Duplicated in Mm9
2974:BC023597	Single in Hg19, Duplicated in Mm9
2977:AK128065	Single in Hg19, Duplicated in Mm9
2985:NM_019020	Single in Hg19, Duplicated in Mm9
2988:AK125341	Single in Hg19, Duplicated in Mm9
2988:BX647946	Single in Hg19, Duplicated in Mm9
2989:AK055912	Single in Hg19, Duplicated in Mm9
2991:NM_020761	Single in Hg19, Duplicated in Mm9
2993:AB017119	Single in Hg19, Duplicated in Mm9
300:AI346357	Single in Hg19, Duplicated in Mm9
300:AK000072	Single in Hg19, Duplicated in Mm9
301:AI346357	Single in Hg19, Duplicated in Mm9
3011:U05227	Single in Hg19, Duplicated in Mm9
3012:BC003094	Single in Hg19, Duplicated in Mm9
3018:BC028301	Single in Hg19, Duplicated in Mm9
3018:D63813	Single in Hg19, Duplicated in Mm9
3019:BC013919	Single in Hg19, Duplicated in Mm9
3019:BC028301	Single in Hg19, Duplicated in Mm9
3020:BC013919	Single in Hg19, Duplicated in Mm9
3020:X67098	Single in Hg19, Duplicated in Mm9
3022:BC006008	Single in Hg19, Duplicated in Mm9
3022:CA429003	Single in Hg19, Duplicated in Mm9
3025:D87436	Single in Hg19, Duplicated in Mm9
3026:D87436	Single in Hg19, Duplicated in Mm9
3027:D87436	Single in Hg19, Duplicated in Mm9
3028:D87436	Single in Hg19, Duplicated in Mm9
3035:AB037735	Single in Hg19, Duplicated in Mm9
3036:AK093376	Single in Hg19, Duplicated in Mm9
3044:AB032961	Single in Hg19, Duplicated in Mm9
3045:AB032961	Single in Hg19, Duplicated in Mm9
3049:BC004124	Single in Hg19, Duplicated in Mm9
305:BC030607	Single in Hg19, Duplicated in Mm9
3060:NM_004948	Single in Hg19, Duplicated in Mm9
3061:NM_001942	Single in Hg19, Duplicated in Mm9
3066:AL136749	Single in Hg19, Duplicated in Mm9
3067:AF162680	Single in Hg19, Duplicated in Mm9
3070:NM_022751	Single in Hg19, Duplicated in Mm9
3071:AK000027	Single in Hg19, Duplicated in Mm9
3073:NM_032347	Single in Hg19, Duplicated in Mm9
3080:BC001946	Single in Hg19, Duplicated in Mm9
3082:AK128175	Single in Hg19, Duplicated in Mm9
3083:AB007897	Single in Hg19, Duplicated in Mm9
3084:AK122698	Single in Hg19, Duplicated in Mm9
3084:AK126075	Single in Hg19, Duplicated in Mm9
3085:AK126075	Single in Hg19, Duplicated in Mm9
3085:BC038429	Single in Hg19, Duplicated in Mm9
309:BM451477	Single in Hg19, Duplicated in Mm9
3090:AU130750	Single in Hg19, Duplicated in Mm9
3092:BC034999	Single in Hg19, Duplicated in Mm9
3093:NM_032124	Single in Hg19, Duplicated in Mm9
3096:BC002379	Single in Hg19, Duplicated in Mm9
3097:NM_005215	Single in Hg19, Duplicated in Mm9
3103:BC003534	Single in Hg19, Duplicated in Mm9
3103:BC040476	Single in Hg19, Duplicated in Mm9
3104:AY243317	Single in Hg19, Duplicated in Mm9
3107:BX647639	Single in Hg19, Duplicated in Mm9
3111:AY358347	Single in Hg19, Duplicated in Mm9
3115:NM_002639	Single in Hg19, Duplicated in Mm9
3116:BC053410	Single in Hg19, Duplicated in Mm9
3125:AK097116	Single in Hg19, Duplicated in Mm9
3130:BC060797	Single in Hg19, Duplicated in Mm9
3131:AB033019	Single in Hg19, Duplicated in Mm9
3134:BC033119	Single in Hg19, Duplicated in Mm9
3151:NM_017797	Single in Hg19, Duplicated in Mm9
3153:NM_032482	Single in Hg19, Duplicated in Mm9
3158:BC028974	Single in Hg19, Duplicated in Mm9
3158:BQ720099	Single in Hg19, Duplicated in Mm9
3160:AK123032	Single in Hg19, Duplicated in Mm9
3160:NM_002068	Single in Hg19, Duplicated in Mm9
3163:BC009863	Single in Hg19, Duplicated in Mm9
3168:AK097999	Single in Hg19, Duplicated in Mm9
3168:BC019848	Single in Hg19, Duplicated in Mm9
3173:AB067468	Single in Hg19, Duplicated in Mm9
3175:AK074377	Single in Hg19, Duplicated in Mm9
3182:AA236644	Single in Hg19, Duplicated in Mm9
3183:AK056073	Single in Hg19, Duplicated in Mm9
3183:BC022027	Single in Hg19, Duplicated in Mm9
3184:BC022027	Single in Hg19, Duplicated in Mm9
3190:NM_001974	Single in Hg19, Duplicated in Mm9
3205:AK000086	Single in Hg19, Duplicated in Mm9
3208:NM_015719	Single in Hg19, Duplicated in Mm9
3210:AF230330	Single in Hg19, Duplicated in Mm9
3210:BC026180	Single in Hg19, Duplicated in Mm9
3214:BM560017	Single in Hg19, Duplicated in Mm9
3221:U10324	Single in Hg19, Duplicated in Mm9
3224:AK097967	Single in Hg19, Duplicated in Mm9
3226:AB037816	Single in Hg19, Duplicated in Mm9
323:AK095544	Single in Hg19, Duplicated in Mm9
323:BC040174	Single in Hg19, Duplicated in Mm9
3230:NM_152262	Single in Hg19, Duplicated in Mm9
3231:AK023304	Single in Hg19, Duplicated in Mm9
3231:BC032246	Single in Hg19, Duplicated in Mm9
3232:BC032246	Single in Hg19, Duplicated in Mm9
3250:AK024426	Single in Hg19, Duplicated in Mm9
3250:BC048107	Single in Hg19, Duplicated in Mm9
3256:AL832171	Single in Hg19, Duplicated in Mm9
3257:NM_003290	Single in Hg19, Duplicated in Mm9
326:BC022420	Single in Hg19, Duplicated in Mm9
3267:AB033109	Single in Hg19, Duplicated in Mm9
3267:AF055917	Single in Hg19, Duplicated in Mm9
327:NM_003672	Single in Hg19, Duplicated in Mm9
3279:BC000274	Single in Hg19, Duplicated in Mm9
3282:AF093265	Single in Hg19, Duplicated in Mm9
3288:AK128466	Single in Hg19, Duplicated in Mm9
3288:AL136548	Single in Hg19, Duplicated in Mm9
3289:BC031248	Single in Hg19, Duplicated in Mm9
3290:AK125686	Single in Hg19, Duplicated in Mm9
3290:BC046415	Single in Hg19, Duplicated in Mm9
3291:BC024732	Single in Hg19, Duplicated in Mm9
33:NM_018198	Single in Hg19, Duplicated in Mm9
3302:AB002353	Single in Hg19, Duplicated in Mm9
3304:BX640666	Single in Hg19, Duplicated in Mm9
3305:AK124779	Single in Hg19, Duplicated in Mm9
3317:AI807166	Single in Hg19, Duplicated in Mm9
3318:BC039524	Single in Hg19, Duplicated in Mm9
3318:NM_020951	Single in Hg19, Duplicated in Mm9
3322:AA757980	Single in Hg19, Duplicated in Mm9
3324:BC042488	Single in Hg19, Duplicated in Mm9
3325:AF161544	Single in Hg19, Duplicated in Mm9
3325:BC042488	Single in Hg19, Duplicated in Mm9
3327:BC042630	Single in Hg19, Duplicated in Mm9
3339:BC021982	Single in Hg19, Duplicated in Mm9
334:AK095517	Single in Hg19, Duplicated in Mm9
3344:M29874	Single in Hg19, Duplicated in Mm9
3350:BC051865	Single in Hg19, Duplicated in Mm9
3356:AK096849	Single in Hg19, Duplicated in Mm9
3357:BC037865	Single in Hg19, Duplicated in Mm9
3357:NM_001712	Single in Hg19, Duplicated in Mm9
3358:AA496145	Single in Hg19, Duplicated in Mm9
3363:AK093056	Single in Hg19, Duplicated in Mm9
3363:NM_182498	Single in Hg19, Duplicated in Mm9
3364:AK094825	Single in Hg19, Duplicated in Mm9
3364:NM_003445	Single in Hg19, Duplicated in Mm9
3366:AF187990	Single in Hg19, Duplicated in Mm9
3366:BC047357	Single in Hg19, Duplicated in Mm9
3367:AK092253	Single in Hg19, Duplicated in Mm9
3367:BC002800	Single in Hg19, Duplicated in Mm9
3390:BC032065	Single in Hg19, Duplicated in Mm9
3391:AK024486	Single in Hg19, Duplicated in Mm9
3394:AK022440	Single in Hg19, Duplicated in Mm9
3396:AK094933	Single in Hg19, Duplicated in Mm9
3397:AF322184	Single in Hg19, Duplicated in Mm9
3398:BG476217	Single in Hg19, Duplicated in Mm9
3415:AL136925	Single in Hg19, Duplicated in Mm9
3417:AK057817	Single in Hg19, Duplicated in Mm9
3423:AF514788	Single in Hg19, Duplicated in Mm9
3425:BC006149	Single in Hg19, Duplicated in Mm9
3426:AK091535	Single in Hg19, Duplicated in Mm9
3426:BQ710200	Single in Hg19, Duplicated in Mm9
3429:BG720964	Single in Hg19, Duplicated in Mm9
3429:NM_002774	Single in Hg19, Duplicated in Mm9
3431:BC045766	Single in Hg19, Duplicated in Mm9
3431:NM_016543	Single in Hg19, Duplicated in Mm9
3432:BC052997	Single in Hg19, Duplicated in Mm9
3432:BG716274	Single in Hg19, Duplicated in Mm9
3436:BC005368	Single in Hg19, Duplicated in Mm9
3438:BC002858	Single in Hg19, Duplicated in Mm9
3441:BX647981	Single in Hg19, Duplicated in Mm9
3449:AK097869	Single in Hg19, Duplicated in Mm9
3459:NM_176820	Single in Hg19, Duplicated in Mm9
3461:BG722334	Single in Hg19, Duplicated in Mm9
3464:AF166122	Single in Hg19, Duplicated in Mm9
3464:BC036412	Single in Hg19, Duplicated in Mm9
3466:AJ276316	Single in Hg19, Duplicated in Mm9
3469:AL833090	Single in Hg19, Duplicated in Mm9
3471:NM_138347	Single in Hg19, Duplicated in Mm9
3472:AB095924	Single in Hg19, Duplicated in Mm9
3473:BC025728	Single in Hg19, Duplicated in Mm9
3473:BG110017	Single in Hg19, Duplicated in Mm9
3474:AK097041	Single in Hg19, Duplicated in Mm9
3474:BQ707893	Single in Hg19, Duplicated in Mm9
3475:AK023769	Single in Hg19, Duplicated in Mm9
3475:AK097041	Single in Hg19, Duplicated in Mm9
3476:AK097992	Single in Hg19, Duplicated in Mm9
3476:AK122919	Single in Hg19, Duplicated in Mm9
3478:AF086563	Single in Hg19, Duplicated in Mm9
3478:NM_032828	Single in Hg19, Duplicated in Mm9
3479:AB058755	Single in Hg19, Duplicated in Mm9
3480:NM_025027	Single in Hg19, Duplicated in Mm9
3482:AI627350	Single in Hg19, Duplicated in Mm9
3483:AK055885	Single in Hg19, Duplicated in Mm9
3483:BC040926	Single in Hg19, Duplicated in Mm9
3484:AK126727	Single in Hg19, Duplicated in Mm9
3484:BC040926	Single in Hg19, Duplicated in Mm9
3486:BC033149	Single in Hg19, Duplicated in Mm9
3487:AF060503	Single in Hg19, Duplicated in Mm9
3502:D86983	Single in Hg19, Duplicated in Mm9
3504:AK098327	Single in Hg19, Duplicated in Mm9
3506:CF137246	Single in Hg19, Duplicated in Mm9
3509:AB007860	Single in Hg19, Duplicated in Mm9
3510:U92649	Single in Hg19, Duplicated in Mm9
3513:AK091299	Single in Hg19, Duplicated in Mm9
352:BC049196	Single in Hg19, Duplicated in Mm9
3531:AF248540	Single in Hg19, Duplicated in Mm9
3533:NM_019595	Single in Hg19, Duplicated in Mm9
3534:AK027857	Single in Hg19, Duplicated in Mm9
3536:BC016655	Single in Hg19, Duplicated in Mm9
3538:NM_000182	Single in Hg19, Duplicated in Mm9
354:NM_006090	Single in Hg19, Duplicated in Mm9
3541:AY358172	Single in Hg19, Duplicated in Mm9
3553:AB044661	Single in Hg19, Duplicated in Mm9
3556:AJ404857	Single in Hg19, Duplicated in Mm9
3557:AK000097	Single in Hg19, Duplicated in Mm9
356:AB025008	Single in Hg19, Duplicated in Mm9
356:AW188213	Single in Hg19, Duplicated in Mm9
3560:BC047224	Single in Hg19, Duplicated in Mm9
3563:NM_014946	Single in Hg19, Duplicated in Mm9
3564:NM_021209	Single in Hg19, Duplicated in Mm9
3573:AK001814	Single in Hg19, Duplicated in Mm9
3573:NM_005760	Single in Hg19, Duplicated in Mm9
3574:M37197	Single in Hg19, Duplicated in Mm9
3575:M37197	Single in Hg19, Duplicated in Mm9
3577:BC015460	Single in Hg19, Duplicated in Mm9
3579:AA360491	Single in Hg19, Duplicated in Mm9
3589:NM_022065	Single in Hg19, Duplicated in Mm9
3590:AK126824	Single in Hg19, Duplicated in Mm9
3596:AL832345	Single in Hg19, Duplicated in Mm9
3598:BC029408	Single in Hg19, Duplicated in Mm9
3598:BC065291	Single in Hg19, Duplicated in Mm9
3604:NM_000179	Single in Hg19, Duplicated in Mm9
3605:BC043258	Single in Hg19, Duplicated in Mm9
3605:BC071594	Single in Hg19, Duplicated in Mm9
3606:BC043258	Single in Hg19, Duplicated in Mm9
3608:NM_002158	Single in Hg19, Duplicated in Mm9
361:BC047392	Single in Hg19, Duplicated in Mm9
3614:BC012290	Single in Hg19, Duplicated in Mm9
3617:BC036908	Single in Hg19, Duplicated in Mm9
3621:BC037570	Single in Hg19, Duplicated in Mm9
3622:BC037570	Single in Hg19, Duplicated in Mm9
3623:BC037570	Single in Hg19, Duplicated in Mm9
3630:AB011142	Single in Hg19, Duplicated in Mm9
3636:AY331186	Single in Hg19, Duplicated in Mm9
3637:BX647825	Single in Hg19, Duplicated in Mm9
364:AB018349	Single in Hg19, Duplicated in Mm9
364:BC017961	Single in Hg19, Duplicated in Mm9
3640:NM_017657	Single in Hg19, Duplicated in Mm9
3649:NM_000945	Single in Hg19, Duplicated in Mm9
3659:BC007682	Single in Hg19, Duplicated in Mm9
3662:AF207661	Single in Hg19, Duplicated in Mm9
3662:BC017054	Single in Hg19, Duplicated in Mm9
3663:AF293337	Single in Hg19, Duplicated in Mm9
367:BC017785	Single in Hg19, Duplicated in Mm9
3673:M74290	Single in Hg19, Duplicated in Mm9
3678:AI200793	Single in Hg19, Duplicated in Mm9
3682:BC058894	Single in Hg19, Duplicated in Mm9
3683:AB031046	Single in Hg19, Duplicated in Mm9
3693:BX640698	Single in Hg19, Duplicated in Mm9
3698:BC042429	Single in Hg19, Duplicated in Mm9
3703:AK097347	Single in Hg19, Duplicated in Mm9
3703:BC018776	Single in Hg19, Duplicated in Mm9
3710:BC063295	Single in Hg19, Duplicated in Mm9
3714:AY358571	Single in Hg19, Duplicated in Mm9
3717:AB000616	Single in Hg19, Duplicated in Mm9
3718:AK126402	Single in Hg19, Duplicated in Mm9
3718:BC028366	Single in Hg19, Duplicated in Mm9
3719:AW665279	Single in Hg19, Duplicated in Mm9
3720:AI347472	Single in Hg19, Duplicated in Mm9
3721:AF151538	Single in Hg19, Duplicated in Mm9
3723:AK092327	Single in Hg19, Duplicated in Mm9
3725:BC051351	Single in Hg19, Duplicated in Mm9
3726:AK000748	Single in Hg19, Duplicated in Mm9
3729:AF096300	Single in Hg19, Duplicated in Mm9
3732:BC057240	Single in Hg19, Duplicated in Mm9
3743:AF146760	Single in Hg19, Duplicated in Mm9
3751:AK128044	Single in Hg19, Duplicated in Mm9
3752:BX647683	Single in Hg19, Duplicated in Mm9
3754:AK097948	Single in Hg19, Duplicated in Mm9
3754:BC041437	Single in Hg19, Duplicated in Mm9
3755:BX537688	Single in Hg19, Duplicated in Mm9
3755:NM_003466	Single in Hg19, Duplicated in Mm9
3757:BC000596	Single in Hg19, Duplicated in Mm9
376:H55859	Single in Hg19, Duplicated in Mm9
3762:AI659306	Single in Hg19, Duplicated in Mm9
3762:NM_002830	Single in Hg19, Duplicated in Mm9
3765:AK098264	Single in Hg19, Duplicated in Mm9
3765:BC024238	Single in Hg19, Duplicated in Mm9
377:Z33642	Single in Hg19, Duplicated in Mm9
3773:AK123452	Single in Hg19, Duplicated in Mm9
3773:AL136727	Single in Hg19, Duplicated in Mm9
3774:AB037839	Single in Hg19, Duplicated in Mm9
3774:BC014255	Single in Hg19, Duplicated in Mm9
3775:BC024295	Single in Hg19, Duplicated in Mm9
3778:BC001428	Single in Hg19, Duplicated in Mm9
3782:AK122643	Single in Hg19, Duplicated in Mm9
3784:NM_138326	Single in Hg19, Duplicated in Mm9
3785:AK022494	Single in Hg19, Duplicated in Mm9
3785:AL136824	Single in Hg19, Duplicated in Mm9
3787:NM_002299	Single in Hg19, Duplicated in Mm9
3788:AK129521	Single in Hg19, Duplicated in Mm9
3788:BM717501	Single in Hg19, Duplicated in Mm9
379:AF083217	Single in Hg19, Duplicated in Mm9
379:AY555274	Single in Hg19, Duplicated in Mm9
3796:AL137363	Single in Hg19, Duplicated in Mm9
3796:BX648963	Single in Hg19, Duplicated in Mm9
3797:AL080129	Single in Hg19, Duplicated in Mm9
3797:X83957	Single in Hg19, Duplicated in Mm9
380:AL137581	Single in Hg19, Duplicated in Mm9
3801:AK123220	Single in Hg19, Duplicated in Mm9
3802:AK126351	Single in Hg19, Duplicated in Mm9
3802:BC050308	Single in Hg19, Duplicated in Mm9
3803:BX647250	Single in Hg19, Duplicated in Mm9
3805:AY314006	Single in Hg19, Duplicated in Mm9
381:NM_015836	Single in Hg19, Duplicated in Mm9
3813:X60708	Single in Hg19, Duplicated in Mm9
3815:AF032897	Single in Hg19, Duplicated in Mm9
3816:BC053559	Single in Hg19, Duplicated in Mm9
3817:AF225987	Single in Hg19, Duplicated in Mm9
3824:BC030800	Single in Hg19, Duplicated in Mm9
3832:BF000150	Single in Hg19, Duplicated in Mm9
3833:AF480461	Single in Hg19, Duplicated in Mm9
3833:BC040565	Single in Hg19, Duplicated in Mm9
3839:NM_003387	Single in Hg19, Duplicated in Mm9
3840:BX648469	Single in Hg19, Duplicated in Mm9
3855:BC041357	Single in Hg19, Duplicated in Mm9
3855:X90568	Single in Hg19, Duplicated in Mm9
3857:NM_000885	Single in Hg19, Duplicated in Mm9
3858:L12002	Single in Hg19, Duplicated in Mm9
386:AK128714	Single in Hg19, Duplicated in Mm9
3861:AB011159	Single in Hg19, Duplicated in Mm9
3862:AI239625	Single in Hg19, Duplicated in Mm9
3862:BC035000	Single in Hg19, Duplicated in Mm9
3863:AI031656	Single in Hg19, Duplicated in Mm9
3863:AI805855	Single in Hg19, Duplicated in Mm9
3871:NM_003151	Single in Hg19, Duplicated in Mm9
3872:BC053558	Single in Hg19, Duplicated in Mm9
3873:AB037722	Single in Hg19, Duplicated in Mm9
3880:BC021693	Single in Hg19, Duplicated in Mm9
3880:NM_033030	Single in Hg19, Duplicated in Mm9
3881:AB028957	Single in Hg19, Duplicated in Mm9
3885:AA676451	Single in Hg19, Duplicated in Mm9
3885:AI187776	Single in Hg19, Duplicated in Mm9
3886:AY245869	Single in Hg19, Duplicated in Mm9
3887:AK025184	Single in Hg19, Duplicated in Mm9
3889:U27459	Single in Hg19, Duplicated in Mm9
3890:NM_003879	Single in Hg19, Duplicated in Mm9
3895:NM_003352	Single in Hg19, Duplicated in Mm9
3901:AB051468	Single in Hg19, Duplicated in Mm9
3905:NM_017759	Single in Hg19, Duplicated in Mm9
391:AY077708	Single in Hg19, Duplicated in Mm9
391:BC071577	Single in Hg19, Duplicated in Mm9
3913:AK074441	Single in Hg19, Duplicated in Mm9
3920:BX538017	Single in Hg19, Duplicated in Mm9
3921:AA195557	Single in Hg19, Duplicated in Mm9
3921:AK124897	Single in Hg19, Duplicated in Mm9
3922:NM_014140	Single in Hg19, Duplicated in Mm9
3924:AK057288	Single in Hg19, Duplicated in Mm9
3926:NM_020935	Single in Hg19, Duplicated in Mm9
3929:AB033104	Single in Hg19, Duplicated in Mm9
393:BG684824	Single in Hg19, Duplicated in Mm9
3932:AK092605	Single in Hg19, Duplicated in Mm9
3932:AK125957	Single in Hg19, Duplicated in Mm9
3935:BC000238	Single in Hg19, Duplicated in Mm9
395:NM_002614	Single in Hg19, Duplicated in Mm9
3951:AK096323	Single in Hg19, Duplicated in Mm9
3956:AB014517	Single in Hg19, Duplicated in Mm9
3961:NM_017933	Single in Hg19, Duplicated in Mm9
3963:AK026488	Single in Hg19, Duplicated in Mm9
3964:NM_007237	Single in Hg19, Duplicated in Mm9
3965:BG722250	Single in Hg19, Duplicated in Mm9
3971:AK094293	Single in Hg19, Duplicated in Mm9
3975:BC031573	Single in Hg19, Duplicated in Mm9
3977:BC042133	Single in Hg19, Duplicated in Mm9
3980:NM_024726	Single in Hg19, Duplicated in Mm9
3981:AK022207	Single in Hg19, Duplicated in Mm9
399:AW665927	Single in Hg19, Duplicated in Mm9
399:BC020872	Single in Hg19, Duplicated in Mm9
3990:BC036198	Single in Hg19, Duplicated in Mm9
3992:AK074062	Single in Hg19, Duplicated in Mm9
3996:BC014455	Single in Hg19, Duplicated in Mm9
3998:AB018336	Single in Hg19, Duplicated in Mm9
400:BC036212	Single in Hg19, Duplicated in Mm9
4003:NM_022134	Single in Hg19, Duplicated in Mm9
4004:NM_080741	Single in Hg19, Duplicated in Mm9
4006:AK127062	Single in Hg19, Duplicated in Mm9
4014:AB020667	Single in Hg19, Duplicated in Mm9
4014:AK097516	Single in Hg19, Duplicated in Mm9
4024:D87075	Single in Hg19, Duplicated in Mm9
4026:D87075	Single in Hg19, Duplicated in Mm9
4027:Y16521	Single in Hg19, Duplicated in Mm9
4033:AK124961	Single in Hg19, Duplicated in Mm9
4043:BC042559	Single in Hg19, Duplicated in Mm9
4044:AF288087	Single in Hg19, Duplicated in Mm9
4046:BC028708	Single in Hg19, Duplicated in Mm9
4051:BC042893	Single in Hg19, Duplicated in Mm9
4051:NM_018474	Single in Hg19, Duplicated in Mm9
4056:AL834158	Single in Hg19, Duplicated in Mm9
4059:AL833116	Single in Hg19, Duplicated in Mm9
4060:BC021298	Single in Hg19, Duplicated in Mm9
4060:BC034569	Single in Hg19, Duplicated in Mm9
4082:AW134548	Single in Hg19, Duplicated in Mm9
4082:NM_007186	Single in Hg19, Duplicated in Mm9
4090:AK025645	Single in Hg19, Duplicated in Mm9
4093:NM_183404	Single in Hg19, Duplicated in Mm9
4094:BC030006	Single in Hg19, Duplicated in Mm9
4099:BX640887	Single in Hg19, Duplicated in Mm9
410:AA709079	Single in Hg19, Duplicated in Mm9
410:AI188095	Single in Hg19, Duplicated in Mm9
4105:AB037756	Single in Hg19, Duplicated in Mm9
4108:BC071794	Single in Hg19, Duplicated in Mm9
411:D31891	Single in Hg19, Duplicated in Mm9
4118:AF454506	Single in Hg19, Duplicated in Mm9
4131:AF012108	Single in Hg19, Duplicated in Mm9
4133:AY101176	Single in Hg19, Duplicated in Mm9
4133:BU558317	Single in Hg19, Duplicated in Mm9
4136:NM_002827	Single in Hg19, Duplicated in Mm9
4142:BF062127	Single in Hg19, Duplicated in Mm9
4143:BE305008	Single in Hg19, Duplicated in Mm9
4146:BC004248	Single in Hg19, Duplicated in Mm9
4156:AK098788	Single in Hg19, Duplicated in Mm9
417:AF187845	Single in Hg19, Duplicated in Mm9
4172:AF070992	Single in Hg19, Duplicated in Mm9
4175:AK125376	Single in Hg19, Duplicated in Mm9
4176:Y15065	Single in Hg19, Duplicated in Mm9
418:AK092230	Single in Hg19, Duplicated in Mm9
4188:D13318	Single in Hg19, Duplicated in Mm9
4189:NM_000484	Single in Hg19, Duplicated in Mm9
4195:L19058	Single in Hg19, Duplicated in Mm9
4197:AF231919	Single in Hg19, Duplicated in Mm9
4197:AF454915	Single in Hg19, Duplicated in Mm9
4198:AB020717	Single in Hg19, Duplicated in Mm9
4203:BC068438	Single in Hg19, Duplicated in Mm9
4212:D10570	Single in Hg19, Duplicated in Mm9
4213:BC037580	Single in Hg19, Duplicated in Mm9
4219:BX648191	Single in Hg19, Duplicated in Mm9
422:AB005910	Single in Hg19, Duplicated in Mm9
4229:AF067223	Single in Hg19, Duplicated in Mm9
4233:BC021197	Single in Hg19, Duplicated in Mm9
4233:NM_198687	Single in Hg19, Duplicated in Mm9
4235:AF426268	Single in Hg19, Duplicated in Mm9
4235:BM686390	Single in Hg19, Duplicated in Mm9
4238:AF018082	Single in Hg19, Duplicated in Mm9
4249:BC036364	Single in Hg19, Duplicated in Mm9
4250:AK000085	Single in Hg19, Duplicated in Mm9
4250:BC047320	Single in Hg19, Duplicated in Mm9
4252:X95486	Single in Hg19, Duplicated in Mm9
4255:AB051432	Single in Hg19, Duplicated in Mm9
4255:NM_005992	Single in Hg19, Duplicated in Mm9
4256:AF106697	Single in Hg19, Duplicated in Mm9
4261:NM_015889	Single in Hg19, Duplicated in Mm9
4264:AL561462	Single in Hg19, Duplicated in Mm9
4265:AK057257	Single in Hg19, Duplicated in Mm9
427:BC012184	Single in Hg19, Duplicated in Mm9
4277:AK125808	Single in Hg19, Duplicated in Mm9
4277:AK131340	Single in Hg19, Duplicated in Mm9
4282:NM_003073	Single in Hg19, Duplicated in Mm9
4284:NM_030807	Single in Hg19, Duplicated in Mm9
4287:N40069	Single in Hg19, Duplicated in Mm9
4288:NM_012295	Single in Hg19, Duplicated in Mm9
4290:BC045098	Single in Hg19, Duplicated in Mm9
4291:AK024277	Single in Hg19, Duplicated in Mm9
4291:BC045098	Single in Hg19, Duplicated in Mm9
4295:NM_182492	Single in Hg19, Duplicated in Mm9
4298:BE466871	Single in Hg19, Duplicated in Mm9
4298:NM_032608	Single in Hg19, Duplicated in Mm9
43:NM_006048	Single in Hg19, Duplicated in Mm9
430:CB306718	Single in Hg19, Duplicated in Mm9
4305:NM_012399	Single in Hg19, Duplicated in Mm9
4320:BG545269	Single in Hg19, Duplicated in Mm9
4322:BC018040	Single in Hg19, Duplicated in Mm9
4326:AK098147	Single in Hg19, Duplicated in Mm9
4326:AY158085	Single in Hg19, Duplicated in Mm9
4328:BC063569	Single in Hg19, Duplicated in Mm9
4336:BC042824	Single in Hg19, Duplicated in Mm9
4355:AA029876	Single in Hg19, Duplicated in Mm9
4356:BC036921	Single in Hg19, Duplicated in Mm9
4376:BC051799	Single in Hg19, Duplicated in Mm9
4404:BC036832	Single in Hg19, Duplicated in Mm9
4409:NM_014246	Single in Hg19, Duplicated in Mm9
4412:BQ936586	Single in Hg19, Duplicated in Mm9
4427:NM_020742	Single in Hg19, Duplicated in Mm9
4432:BC028142	Single in Hg19, Duplicated in Mm9
4434:NM_003916	Single in Hg19, Duplicated in Mm9
4439:AY217744	Single in Hg19, Duplicated in Mm9
4443:AK122632	Single in Hg19, Duplicated in Mm9
4443:BM974587	Single in Hg19, Duplicated in Mm9
4444:AK122632	Single in Hg19, Duplicated in Mm9
4447:AK091850	Single in Hg19, Duplicated in Mm9
4449:BC019906	Single in Hg19, Duplicated in Mm9
4464:NM_005676	Single in Hg19, Duplicated in Mm9
4468:BC037316	Single in Hg19, Duplicated in Mm9
4473:NM_024859	Single in Hg19, Duplicated in Mm9
4483:NM_004463	Single in Hg19, Duplicated in Mm9
4486:NM_012310	Single in Hg19, Duplicated in Mm9
4499:BC043215	Single in Hg19, Duplicated in Mm9
4501:Y15909	Single in Hg19, Duplicated in Mm9
4510:AI671169	Single in Hg19, Duplicated in Mm9
4510:BC047679	Single in Hg19, Duplicated in Mm9
4512:BC018033	Single in Hg19, Duplicated in Mm9
4513:BC019900	Single in Hg19, Duplicated in Mm9
4518:D21337	Single in Hg19, Duplicated in Mm9
4519:NM_001847	Single in Hg19, Duplicated in Mm9
4520:M90464	Single in Hg19, Duplicated in Mm9
4523:BC056898	Single in Hg19, Duplicated in Mm9
4529:BC022359	Single in Hg19, Duplicated in Mm9
4534:NM_021183	Single in Hg19, Duplicated in Mm9
4542:BF060671	Single in Hg19, Duplicated in Mm9
455:AF257305	Single in Hg19, Duplicated in Mm9
4556:BC003358	Single in Hg19, Duplicated in Mm9
4563:NM_004653	Single in Hg19, Duplicated in Mm9
4566:NM_006614	Single in Hg19, Duplicated in Mm9
4570:BC019088	Single in Hg19, Duplicated in Mm9
4571:AF279782	Single in Hg19, Duplicated in Mm9
4577:AK024110	Single in Hg19, Duplicated in Mm9
4581:BC010883	Single in Hg19, Duplicated in Mm9
4582:BC028122	Single in Hg19, Duplicated in Mm9
4582:BC038666	Single in Hg19, Duplicated in Mm9
4583:AL122075	Single in Hg19, Duplicated in Mm9
4585:AK091286	Single in Hg19, Duplicated in Mm9
4594:BC051670	Single in Hg19, Duplicated in Mm9
4595:AK131078	Single in Hg19, Duplicated in Mm9
4596:L27586	Single in Hg19, Duplicated in Mm9
4602:BC023195	Single in Hg19, Duplicated in Mm9
4606:BC051336	Single in Hg19, Duplicated in Mm9
4608:BC018288	Single in Hg19, Duplicated in Mm9
4608:BC021717	Single in Hg19, Duplicated in Mm9
4609:NM_024697	Single in Hg19, Duplicated in Mm9
4611:NM_003341	Single in Hg19, Duplicated in Mm9
4612:NM_000965	Single in Hg19, Duplicated in Mm9
4614:AW629502	Single in Hg19, Duplicated in Mm9
4615:AK025592	Single in Hg19, Duplicated in Mm9
4615:BX648671	Single in Hg19, Duplicated in Mm9
4618:NM_015141	Single in Hg19, Duplicated in Mm9
4624:U41740	Single in Hg19, Duplicated in Mm9
4625:D25303	Single in Hg19, Duplicated in Mm9
4626:BG548564	Single in Hg19, Duplicated in Mm9
463:AK074912	Single in Hg19, Duplicated in Mm9
4639:NM_004624	Single in Hg19, Duplicated in Mm9
4643:AK127065	Single in Hg19, Duplicated in Mm9
4646:AK130974	Single in Hg19, Duplicated in Mm9
4649:CD358025	Single in Hg19, Duplicated in Mm9
4650:BQ896033	Single in Hg19, Duplicated in Mm9
4654:AK096853	Single in Hg19, Duplicated in Mm9
4657:AB040904	Single in Hg19, Duplicated in Mm9
466:NM_021817	Single in Hg19, Duplicated in Mm9
4664:X14968	Single in Hg19, Duplicated in Mm9
4671:NM_004393	Single in Hg19, Duplicated in Mm9
4672:NM_003458	Single in Hg19, Duplicated in Mm9
4674:D87452	Single in Hg19, Duplicated in Mm9
4680:AB011130	Single in Hg19, Duplicated in Mm9
4684:AB018343	Single in Hg19, Duplicated in Mm9
4685:AK097471	Single in Hg19, Duplicated in Mm9
4690:D87433	Single in Hg19, Duplicated in Mm9
4692:AY281068	Single in Hg19, Duplicated in Mm9
4703:NM_018398	Single in Hg19, Duplicated in Mm9
4706:AF169797	Single in Hg19, Duplicated in Mm9
4706:AL832472	Single in Hg19, Duplicated in Mm9
4707:AL832472	Single in Hg19, Duplicated in Mm9
4708:AW183704	Single in Hg19, Duplicated in Mm9
4708:NM_152678	Single in Hg19, Duplicated in Mm9
4711:AF043045	Single in Hg19, Duplicated in Mm9
4711:BC041347	Single in Hg19, Duplicated in Mm9
4712:BC041347	Single in Hg19, Duplicated in Mm9
4715:NM_002841	Single in Hg19, Duplicated in Mm9
4718:NM_183393	Single in Hg19, Duplicated in Mm9
4721:NM_198859	Single in Hg19, Duplicated in Mm9
4724:AF401654	Single in Hg19, Duplicated in Mm9
4726:BC012852	Single in Hg19, Duplicated in Mm9
473:AF416901	Single in Hg19, Duplicated in Mm9
4737:AB029018	Single in Hg19, Duplicated in Mm9
4743:BC005222	Single in Hg19, Duplicated in Mm9
4744:BC005222	Single in Hg19, Duplicated in Mm9
4747:BX648353	Single in Hg19, Duplicated in Mm9
4749:AB022918	Single in Hg19, Duplicated in Mm9
4750:BC040562	Single in Hg19, Duplicated in Mm9
4763:BE898147	Single in Hg19, Duplicated in Mm9
4768:BC010307	Single in Hg19, Duplicated in Mm9
4772:BG420375	Single in Hg19, Duplicated in Mm9
4776:NM_024638	Single in Hg19, Duplicated in Mm9
4777:AW269783	Single in Hg19, Duplicated in Mm9
4777:NM_007136	Single in Hg19, Duplicated in Mm9
4778:NM_015642	Single in Hg19, Duplicated in Mm9
4784:NM_004487	Single in Hg19, Duplicated in Mm9
4785:D25278	Single in Hg19, Duplicated in Mm9
4788:BC002374	Single in Hg19, Duplicated in Mm9
4790:AK097515	Single in Hg19, Duplicated in Mm9
4791:NM_032839	Single in Hg19, Duplicated in Mm9
4797:AK023226	Single in Hg19, Duplicated in Mm9
480:U24105	Single in Hg19, Duplicated in Mm9
4802:AK092163	Single in Hg19, Duplicated in Mm9
4802:BC002951	Single in Hg19, Duplicated in Mm9
4803:AK092163	Single in Hg19, Duplicated in Mm9
4803:NM_021937	Single in Hg19, Duplicated in Mm9
4809:BC007970	Single in Hg19, Duplicated in Mm9
4811:AF201934	Single in Hg19, Duplicated in Mm9
4813:NM_018262	Single in Hg19, Duplicated in Mm9
4815:Y08991	Single in Hg19, Duplicated in Mm9
4816:NM_014065	Single in Hg19, Duplicated in Mm9
4817:AF225981	Single in Hg19, Duplicated in Mm9
4817:AK027806	Single in Hg19, Duplicated in Mm9
4818:AK123021	Single in Hg19, Duplicated in Mm9
4819:AK055827	Single in Hg19, Duplicated in Mm9
482:BC035240	Single in Hg19, Duplicated in Mm9
4822:NM_032169	Single in Hg19, Duplicated in Mm9
4823:NM_032169	Single in Hg19, Duplicated in Mm9
4824:BC039375	Single in Hg19, Duplicated in Mm9
4826:BC040919	Single in Hg19, Duplicated in Mm9
4827:NM_003571	Single in Hg19, Duplicated in Mm9
4828:U48224	Single in Hg19, Duplicated in Mm9
483:AY358905	Single in Hg19, Duplicated in Mm9
483:BC035240	Single in Hg19, Duplicated in Mm9
4830:BC014050	Single in Hg19, Duplicated in Mm9
4832:NM_004441	Single in Hg19, Duplicated in Mm9
4833:NM_002718	Single in Hg19, Duplicated in Mm9
4834:BC017735	Single in Hg19, Duplicated in Mm9
4846:AJ299431	Single in Hg19, Duplicated in Mm9
4851:AB007888	Single in Hg19, Duplicated in Mm9
4854:BC038431	Single in Hg19, Duplicated in Mm9
4858:BC043166	Single in Hg19, Duplicated in Mm9
4859:NM_003471	Single in Hg19, Duplicated in Mm9
4866:AK097161	Single in Hg19, Duplicated in Mm9
4868:BX537987	Single in Hg19, Duplicated in Mm9
4870:BX366021	Single in Hg19, Duplicated in Mm9
4871:AA934386	Single in Hg19, Duplicated in Mm9
4871:BC019327	Single in Hg19, Duplicated in Mm9
4880:AK026912	Single in Hg19, Duplicated in Mm9
4881:NM_003262	Single in Hg19, Duplicated in Mm9
4882:NM_014373	Single in Hg19, Duplicated in Mm9
4885:AB046833	Single in Hg19, Duplicated in Mm9
4885:BC039437	Single in Hg19, Duplicated in Mm9
4888:NM_020792	Single in Hg19, Duplicated in Mm9
4897:AL122120	Single in Hg19, Duplicated in Mm9
4898:BC047103	Single in Hg19, Duplicated in Mm9
4904:BG723936	Single in Hg19, Duplicated in Mm9
4905:AK124500	Single in Hg19, Duplicated in Mm9
4906:AB020668	Single in Hg19, Duplicated in Mm9
4907:BX648525	Single in Hg19, Duplicated in Mm9
4908:BX648525	Single in Hg19, Duplicated in Mm9
4912:BC001200	Single in Hg19, Duplicated in Mm9
4918:BC038948	Single in Hg19, Duplicated in Mm9
4918:BC047598	Single in Hg19, Duplicated in Mm9
4930:X17247	Single in Hg19, Duplicated in Mm9
4938:AB051538	Single in Hg19, Duplicated in Mm9
4943:AW005548	Single in Hg19, Duplicated in Mm9
4947:AL136897	Single in Hg19, Duplicated in Mm9
4950:AK128346	Single in Hg19, Duplicated in Mm9
4954:L13738	Single in Hg19, Duplicated in Mm9
4956:BC053580	Single in Hg19, Duplicated in Mm9
4958:AK172837	Single in Hg19, Duplicated in Mm9
4960:AK026451	Single in Hg19, Duplicated in Mm9
4966:NM_002577	Single in Hg19, Duplicated in Mm9
497:BC012108	Single in Hg19, Duplicated in Mm9
497:NM_000696	Single in Hg19, Duplicated in Mm9
4972:U13896	Single in Hg19, Duplicated in Mm9
4973:D86979	Single in Hg19, Duplicated in Mm9
4974:AL832783	Single in Hg19, Duplicated in Mm9
4976:AK123974	Single in Hg19, Duplicated in Mm9
4977:AK123974	Single in Hg19, Duplicated in Mm9
4985:BC011655	Single in Hg19, Duplicated in Mm9
4992:AB000464	Single in Hg19, Duplicated in Mm9
4993:AB000465	Single in Hg19, Duplicated in Mm9
4993:AF040965	Single in Hg19, Duplicated in Mm9
5001:BC000252	Single in Hg19, Duplicated in Mm9
5006:D86985	Single in Hg19, Duplicated in Mm9
5008:AK126966	Single in Hg19, Duplicated in Mm9
501:AF116725	Single in Hg19, Duplicated in Mm9
5010:NM_198595	Single in Hg19, Duplicated in Mm9
5014:AI760149	Single in Hg19, Duplicated in Mm9
5015:BX647334	Single in Hg19, Duplicated in Mm9
5020:AI190918	Single in Hg19, Duplicated in Mm9
5020:NM_001290	Single in Hg19, Duplicated in Mm9
5021:AB033102	Single in Hg19, Duplicated in Mm9
5021:BX648830	Single in Hg19, Duplicated in Mm9
5024:BC037322	Single in Hg19, Duplicated in Mm9
503:BC007072	Single in Hg19, Duplicated in Mm9
5030:AY049733	Single in Hg19, Duplicated in Mm9
5032:BC050321	Single in Hg19, Duplicated in Mm9
5034:BC053860	Single in Hg19, Duplicated in Mm9
5044:NM_006345	Single in Hg19, Duplicated in Mm9
5048:AJ441078	Single in Hg19, Duplicated in Mm9
5055:AF237782	Single in Hg19, Duplicated in Mm9
5056:NM_024592	Single in Hg19, Duplicated in Mm9
5060:BG546195	Single in Hg19, Duplicated in Mm9
5065:NM_002703	Single in Hg19, Duplicated in Mm9
5066:U00238	Single in Hg19, Duplicated in Mm9
5070:BC017201	Single in Hg19, Duplicated in Mm9
5070:X63563	Single in Hg19, Duplicated in Mm9
5071:BC039519	Single in Hg19, Duplicated in Mm9
5071:NM_001553	Single in Hg19, Duplicated in Mm9
5074:NM_018227	Single in Hg19, Duplicated in Mm9
5075:BC041902	Single in Hg19, Duplicated in Mm9
5079:AF016492	Single in Hg19, Duplicated in Mm9
5079:AK124272	Single in Hg19, Duplicated in Mm9
5085:AB002364	Single in Hg19, Duplicated in Mm9
5091:AB055660	Single in Hg19, Duplicated in Mm9
5095:NM_018243	Single in Hg19, Duplicated in Mm9
5096:AL137275	Single in Hg19, Duplicated in Mm9
5096:BC029604	Single in Hg19, Duplicated in Mm9
5097:AI024933	Single in Hg19, Duplicated in Mm9
510:BX647352	Single in Hg19, Duplicated in Mm9
5105:AK023676	Single in Hg19, Duplicated in Mm9
5107:NM_031305	Single in Hg19, Duplicated in Mm9
511:AL117233	Single in Hg19, Duplicated in Mm9
5112:AB020721	Single in Hg19, Duplicated in Mm9
5115:NM_006457	Single in Hg19, Duplicated in Mm9
5116:BC041156	Single in Hg19, Duplicated in Mm9
5119:BC039065	Single in Hg19, Duplicated in Mm9
5119:BX647987	Single in Hg19, Duplicated in Mm9
512:AI073422	Single in Hg19, Duplicated in Mm9
5120:BX647987	Single in Hg19, Duplicated in Mm9
5120:NM_000667	Single in Hg19, Duplicated in Mm9
5121:AI129324	Single in Hg19, Duplicated in Mm9
5121:NM_000667	Single in Hg19, Duplicated in Mm9
5124:AK098632	Single in Hg19, Duplicated in Mm9
5125:BC046636	Single in Hg19, Duplicated in Mm9
5126:AK094561	Single in Hg19, Duplicated in Mm9
513:M64082	Single in Hg19, Duplicated in Mm9
5131:NM_033115	Single in Hg19, Duplicated in Mm9
5133:AK123292	Single in Hg19, Duplicated in Mm9
5133:BC041369	Single in Hg19, Duplicated in Mm9
5137:AK095936	Single in Hg19, Duplicated in Mm9
5138:AK095936	Single in Hg19, Duplicated in Mm9
5139:NM_024090	Single in Hg19, Duplicated in Mm9
5142:BU565788	Single in Hg19, Duplicated in Mm9
5144:AJ001531	Single in Hg19, Duplicated in Mm9
5151:NM_001083	Single in Hg19, Duplicated in Mm9
5152:AF272897	Single in Hg19, Duplicated in Mm9
5155:AJ505989	Single in Hg19, Duplicated in Mm9
5157:BC045668	Single in Hg19, Duplicated in Mm9
5158:BC009842	Single in Hg19, Duplicated in Mm9
5158:J04513	Single in Hg19, Duplicated in Mm9
5163:BC040999	Single in Hg19, Duplicated in Mm9
5164:BC040999	Single in Hg19, Duplicated in Mm9
5164:BC042886	Single in Hg19, Duplicated in Mm9
5171:AI150252	Single in Hg19, Duplicated in Mm9
5172:BC064848	Single in Hg19, Duplicated in Mm9
5174:AY009951	Single in Hg19, Duplicated in Mm9
5175:NM_014885	Single in Hg19, Duplicated in Mm9
5176:U59423	Single in Hg19, Duplicated in Mm9
518:BC045173	Single in Hg19, Duplicated in Mm9
5182:BC034385	Single in Hg19, Duplicated in Mm9
5185:AY354497	Single in Hg19, Duplicated in Mm9
5185:BQ182934	Single in Hg19, Duplicated in Mm9
5193:BC028736	Single in Hg19, Duplicated in Mm9
5196:BC030707	Single in Hg19, Duplicated in Mm9
5197:BC036502	Single in Hg19, Duplicated in Mm9
5200:BX647776	Single in Hg19, Duplicated in Mm9
5202:AA905643	Single in Hg19, Duplicated in Mm9
5212:AK123740	Single in Hg19, Duplicated in Mm9
5212:BC038667	Single in Hg19, Duplicated in Mm9
5216:AB040888	Single in Hg19, Duplicated in Mm9
5235:BC034307	Single in Hg19, Duplicated in Mm9
5239:AK001427	Single in Hg19, Duplicated in Mm9
5243:NM_024830	Single in Hg19, Duplicated in Mm9
5248:AB011169	Single in Hg19, Duplicated in Mm9
525:AF508940	Single in Hg19, Duplicated in Mm9
5253:NM_054027	Single in Hg19, Duplicated in Mm9
5258:BC034574	Single in Hg19, Duplicated in Mm9
526:AK075169	Single in Hg19, Duplicated in Mm9
5262:AJ296152	Single in Hg19, Duplicated in Mm9
5264:BC022339	Single in Hg19, Duplicated in Mm9
5277:BX647195	Single in Hg19, Duplicated in Mm9
528:BC047391	Single in Hg19, Duplicated in Mm9
5280:NM_006251	Single in Hg19, Duplicated in Mm9
5286:AK096668	Single in Hg19, Duplicated in Mm9
5286:AL831822	Single in Hg19, Duplicated in Mm9
5287:AA731531	Single in Hg19, Duplicated in Mm9
5300:AF014402	Single in Hg19, Duplicated in Mm9
5300:BC028604	Single in Hg19, Duplicated in Mm9
5308:AY245866	Single in Hg19, Duplicated in Mm9
5309:BC019075	Single in Hg19, Duplicated in Mm9
5310:NM_000082	Single in Hg19, Duplicated in Mm9
5314:NM_173667	Single in Hg19, Duplicated in Mm9
5315:BC047544	Single in Hg19, Duplicated in Mm9
5323:AF461760	Single in Hg19, Duplicated in Mm9
5324:NM_033281	Single in Hg19, Duplicated in Mm9
5325:AF110777	Single in Hg19, Duplicated in Mm9
5330:AB048534	Single in Hg19, Duplicated in Mm9
5331:U19251	Single in Hg19, Duplicated in Mm9
5345:AF111808	Single in Hg19, Duplicated in Mm9
5346:AF111808	Single in Hg19, Duplicated in Mm9
5347:BX640902	Single in Hg19, Duplicated in Mm9
5354:AL832324	Single in Hg19, Duplicated in Mm9
5354:AL832347	Single in Hg19, Duplicated in Mm9
5359:AI879097	Single in Hg19, Duplicated in Mm9
536:NM_033343	Single in Hg19, Duplicated in Mm9
5360:BC003584	Single in Hg19, Duplicated in Mm9
5360:J04810	Single in Hg19, Duplicated in Mm9
5363:BC029140	Single in Hg19, Duplicated in Mm9
5365:M23379	Single in Hg19, Duplicated in Mm9
5366:NM_002890	Single in Hg19, Duplicated in Mm9
5367:BC033015	Single in Hg19, Duplicated in Mm9
5369:AA211868	Single in Hg19, Duplicated in Mm9
5373:BG701915	Single in Hg19, Duplicated in Mm9
5373:NM_005654	Single in Hg19, Duplicated in Mm9
5374:NM_024717	Single in Hg19, Duplicated in Mm9
5375:AK093225	Single in Hg19, Duplicated in Mm9
5376:AK093225	Single in Hg19, Duplicated in Mm9
5377:AB020685	Single in Hg19, Duplicated in Mm9
538:AK056657	Single in Hg19, Duplicated in Mm9
5381:AK094985	Single in Hg19, Duplicated in Mm9
5381:D50810	Single in Hg19, Duplicated in Mm9
5395:AB030240	Single in Hg19, Duplicated in Mm9
5396:AK096057	Single in Hg19, Duplicated in Mm9
5397:AK125966	Single in Hg19, Duplicated in Mm9
5397:NM_032028	Single in Hg19, Duplicated in Mm9
5399:BC046096	Single in Hg19, Duplicated in Mm9
5402:BC012266	Single in Hg19, Duplicated in Mm9
5403:BC060869	Single in Hg19, Duplicated in Mm9
5405:BC032619	Single in Hg19, Duplicated in Mm9
5407:BC040552	Single in Hg19, Duplicated in Mm9
5411:AA868434	Single in Hg19, Duplicated in Mm9
5414:AB007448	Single in Hg19, Duplicated in Mm9
5414:BC043424	Single in Hg19, Duplicated in Mm9
5415:AF057164	Single in Hg19, Duplicated in Mm9
5415:BC043424	Single in Hg19, Duplicated in Mm9
5416:AF057299	Single in Hg19, Duplicated in Mm9
5420:AK056284	Single in Hg19, Duplicated in Mm9
5428:BC019341	Single in Hg19, Duplicated in Mm9
5430:AJ131244	Single in Hg19, Duplicated in Mm9
5431:AK026965	Single in Hg19, Duplicated in Mm9
5440:AK097710	Single in Hg19, Duplicated in Mm9
5443:NM_004730	Single in Hg19, Duplicated in Mm9
5445:BG179101	Single in Hg19, Duplicated in Mm9
5445:NM_022464	Single in Hg19, Duplicated in Mm9
5457:AF152305	Single in Hg19, Duplicated in Mm9
5457:BC019862	Single in Hg19, Duplicated in Mm9
5459:NM_031857	Single in Hg19, Duplicated in Mm9
5460:AF152308	Single in Hg19, Duplicated in Mm9
5463:BC045637	Single in Hg19, Duplicated in Mm9
5471:AK022779	Single in Hg19, Duplicated in Mm9
5476:AB011127	Single in Hg19, Duplicated in Mm9
5477:AK054753	Single in Hg19, Duplicated in Mm9
5484:NM_030953	Single in Hg19, Duplicated in Mm9
5485:BC051025	Single in Hg19, Duplicated in Mm9
5486:D83778	Single in Hg19, Duplicated in Mm9
5491:NM_016221	Single in Hg19, Duplicated in Mm9
5496:BX648012	Single in Hg19, Duplicated in Mm9
5498:AF159700	Single in Hg19, Duplicated in Mm9
550:AK000128	Single in Hg19, Duplicated in Mm9
5503:BC013353	Single in Hg19, Duplicated in Mm9
5505:NM_012484	Single in Hg19, Duplicated in Mm9
5507:NM_003062	Single in Hg19, Duplicated in Mm9
551:U70136	Single in Hg19, Duplicated in Mm9
5514:BC052945	Single in Hg19, Duplicated in Mm9
5514:CR738091	Single in Hg19, Duplicated in Mm9
5515:BC034407	Single in Hg19, Duplicated in Mm9
5519:U51333	Single in Hg19, Duplicated in Mm9
552:AK123637	Single in Hg19, Duplicated in Mm9
5520:AK057034	Single in Hg19, Duplicated in Mm9
5520:BC007268	Single in Hg19, Duplicated in Mm9
5521:AK057034	Single in Hg19, Duplicated in Mm9
5527:AB018295	Single in Hg19, Duplicated in Mm9
5527:AW299701	Single in Hg19, Duplicated in Mm9
5532:AK093737	Single in Hg19, Duplicated in Mm9
5533:NM_025158	Single in Hg19, Duplicated in Mm9
5534:BC032571	Single in Hg19, Duplicated in Mm9
5536:BC001874	Single in Hg19, Duplicated in Mm9
554:Y00716	Single in Hg19, Duplicated in Mm9
5540:NM_015455	Single in Hg19, Duplicated in Mm9
5546:AI925476	Single in Hg19, Duplicated in Mm9
5546:AK054802	Single in Hg19, Duplicated in Mm9
5548:BC037855	Single in Hg19, Duplicated in Mm9
5554:AK056981	Single in Hg19, Duplicated in Mm9
5554:AK128391	Single in Hg19, Duplicated in Mm9
5558:AF257175	Single in Hg19, Duplicated in Mm9
5558:AK124114	Single in Hg19, Duplicated in Mm9
5560:BC034702	Single in Hg19, Duplicated in Mm9
5561:BF207533	Single in Hg19, Duplicated in Mm9
5567:M60315	Single in Hg19, Duplicated in Mm9
5571:BG576820	Single in Hg19, Duplicated in Mm9
5573:BG719442	Single in Hg19, Duplicated in Mm9
5573:NM_006403	Single in Hg19, Duplicated in Mm9
5574:AJ420520	Single in Hg19, Duplicated in Mm9
5574:AL832413	Single in Hg19, Duplicated in Mm9
5575:BC036851	Single in Hg19, Duplicated in Mm9
5576:AB051520	Single in Hg19, Duplicated in Mm9
5579:AF306510	Single in Hg19, Duplicated in Mm9
5580:AF306510	Single in Hg19, Duplicated in Mm9
5587:AJ291578	Single in Hg19, Duplicated in Mm9
5588:NM_017774	Single in Hg19, Duplicated in Mm9
5589:AK094718	Single in Hg19, Duplicated in Mm9
5595:NM_006355	Single in Hg19, Duplicated in Mm9
5599:AK097020	Single in Hg19, Duplicated in Mm9
5599:BC031333	Single in Hg19, Duplicated in Mm9
5601:AL833520	Single in Hg19, Duplicated in Mm9
5604:NM_003447	Single in Hg19, Duplicated in Mm9
5606:AK127889	Single in Hg19, Duplicated in Mm9
5606:NM_025231	Single in Hg19, Duplicated in Mm9
5607:AK127889	Single in Hg19, Duplicated in Mm9
5608:AK057702	Single in Hg19, Duplicated in Mm9
5656:AK056964	Single in Hg19, Duplicated in Mm9
5662:BC025408	Single in Hg19, Duplicated in Mm9
5662:CB149585	Single in Hg19, Duplicated in Mm9
5664:AB033112	Single in Hg19, Duplicated in Mm9
5667:NM_016059	Single in Hg19, Duplicated in Mm9
5668:AF151882	Single in Hg19, Duplicated in Mm9
567:NM_006618	Single in Hg19, Duplicated in Mm9
5672:BC054098	Single in Hg19, Duplicated in Mm9
5674:BX647839	Single in Hg19, Duplicated in Mm9
5675:NM_015345	Single in Hg19, Duplicated in Mm9
5676:AL079669	Single in Hg19, Duplicated in Mm9
5676:AL833083	Single in Hg19, Duplicated in Mm9
5677:BX647839	Single in Hg19, Duplicated in Mm9
5683:BC014176	Single in Hg19, Duplicated in Mm9
5685:AB002347	Single in Hg19, Duplicated in Mm9
5690:BC001095	Single in Hg19, Duplicated in Mm9
5698:AF047441	Single in Hg19, Duplicated in Mm9
5701:AK055407	Single in Hg19, Duplicated in Mm9
5702:AK024736	Single in Hg19, Duplicated in Mm9
5702:BC029071	Single in Hg19, Duplicated in Mm9
5707:AK057637	Single in Hg19, Duplicated in Mm9
5707:BX648461	Single in Hg19, Duplicated in Mm9
5709:AA853996	Single in Hg19, Duplicated in Mm9
5709:BG498998	Single in Hg19, Duplicated in Mm9
571:NM_000674	Single in Hg19, Duplicated in Mm9
5713:NM_001498	Single in Hg19, Duplicated in Mm9
5722:AB075843	Single in Hg19, Duplicated in Mm9
5722:AF442495	Single in Hg19, Duplicated in Mm9
5726:AK090984	Single in Hg19, Duplicated in Mm9
5727:BC024931	Single in Hg19, Duplicated in Mm9
5730:AA769952	Single in Hg19, Duplicated in Mm9
5730:AB033101	Single in Hg19, Duplicated in Mm9
5733:AK057039	Single in Hg19, Duplicated in Mm9
5735:BC035188	Single in Hg19, Duplicated in Mm9
5740:AK000362	Single in Hg19, Duplicated in Mm9
5740:AW291072	Single in Hg19, Duplicated in Mm9
5743:AL520002	Single in Hg19, Duplicated in Mm9
5743:AL525661	Single in Hg19, Duplicated in Mm9
5746:BX537746	Single in Hg19, Duplicated in Mm9
5748:NM_012381	Single in Hg19, Duplicated in Mm9
5754:AL122090	Single in Hg19, Duplicated in Mm9
5754:NM_014942	Single in Hg19, Duplicated in Mm9
5756:NM_021813	Single in Hg19, Duplicated in Mm9
5758:AK055697	Single in Hg19, Duplicated in Mm9
576:NM_015375	Single in Hg19, Duplicated in Mm9
5763:BC037954	Single in Hg19, Duplicated in Mm9
5767:AK025967	Single in Hg19, Duplicated in Mm9
5771:NM_014028	Single in Hg19, Duplicated in Mm9
5775:AF033122	Single in Hg19, Duplicated in Mm9
5784:AF078695	Single in Hg19, Duplicated in Mm9
5785:AK025351	Single in Hg19, Duplicated in Mm9
5787:M14676	Single in Hg19, Duplicated in Mm9
579:BC040145	Single in Hg19, Duplicated in Mm9
579:NM_181644	Single in Hg19, Duplicated in Mm9
5795:AK094140	Single in Hg19, Duplicated in Mm9
5796:AA421116	Single in Hg19, Duplicated in Mm9
5796:BC035671	Single in Hg19, Duplicated in Mm9
5805:NM_018479	Single in Hg19, Duplicated in Mm9
5807:NM_002844	Single in Hg19, Duplicated in Mm9
5808:NM_002844	Single in Hg19, Duplicated in Mm9
5809:NM_000426	Single in Hg19, Duplicated in Mm9
5815:AB026705	Single in Hg19, Duplicated in Mm9
5816:NM_172103	Single in Hg19, Duplicated in Mm9
5817:NM_004100	Single in Hg19, Duplicated in Mm9
5821:AJ606317	Single in Hg19, Duplicated in Mm9
5833:AK092592	Single in Hg19, Duplicated in Mm9
5836:AI440008	Single in Hg19, Duplicated in Mm9
5836:AL834248	Single in Hg19, Duplicated in Mm9
5837:BC037955	Single in Hg19, Duplicated in Mm9
5842:NM_007124	Single in Hg19, Duplicated in Mm9
5843:AK124757	Single in Hg19, Duplicated in Mm9
5843:AY163808	Single in Hg19, Duplicated in Mm9
5844:BC035182	Single in Hg19, Duplicated in Mm9
5845:BC044307	Single in Hg19, Duplicated in Mm9
5845:NM_139244	Single in Hg19, Duplicated in Mm9
5848:AB020316	Single in Hg19, Duplicated in Mm9
5848:AV717717	Single in Hg19, Duplicated in Mm9
5852:BC016788	Single in Hg19, Duplicated in Mm9
5853:BC016788	Single in Hg19, Duplicated in Mm9
5856:BG505739	Single in Hg19, Duplicated in Mm9
5857:BX487721	Single in Hg19, Duplicated in Mm9
5858:AF120323	Single in Hg19, Duplicated in Mm9
5863:AF385429	Single in Hg19, Duplicated in Mm9
5863:BI822940	Single in Hg19, Duplicated in Mm9
5865:X52882	Single in Hg19, Duplicated in Mm9
5866:BC067868	Single in Hg19, Duplicated in Mm9
5886:AK094428	Single in Hg19, Duplicated in Mm9
5886:NM_002598	Single in Hg19, Duplicated in Mm9
5887:AK094428	Single in Hg19, Duplicated in Mm9
5887:S78085	Single in Hg19, Duplicated in Mm9
5895:AB028946	Single in Hg19, Duplicated in Mm9
5897:NM_032415	Single in Hg19, Duplicated in Mm9
59:AF036536	Single in Hg19, Duplicated in Mm9
590:NM_018194	Single in Hg19, Duplicated in Mm9
5900:BC041364	Single in Hg19, Duplicated in Mm9
5907:BC002853	Single in Hg19, Duplicated in Mm9
5908:AB037790	Single in Hg19, Duplicated in Mm9
5908:BC013630	Single in Hg19, Duplicated in Mm9
5924:NM_002214	Single in Hg19, Duplicated in Mm9
5926:AJ320497	Single in Hg19, Duplicated in Mm9
5929:AK123961	Single in Hg19, Duplicated in Mm9
5929:BC039682	Single in Hg19, Duplicated in Mm9
5934:AF117108	Single in Hg19, Duplicated in Mm9
5934:AK127742	Single in Hg19, Duplicated in Mm9
5940:NM_013322	Single in Hg19, Duplicated in Mm9
5943:M74297	Single in Hg19, Duplicated in Mm9
5948:AW510780	Single in Hg19, Duplicated in Mm9
5948:NM_006024	Single in Hg19, Duplicated in Mm9
5950:BC038570	Single in Hg19, Duplicated in Mm9
5954:AK026768	Single in Hg19, Duplicated in Mm9
5955:AK075331	Single in Hg19, Duplicated in Mm9
5957:BC027724	Single in Hg19, Duplicated in Mm9
5959:AK027386	Single in Hg19, Duplicated in Mm9
5960:BC028678	Single in Hg19, Duplicated in Mm9
5960:BC070066	Single in Hg19, Duplicated in Mm9
5961:AL136787	Single in Hg19, Duplicated in Mm9
5962:BC034376	Single in Hg19, Duplicated in Mm9
5965:AB048365	Single in Hg19, Duplicated in Mm9
5965:BC020168	Single in Hg19, Duplicated in Mm9
5966:BC020168	Single in Hg19, Duplicated in Mm9
5966:CA427726	Single in Hg19, Duplicated in Mm9
5967:AB011420	Single in Hg19, Duplicated in Mm9
5969:AK001446	Single in Hg19, Duplicated in Mm9
5969:BX537878	Single in Hg19, Duplicated in Mm9
5971:BC017341	Single in Hg19, Duplicated in Mm9
5971:BG771785	Single in Hg19, Duplicated in Mm9
598:BC047469	Single in Hg19, Duplicated in Mm9
5980:NM_152701	Single in Hg19, Duplicated in Mm9
5983:BC051327	Single in Hg19, Duplicated in Mm9
5988:BX647963	Single in Hg19, Duplicated in Mm9
5991:BC044608	Single in Hg19, Duplicated in Mm9
5991:BC052238	Single in Hg19, Duplicated in Mm9
5995:BC056405	Single in Hg19, Duplicated in Mm9
60:AL162331	Single in Hg19, Duplicated in Mm9
6003:NM_022170	Single in Hg19, Duplicated in Mm9
6004:NM_032999	Single in Hg19, Duplicated in Mm9
601:AK098591	Single in Hg19, Duplicated in Mm9
6013:AB014518	Single in Hg19, Duplicated in Mm9
6014:BC082993	Single in Hg19, Duplicated in Mm9
6015:U10099	Single in Hg19, Duplicated in Mm9
6023:AB014605	Single in Hg19, Duplicated in Mm9
6024:AB014605	Single in Hg19, Duplicated in Mm9
6025:NM_012301	Single in Hg19, Duplicated in Mm9
6026:NM_000840	Single in Hg19, Duplicated in Mm9
6028:AF202144	Single in Hg19, Duplicated in Mm9
6032:NM_016351	Single in Hg19, Duplicated in Mm9
6039:AK091323	Single in Hg19, Duplicated in Mm9
6039:AL133568	Single in Hg19, Duplicated in Mm9
6042:BG256720	Single in Hg19, Duplicated in Mm9
6043:BC030956	Single in Hg19, Duplicated in Mm9
6051:AK001533	Single in Hg19, Duplicated in Mm9
6051:AL834242	Single in Hg19, Duplicated in Mm9
6055:BC050738	Single in Hg19, Duplicated in Mm9
6058:AK094113	Single in Hg19, Duplicated in Mm9
6058:BC063478	Single in Hg19, Duplicated in Mm9
6059:AK057245	Single in Hg19, Duplicated in Mm9
6063:AF315325	Single in Hg19, Duplicated in Mm9
6063:AI985840	Single in Hg19, Duplicated in Mm9
6064:AI806273	Single in Hg19, Duplicated in Mm9
6068:AF193057	Single in Hg19, Duplicated in Mm9
6073:AJ007798	Single in Hg19, Duplicated in Mm9
6074:BC033723	Single in Hg19, Duplicated in Mm9
6074:BC047490	Single in Hg19, Duplicated in Mm9
6075:AB017004	Single in Hg19, Duplicated in Mm9
6075:AK056412	Single in Hg19, Duplicated in Mm9
6076:AK097705	Single in Hg19, Duplicated in Mm9
6076:NM_033506	Single in Hg19, Duplicated in Mm9
6077:AK097705	Single in Hg19, Duplicated in Mm9
608:AK094916	Single in Hg19, Duplicated in Mm9
608:NM_144695	Single in Hg19, Duplicated in Mm9
6088:NM_006989	Single in Hg19, Duplicated in Mm9
6089:AL530624	Single in Hg19, Duplicated in Mm9
6091:AK097537	Single in Hg19, Duplicated in Mm9
6094:NM_005045	Single in Hg19, Duplicated in Mm9
6096:AK126130	Single in Hg19, Duplicated in Mm9
6098:AY147037	Single in Hg19, Duplicated in Mm9
6100:AY147037	Single in Hg19, Duplicated in Mm9
6101:AY147037	Single in Hg19, Duplicated in Mm9
6103:BC062748	Single in Hg19, Duplicated in Mm9
6103:BC068483	Single in Hg19, Duplicated in Mm9
6104:BC003517	Single in Hg19, Duplicated in Mm9
6109:BC068540	Single in Hg19, Duplicated in Mm9
611:NM_002533	Single in Hg19, Duplicated in Mm9
6110:AF030880	Single in Hg19, Duplicated in Mm9
6120:AF234882	Single in Hg19, Duplicated in Mm9
6125:M93426	Single in Hg19, Duplicated in Mm9
6135:AK025372	Single in Hg19, Duplicated in Mm9
6142:AF157833	Single in Hg19, Duplicated in Mm9
6149:AF247820	Single in Hg19, Duplicated in Mm9
615:AB018335	Single in Hg19, Duplicated in Mm9
615:BC003567	Single in Hg19, Duplicated in Mm9
6150:BC010361	Single in Hg19, Duplicated in Mm9
6157:AF245517	Single in Hg19, Duplicated in Mm9
616:AB018335	Single in Hg19, Duplicated in Mm9
6160:BX571742	Single in Hg19, Duplicated in Mm9
6162:AK125956	Single in Hg19, Duplicated in Mm9
617:NM_022735	Single in Hg19, Duplicated in Mm9
6176:AA411968	Single in Hg19, Duplicated in Mm9
6190:AB011115	Single in Hg19, Duplicated in Mm9
6190:AK125321	Single in Hg19, Duplicated in Mm9
6192:BX640643	Single in Hg19, Duplicated in Mm9
6192:NM_023942	Single in Hg19, Duplicated in Mm9
6196:NM_000603	Single in Hg19, Duplicated in Mm9
6197:AY515311	Single in Hg19, Duplicated in Mm9
6197:M93718	Single in Hg19, Duplicated in Mm9
62:AK055853	Single in Hg19, Duplicated in Mm9
621:NM_052843	Single in Hg19, Duplicated in Mm9
6213:M96859	Single in Hg19, Duplicated in Mm9
6216:AK094255	Single in Hg19, Duplicated in Mm9
6221:BC041429	Single in Hg19, Duplicated in Mm9
6221:X95097	Single in Hg19, Duplicated in Mm9
6223:AF009204	Single in Hg19, Duplicated in Mm9
6224:NM_024596	Single in Hg19, Duplicated in Mm9
6227:AF217970	Single in Hg19, Duplicated in Mm9
6227:BF665591	Single in Hg19, Duplicated in Mm9
6229:AF082556	Single in Hg19, Duplicated in Mm9
6231:NM_017884	Single in Hg19, Duplicated in Mm9
6232:BC034990	Single in Hg19, Duplicated in Mm9
6233:BC034990	Single in Hg19, Duplicated in Mm9
6233:BX537656	Single in Hg19, Duplicated in Mm9
6243:NM_006207	Single in Hg19, Duplicated in Mm9
6246:N58047	Single in Hg19, Duplicated in Mm9
625:AA921759	Single in Hg19, Duplicated in Mm9
6254:NM_005605	Single in Hg19, Duplicated in Mm9
6255:AA709195	Single in Hg19, Duplicated in Mm9
6273:AK096770	Single in Hg19, Duplicated in Mm9
6279:D84107	Single in Hg19, Duplicated in Mm9
628:BC041120	Single in Hg19, Duplicated in Mm9
6281:NM_000553	Single in Hg19, Duplicated in Mm9
6282:AA905633	Single in Hg19, Duplicated in Mm9
6282:NM_000553	Single in Hg19, Duplicated in Mm9
6285:NM_007175	Single in Hg19, Duplicated in Mm9
6288:NM_004874	Single in Hg19, Duplicated in Mm9
6289:AK056525	Single in Hg19, Duplicated in Mm9
6292:AJ295990	Single in Hg19, Duplicated in Mm9
6299:BX647936	Single in Hg19, Duplicated in Mm9
63:AL833342	Single in Hg19, Duplicated in Mm9
6303:BC048304	Single in Hg19, Duplicated in Mm9
6305:D63480	Single in Hg19, Duplicated in Mm9
6308:NM_014682	Single in Hg19, Duplicated in Mm9
6318:BC042617	Single in Hg19, Duplicated in Mm9
632:AY358611	Single in Hg19, Duplicated in Mm9
6328:NM_024790	Single in Hg19, Duplicated in Mm9
633:AL833885	Single in Hg19, Duplicated in Mm9
6330:AF151841	Single in Hg19, Duplicated in Mm9
6331:AF151841	Single in Hg19, Duplicated in Mm9
6331:AL833348	Single in Hg19, Duplicated in Mm9
6332:AJ000097	Single in Hg19, Duplicated in Mm9
6333:BX647470	Single in Hg19, Duplicated in Mm9
6334:BX647470	Single in Hg19, Duplicated in Mm9
6337:AK128216	Single in Hg19, Duplicated in Mm9
6339:BC036404	Single in Hg19, Duplicated in Mm9
6340:AA626244	Single in Hg19, Duplicated in Mm9
6340:AF151820	Single in Hg19, Duplicated in Mm9
6347:AF495529	Single in Hg19, Duplicated in Mm9
6355:NM_007013	Single in Hg19, Duplicated in Mm9
6358:NM_016033	Single in Hg19, Duplicated in Mm9
6362:NM_022351	Single in Hg19, Duplicated in Mm9
6366:AF091433	Single in Hg19, Duplicated in Mm9
6369:AI204154	Single in Hg19, Duplicated in Mm9
6369:NM_006294	Single in Hg19, Duplicated in Mm9
6372:NM_003114	Single in Hg19, Duplicated in Mm9
6375:AK095151	Single in Hg19, Duplicated in Mm9
6378:AK125733	Single in Hg19, Duplicated in Mm9
6383:AK093128	Single in Hg19, Duplicated in Mm9
6385:NM_022783	Single in Hg19, Duplicated in Mm9
6386:NM_021021	Single in Hg19, Duplicated in Mm9
6389:NM_014943	Single in Hg19, Duplicated in Mm9
639:AK093397	Single in Hg19, Duplicated in Mm9
64:BC047363	Single in Hg19, Duplicated in Mm9
6405:AB020677	Single in Hg19, Duplicated in Mm9
6408:AF370371	Single in Hg19, Duplicated in Mm9
6408:AK125848	Single in Hg19, Duplicated in Mm9
641:AF074001	Single in Hg19, Duplicated in Mm9
6415:BM554269	Single in Hg19, Duplicated in Mm9
6418:AK021918	Single in Hg19, Duplicated in Mm9
642:AF074001	Single in Hg19, Duplicated in Mm9
642:BC065205	Single in Hg19, Duplicated in Mm9
6426:AK023070	Single in Hg19, Duplicated in Mm9
6427:AK023070	Single in Hg19, Duplicated in Mm9
6427:NM_003416	Single in Hg19, Duplicated in Mm9
6428:BC016287	Single in Hg19, Duplicated in Mm9
6428:X97444	Single in Hg19, Duplicated in Mm9
643:AL122093	Single in Hg19, Duplicated in Mm9
6432:AF130728	Single in Hg19, Duplicated in Mm9
6436:BC004474	Single in Hg19, Duplicated in Mm9
6441:BC033040	Single in Hg19, Duplicated in Mm9
6445:AK127218	Single in Hg19, Duplicated in Mm9
6459:NM_002451	Single in Hg19, Duplicated in Mm9
6468:AK091653	Single in Hg19, Duplicated in Mm9
647:AF056032	Single in Hg19, Duplicated in Mm9
6472:AA044450	Single in Hg19, Duplicated in Mm9
6472:NM_001497	Single in Hg19, Duplicated in Mm9
6473:AI191761	Single in Hg19, Duplicated in Mm9
6475:AL538916	Single in Hg19, Duplicated in Mm9
6477:AK000354	Single in Hg19, Duplicated in Mm9
6478:AK074812	Single in Hg19, Duplicated in Mm9
6479:AK074812	Single in Hg19, Duplicated in Mm9
648:AY005799	Single in Hg19, Duplicated in Mm9
6489:AB002373	Single in Hg19, Duplicated in Mm9
649:BC046644	Single in Hg19, Duplicated in Mm9
6501:NM_016734	Single in Hg19, Duplicated in Mm9
6505:BE552034	Single in Hg19, Duplicated in Mm9
6516:AK096159	Single in Hg19, Duplicated in Mm9
6524:BC043649	Single in Hg19, Duplicated in Mm9
6524:BX538061	Single in Hg19, Duplicated in Mm9
6527:BG421125	Single in Hg19, Duplicated in Mm9
6528:AF337532	Single in Hg19, Duplicated in Mm9
6532:AK097447	Single in Hg19, Duplicated in Mm9
6532:AK125847	Single in Hg19, Duplicated in Mm9
6533:AK126070	Single in Hg19, Duplicated in Mm9
6534:BC023560	Single in Hg19, Duplicated in Mm9
6536:AY237536	Single in Hg19, Duplicated in Mm9
6538:AY237536	Single in Hg19, Duplicated in Mm9
6540:NM_016548	Single in Hg19, Duplicated in Mm9
6542:AK094988	Single in Hg19, Duplicated in Mm9
6547:BF510209	Single in Hg19, Duplicated in Mm9
6552:AK092603	Single in Hg19, Duplicated in Mm9
6556:AK126072	Single in Hg19, Duplicated in Mm9
6556:NM_033086	Single in Hg19, Duplicated in Mm9
6562:BC075701	Single in Hg19, Duplicated in Mm9
6564:NM_032558	Single in Hg19, Duplicated in Mm9
6565:NM_003837	Single in Hg19, Duplicated in Mm9
6568:BC006303	Single in Hg19, Duplicated in Mm9
6568:BC034271	Single in Hg19, Duplicated in Mm9
6571:AF064105	Single in Hg19, Duplicated in Mm9
6572:AB040962	Single in Hg19, Duplicated in Mm9
6574:M77016	Single in Hg19, Duplicated in Mm9
6586:AY359048	Single in Hg19, Duplicated in Mm9
6591:AF285167	Single in Hg19, Duplicated in Mm9
6591:BX647652	Single in Hg19, Duplicated in Mm9
6592:AK097706	Single in Hg19, Duplicated in Mm9
6592:AL359561	Single in Hg19, Duplicated in Mm9
6601:CR749471	Single in Hg19, Duplicated in Mm9
6604:AK128080	Single in Hg19, Duplicated in Mm9
6610:BC056239	Single in Hg19, Duplicated in Mm9
6616:AF513978	Single in Hg19, Duplicated in Mm9
6617:AK125819	Single in Hg19, Duplicated in Mm9
662:BC050694	Single in Hg19, Duplicated in Mm9
6624:AB046828	Single in Hg19, Duplicated in Mm9
663:BC050694	Single in Hg19, Duplicated in Mm9
663:X17025	Single in Hg19, Duplicated in Mm9
6634:BC032372	Single in Hg19, Duplicated in Mm9
6635:NM_014636	Single in Hg19, Duplicated in Mm9
665:NM_002627	Single in Hg19, Duplicated in Mm9
6659:AK123797	Single in Hg19, Duplicated in Mm9
6662:AF317129	Single in Hg19, Duplicated in Mm9
6662:AI925892	Single in Hg19, Duplicated in Mm9
6663:NM_014506	Single in Hg19, Duplicated in Mm9
6664:NM_000113	Single in Hg19, Duplicated in Mm9
6671:NM_005085	Single in Hg19, Duplicated in Mm9
6680:AK025493	Single in Hg19, Duplicated in Mm9
6682:NM_007101	Single in Hg19, Duplicated in Mm9
6684:NM_002957	Single in Hg19, Duplicated in Mm9
6685:BC058547	Single in Hg19, Duplicated in Mm9
6685:NM_000093	Single in Hg19, Duplicated in Mm9
6687:BC015688	Single in Hg19, Duplicated in Mm9
6694:AB002308	Single in Hg19, Duplicated in Mm9
6695:AB002308	Single in Hg19, Duplicated in Mm9
6702:AF148509	Single in Hg19, Duplicated in Mm9
6705:AJ298882	Single in Hg19, Duplicated in Mm9
6708:AK124119	Single in Hg19, Duplicated in Mm9
6708:NM_024757	Single in Hg19, Duplicated in Mm9
674:BC067892	Single in Hg19, Duplicated in Mm9
680:D13644	Single in Hg19, Duplicated in Mm9
682:D14878	Single in Hg19, Duplicated in Mm9
684:AB037715	Single in Hg19, Duplicated in Mm9
684:BC002572	Single in Hg19, Duplicated in Mm9
685:BC002572	Single in Hg19, Duplicated in Mm9
692:NM_152725	Single in Hg19, Duplicated in Mm9
693:AF137376	Single in Hg19, Duplicated in Mm9
701:BC035732	Single in Hg19, Duplicated in Mm9
704:AK095120	Single in Hg19, Duplicated in Mm9
705:NM_014317	Single in Hg19, Duplicated in Mm9
706:AF006516	Single in Hg19, Duplicated in Mm9
712:AL117410	Single in Hg19, Duplicated in Mm9
714:AL117410	Single in Hg19, Duplicated in Mm9
716:BX647794	Single in Hg19, Duplicated in Mm9
719:AF196185	Single in Hg19, Duplicated in Mm9
72:NM_015001	Single in Hg19, Duplicated in Mm9
720:BG719061	Single in Hg19, Duplicated in Mm9
727:BM682592	Single in Hg19, Duplicated in Mm9
728:BC033403	Single in Hg19, Duplicated in Mm9
73:Y09723	Single in Hg19, Duplicated in Mm9
731:BC026193	Single in Hg19, Duplicated in Mm9
732:BC043208	Single in Hg19, Duplicated in Mm9
732:BC043276	Single in Hg19, Duplicated in Mm9
733:AW292488	Single in Hg19, Duplicated in Mm9
74:AJ295987	Single in Hg19, Duplicated in Mm9
740:BU187610	Single in Hg19, Duplicated in Mm9
741:Y07512	Single in Hg19, Duplicated in Mm9
744:BC036453	Single in Hg19, Duplicated in Mm9
745:NM_194298	Single in Hg19, Duplicated in Mm9
748:BC041470	Single in Hg19, Duplicated in Mm9
752:AK027280	Single in Hg19, Duplicated in Mm9
754:AK095086	Single in Hg19, Duplicated in Mm9
759:AB058715	Single in Hg19, Duplicated in Mm9
759:AK074172	Single in Hg19, Duplicated in Mm9
76:AB067509	Single in Hg19, Duplicated in Mm9
760:AF312024	Single in Hg19, Duplicated in Mm9
763:AK096435	Single in Hg19, Duplicated in Mm9
765:NM_015901	Single in Hg19, Duplicated in Mm9
767:AB023191	Single in Hg19, Duplicated in Mm9
769:AK094162	Single in Hg19, Duplicated in Mm9
769:BC043233	Single in Hg19, Duplicated in Mm9
77:U28055	Single in Hg19, Duplicated in Mm9
771:AL833537	Single in Hg19, Duplicated in Mm9
771:BC043233	Single in Hg19, Duplicated in Mm9
772:NM_004034	Single in Hg19, Duplicated in Mm9
775:BC036037	Single in Hg19, Duplicated in Mm9
785:BE502296	Single in Hg19, Duplicated in Mm9
785:BX648925	Single in Hg19, Duplicated in Mm9
786:NM_002247	Single in Hg19, Duplicated in Mm9
787:NM_004747	Single in Hg19, Duplicated in Mm9
792:BE742363	Single in Hg19, Duplicated in Mm9
798:BC039263	Single in Hg19, Duplicated in Mm9
802:BE313744	Single in Hg19, Duplicated in Mm9
809:AK125193	Single in Hg19, Duplicated in Mm9
811:AK127303	Single in Hg19, Duplicated in Mm9
811:AW118191	Single in Hg19, Duplicated in Mm9
812:AY027661	Single in Hg19, Duplicated in Mm9
813:BC040187	Single in Hg19, Duplicated in Mm9
819:AB040949	Single in Hg19, Duplicated in Mm9
820:BX641131	Single in Hg19, Duplicated in Mm9
821:NM_022451	Single in Hg19, Duplicated in Mm9
823:AK126134	Single in Hg19, Duplicated in Mm9
825:AK128834	Single in Hg19, Duplicated in Mm9
825:BI459794	Single in Hg19, Duplicated in Mm9
826:AK091396	Single in Hg19, Duplicated in Mm9
835:NM_020123	Single in Hg19, Duplicated in Mm9
836:BX648550	Single in Hg19, Duplicated in Mm9
839:NM_015179	Single in Hg19, Duplicated in Mm9
84:BC065927	Single in Hg19, Duplicated in Mm9
847:AK057190	Single in Hg19, Duplicated in Mm9
848:BC015656	Single in Hg19, Duplicated in Mm9
848:NM_032211	Single in Hg19, Duplicated in Mm9
852:AF269255	Single in Hg19, Duplicated in Mm9
856:NM_005063	Single in Hg19, Duplicated in Mm9
87:M85289	Single in Hg19, Duplicated in Mm9
873:BC022091	Single in Hg19, Duplicated in Mm9
876:AL832477	Single in Hg19, Duplicated in Mm9
886:AB051541	Single in Hg19, Duplicated in Mm9
891:BX641052	Single in Hg19, Duplicated in Mm9
901:AY037299	Single in Hg19, Duplicated in Mm9
908:BF572570	Single in Hg19, Duplicated in Mm9
912:BC031343	Single in Hg19, Duplicated in Mm9
914:AK122899	Single in Hg19, Duplicated in Mm9
914:NM_001609	Single in Hg19, Duplicated in Mm9
919:BC026172	Single in Hg19, Duplicated in Mm9
920:AB040450	Single in Hg19, Duplicated in Mm9
921:AF427340	Single in Hg19, Duplicated in Mm9
921:AY064249	Single in Hg19, Duplicated in Mm9
922:AK001556	Single in Hg19, Duplicated in Mm9
922:AL834458	Single in Hg19, Duplicated in Mm9
925:D50857	Single in Hg19, Duplicated in Mm9
928:BC036527	Single in Hg19, Duplicated in Mm9
930:NM_174937	Single in Hg19, Duplicated in Mm9
932:AK126964	Single in Hg19, Duplicated in Mm9
933:NM_005539	Single in Hg19, Duplicated in Mm9
936:AK092113	Single in Hg19, Duplicated in Mm9
936:BC015139	Single in Hg19, Duplicated in Mm9
937:BC038978	Single in Hg19, Duplicated in Mm9
94:AB051497	Single in Hg19, Duplicated in Mm9
942:BC015702	Single in Hg19, Duplicated in Mm9
945:BC035937	Single in Hg19, Duplicated in Mm9
951:AF049460	Single in Hg19, Duplicated in Mm9
953:AK126635	Single in Hg19, Duplicated in Mm9
953:BC019314	Single in Hg19, Duplicated in Mm9
960:BC016693	Single in Hg19, Duplicated in Mm9
961:BC042822	Single in Hg19, Duplicated in Mm9
963:NM_000218	Single in Hg19, Duplicated in Mm9
968:AL360187	Single in Hg19, Duplicated in Mm9
968:NM_006074	Single in Hg19, Duplicated in Mm9
972:AW188017	Single in Hg19, Duplicated in Mm9
972:NM_013250	Single in Hg19, Duplicated in Mm9
977:BG531778	Single in Hg19, Duplicated in Mm9
981:AY234241	Single in Hg19, Duplicated in Mm9
982:AB051553	Single in Hg19, Duplicated in Mm9
982:U80769	Single in Hg19, Duplicated in Mm9
984:AW137492	Single in Hg19, Duplicated in Mm9

## Sheet: GeneLevelAnalysis_Mm9SngleMp_si
PairID:Hg19_AccessionNumber	LiftOver Mm9 Coordinates
6328:AK024518	chr1 10122786 10123685 6328:AK024518 1 -
3112:NM_003839	chr1 107677299 107742168 3112:NM_003839 1 +
3115:BU675340	chr1 108778728 108779314 3115:BU675340 1 +
3116:NM_032160	chr1 113752352 113761463 3116:NM_032160 1 -
3782:AY358628	chr1 127768909 127808587 3782:AY358628 1 -
3784:CD365509	chr1 129650266 129670607 3784:CD365509 1 +
3787:AK097922	chr1 130205288 130207278 3787:AK097922 1 +
576:AW205941	chr1 134363204 134363541 576:AW205941 1 +
571:AI859182	chr1 136131778 136132489 571:AI859182 1 -
6330:AA054016	chr1 13637417 13637622 6330:AA054016 1 +
567:AK125746	chr1 136455975 136457552 567:AK125746 1 -
6332:AL704334	chr1 14113985 14163972 6332:AL704334 1 +
554:AV654031	chr1 141997796 141998189 554:AV654031 1 -
6333:AF060154	chr1 14743459 14746027 6333:AF060154 1 -
552:AW070355	chr1 148459342 148548943 552:AW070355 1 +
6334:NM_007332	chr1 14861951 14909082 6334:NM_007332 1 -
551:X66397	chr1 152240369 152297059 551:X66397 1 +
550:BX485494	chr1 153214694 153214986 550:BX485494 1 +
538:AB046834	chr1 157064311 157091411 538:AB046834 1 -
536:AK096250	chr1 157549277 157553843 536:AK096250 1 +
6336:U40705	chr1 15795745 15833736 6336:U40705 1 +
528:AK096082	chr1 158869197 158870630 528:AK096082 1 +
526:BC027927	chr1 159342530 159344717 526:BC027927 1 +
525:AI935471	chr1 161162424 161162899 525:AI935471 1 +
6337:CA395981	chr1 16120301 16120874 6337:CA395981 1 +
519:BC038733	chr1 162965295 162968606 519:BC038733 1 +
518:AK056348	chr1 163000624 163001778 518:AK056348 1 +
513:AF116629	chr1 164781582 164782355 513:AF116629 1 +
512:NM_001460	chr1 164802073 164828907 512:NM_001460 1 -
510:AK023532	chr1 165883336 165902469 510:AK023532 1 -
501:AL035304	chr1 167390229 167411349 501:AL035304 1 +
493:AK023394	chr1 173051042 173053161 493:AK023394 1 -
480:AF240468	chr1 173996153 174012937 480:AF240468 1 -
475:AF146761	chr1 174510264 174520649 475:AF146761 1 -
647:AF303588	chr1 177590550 177622745 647:AF303588 1 -
648:BX537630	chr1 178947643 178950568 648:BX537630 1 +
649:AA283963	chr1 179370504 179370658 649:AA283963 1 -
651:AK095297	chr1 180252036 180253813 651:AK095297 1 -
617:AW511419	chr1 182675027 182681403 617:AW511419 1 +
616:AA861600	chr1 182884766 182885105 616:AA861600 1 +
601:AI025201	chr1 188933209 188938151 601:AI025201 1 -
598:AA770249	chr1 192764603 192765069 598:AA770249 1 +
5075:AJ303368	chr1 194723497 194728065 5075:AJ303368 1 -
3778:CD558271	chr1 34921263 34922085 3778:CD558271 1 -
3779:BU675935	chr1 34934170 34934477 3779:BU675935 1 +
3710:AK124781	chr1 36563166 36567153 3710:AK124781 1 -
3717:BI481464	chr1 37501279 37501778 3717:BI481464 1 +
3720:NM_005783	chr1 38043893 38054117 3720:NM_005783 1 -
3721:CD252005	chr1 38110829 38111466 3721:CD252005 1 +
3723:BC040181	chr1 38684483 38687566 3723:BC040181 1 +
3725:BC035412	chr1 39416850 39424712 3725:BC035412 1 -
3726:BC001663	chr1 39424993 39428215 3726:BC001663 1 +
3729:AV661127	chr1 40067199 40067526 3729:AV661127 1 +
3732:BE463825	chr1 42960060 42960895 3732:BE463825 1 +
3872:AW293922	chr1 51830580 51831278 3872:AW293922 1 -
3871:AW873644	chr1 52161720 52162706 3871:AW873644 1 +
3873:AI808691	chr1 53970025 53970465 3873:AI808691 1 -
3881:CD245066	chr1 56906966 56907725 3881:CD245066 1 +
3886:D13630	chr1 58449991 58463396 3886:D13630 1 +
3887:AF086164	chr1 58466142 58466253 3887:AF086164 1 +
3889:BM802289	chr1 58561538 58584278 3889:BM802289 1 +
3890:AI126061	chr1 58789038 58797756 3890:AI126061 1 +
3895:BM984451	chr1 59696399 59697035 3895:BM984451 1 -
3897:BM979415	chr1 60211672 60211711 3897:BM979415 1 +
3901:AF086189	chr1 60544674 60545136 3901:AF086189 1 +
3905:BC047484	chr1 63160672 63161897 3905:BC047484 1 +
3913:BC063135	chr1 66747441 66766076 3913:BC063135 1 +
6308:AF074982	chr1 6838913 6839260 6308:AF074982 1 -
3920:AK094277	chr1 71631349 71632862 3920:AK094277 1 +
3922:AA460950	chr1 72675701 72676078 3922:AA460950 1 +
3924:BC021184	chr1 73071184 73072071 3924:BC021184 1 +
3926:AI859398	chr1 74481859 74482141 3926:AI859398 1 -
3929:AU280084	chr1 74645658 74648339 3929:AU280084 1 -
3935:BC028370	chr1 75195920 75207364 3935:BC028370 1 -
3938:BC003040	chr1 75305138 75314721 3938:BC003040 1 -
3951:BC047944	chr1 78413231 78413850 3951:BC047944 1 -
3956:AA584685	chr1 80259878 80260224 3956:AA584685 1 -
3961:CA437742	chr1 84032942 84033467 3961:CA437742 1 -
3963:AI869334	chr1 87538311 87539189 3963:AI869334 1 +
3971:AI201023	chr1 88607631 88642121 3971:AI201023 1 +
3972:BI461894	chr1 89110309 89110594 3972:BI461894 1 +
3975:AI380278	chr1 89469872 89472335 3975:AI380278 1 -
3977:AW205930	chr1 90155430 90155819 3977:AW205930 1 +
3980:BC008085	chr1 91966685 91968303 3980:BC008085 1 +
3981:BU956002	chr1 92811233 92811725 3981:BU956002 1 -
3982:AK022600	chr1 92854711 92861611 3982:AK022600 1 -
3985:BC031945	chr1 93259860 93261985 3985:BC031945 1 -
3990:BC041887	chr1 94792307 94804257 3990:BC041887 1 -
3992:BX648184	chr1 95191186 95202442 3992:BX648184 1 -
3998:T03735	chr1 95517164 95518610 3998:T03735 1 +
5844:AI201041	chr10 10036102 10039490 5844:AI201041 1 +
1547:AI373503	chr10 104850692 104851106 1547:AI373503 1 -
1541:AI334316	chr10 107936049 107936555 1541:AI334316 1 -
1537:AK074510	chr10 110941596 110943372 1537:AK074510 1 -
1537:Z50194	chr10 110943291 110945139 1537:Z50194 1 +
1531:BC040230	chr10 114237647 114248372 1531:BC040230 1 +
1518:AA977596	chr10 119574600 119575963 1518:AA977596 1 -
1514:CA430002	chr10 120065128 120218225 1514:CA430002 1 -
5842:CA439508	chr10 12120636 12121268 5842:CA439508 1 -
1507:AI024715	chr10 121237855 121245195 1507:AI024715 1 -
1506:AA884104	chr10 121307503 121311952 1506:AA884104 1 -
1504:BU679136	chr10 122379015 122379506 1504:BU679136 1 +
1493:BI770910	chr10 126629027 126629802 1493:BI770910 1 +
1489:BE250490	chr10 126779011 126786736 1489:BE250490 1 -
1489:NM_031479	chr10 126786528 126788869 1489:NM_031479 1 -
5837:AV719879	chr10 13284254 13284808 5837:AV719879 1 -
5833:AY167571	chr10 17933481 17955025 5833:AY167571 1 -
5821:AI239814	chr10 20865998 20866911 5821:AI239814 1 -
5816:AK093513	chr10 22842063 22899150 5816:AK093513 1 +
5817:AI690872	chr10 22883242 22887216 5817:AI690872 1 -
5809:BC035400	chr10 26667843 26737510 5809:BC035400 1 +
5808:BE894759	chr10 28189532 28241089 5808:BE894759 1 -
5807:BM979677	chr10 28315796 28316621 5807:BM979677 1 +
5805:AW614719	chr10 29064043 29064428 5805:AW614719 1 +
3012:AK054757	chr10 3172475 3173107 3012:AK054757 1 +
5795:AK002042	chr10 33815609 33822994 5795:AK002042 1 +
5787:AI493204	chr10 39253426 39253854 5787:AI493204 1 +
5785:BX506174	chr10 39358996 39359264 5785:BX506174 1 -
5784:BC043575	chr10 39444378 39451665 5784:BC043575 1 -
5775:AA628206	chr10 41530679 41531040 5775:AA628206 1 +
5771:CB306977	chr10 42421720 42422011 5771:CB306977 1 +
5767:AA749325	chr10 43507430 43509439 5767:AA749325 1 +
5856:BC011873	chr10 4522774 4533436 5856:BC011873 1 +
5763:AI871030	chr10 49503265 49503739 5763:AI871030 1 -
5665:BC031105	chr10 53924812 53925323 5665:BC031105 1 +
3743:BG724195	chr10 58684104 58684614 3743:BG724195 1 +
763:AV697146	chr10 58886432 58886979 763:AV697146 1 +
762:BE741104	chr10 59327790 59327890 762:BE741104 1 +
760:BQ711335	chr10 59772305 59773557 760:BQ711335 1 +
754:AI203682	chr10 61844194 61848866 754:AI203682 1 -
752:BC007866	chr10 66589387 66590177 752:BC007866 1 -
748:AK125611	chr10 68186492 68245401 748:AK125611 1 +
745:BC042803	chr10 69746508 69746819 745:BC042803 1 -
744:BC011268	chr10 70021284 70061936 744:BC011268 1 -
4290:AK123058	chr10 74782822 74797526 4290:AK123058 1 +
4288:AK128808	chr10 75145856 75147626 4288:AK128808 1 +
4287:NM_001355	chr10 75233969 75239029 4287:NM_001355 1 -
4282:AI005676	chr10 75357825 75359527 4282:AI005676 1 -
4238:BC023005	chr10 76514219 76515782 4238:BC023005 1 +
4234:BG744869	chr10 76951011 76978635 4234:BG744869 1 +
4230:U56085	chr10 77634366 77647868 4230:U56085 1 -
3131:AA620836	chr10 79011383 79011697 3131:AA620836 1 -
3132:BG759741	chr10 79167005 79174321 3132:BG759741 1 +
3134:BI792016	chr10 79242687 79242826 3134:BI792016 1 -
3135:D86976	chr10 79479454 79493817 3135:D86976 1 +
3139:BF059122	chr10 79694716 79694822 3139:BF059122 1 -
3147:NM_003926	chr10 79855570 79861999 3147:NM_003926 1 -
3151:BC061902	chr10 80108076 80108421 3151:BC061902 1 +
3153:AK091020	chr10 80247441 80248373 3153:AK091020 1 -
3161:BF433763	chr10 80921975 80922452 3161:BF433763 1 +
3757:N76910	chr10 81281414 81281723 3757:N76910 1 +
1589:BC034326	chr10 84296701 84300824 1589:BC034326 1 -
1590:BG401516	chr10 84325607 84343700 1590:BG401516 1 -
1585:NM_003299	chr10 86153585 86168207 1585:NM_003299 1 -
1582:CA445506	chr10 86303566 86321186 1582:CA445506 1 -
1583:BQ024823	chr10 86303592 86306493 1583:BQ024823 1 -
1578:BC050429	chr10 87935557 87966822 1578:BC050429 1 -
1577:AW182218	chr10 88014540 88018524 1577:AW182218 1 -
1575:AW516873	chr10 88211127 88212284 1575:AW516873 1 -
1572:BX484559	chr10 90458285 90458600 1572:BX484559 1 +
1563:BI831154	chr10 93498202 93498980 1563:BI831154 1 +
1557:BU675341	chr10 95005275 95005641 1557:BU675341 1 +
2792:CD677262	chr11 100979470 100979628 2792:CD677262 1 +
2802:AK054727	chr11 102130056 102139709 2802:AK054727 1 +
2816:AK097219	chr11 103079589 103087015 2816:AK097219 1 +
2902:AA813656	chr11 105770028 105770380 2902:AA813656 1 +
2910:AK021786	chr11 106236153 106241186 2910:AK021786 1 +
2917:BU956433	chr11 107593674 107594476 2917:BU956433 1 +
2921:BC039867	chr11 109434644 109472679 2921:BC039867 1 -
2926:BC034818	chr11 112585300 112615302 2926:BC034818 1 +
2927:BG119424	chr11 112926794 112929561 2927:BG119424 1 +
2928:AK095403	chr11 113061948 113063344 2928:AK095403 1 +
2932:BC047465	chr11 113510749 113523713 2932:BC047465 1 +
2933:BX495458	chr11 113526369 113526753 2933:BX495458 1 +
2938:AI026730	chr11 115023224 115023441 2938:AI026730 1 +
2943:AL701024	chr11 115443150 115443413 2943:AL701024 1 -
2962:AK093500	chr11 116196013 116207224 2962:AK093500 1 +
2963:BM998203	chr11 116207004 116207457 2963:BM998203 1 -
2965:BC038114	chr11 116537947 116543162 2965:BC038114 1 -
2969:BC044837	chr11 117128143 117131353 2969:BC044837 1 -
2972:AK092916	chr11 117624685 117625550 2972:AK092916 1 -
2973:BM682617	chr11 117634049 117634603 2973:BM682617 1 -
2974:AY099358	chr11 117643627 117654377 2974:AY099358 1 +
2975:NM_001168	chr11 117710539 117716784 2975:NM_001168 1 +
2985:AI082431	chr11 119020050 119020384 2985:AI082431 1 -
2989:AA503366	chr11 119464132 119464607 2989:AA503366 1 +
2993:AB014541	chr11 119868626 119880696 2993:AB014541 1 -
2998:AV722332	chr11 120321268 120321689 2998:AV722332 1 -
3009:BI830424	chr11 121161168 121161289 3009:BI830424 1 -
3011:AK124627	chr11 121220672 121223244 3011:AK124627 1 +
3649:BU688593	chr11 17098543 17099141 3649:BU688593 1 +
3640:BU680598	chr11 20585092 20585368 3640:BU680598 1 -
3637:AK094167	chr11 21270251 21272560 3637:AK094167 1 +
3636:BC047612	chr11 21904699 21908289 3636:BC047612 1 +
3630:BC050395	chr11 23388352 23397925 3630:BC050395 1 -
3623:AI249475	chr11 26368638 26369034 3623:AI249475 1 +
3622:CB987752	chr11 26369556 26370039 3622:CB987752 1 -
3621:AB000450	chr11 26371227 26492323 3621:AB000450 1 -
3617:BE901447	chr11 29445884 29448126 3617:BE901447 1 -
3614:BE218625	chr11 30549270 30549504 3614:BE218625 1 -
4609:BG150523	chr11 31230990 31231366 4609:BG150523 1 -
4332:AK092838	chr11 3244257 3245905 4332:AK092838 1 -
5507:AK126009	chr11 35466759 35478805 5507:AK126009 1 -
4328:NM_152511	chr11 3795246 3798301 4328:NM_152511 1 +
5505:BC035392	chr11 40514432 40521699 5505:BC035392 1 +
4322:NM_005877	chr11 4060362 4082412 4322:NM_005877 1 +
5503:BE218730	chr11 43400329 43400772 5503:BE218730 1 +
4320:AF233436	chr11 4382754 4428409 4320:AF233436 1 -
5540:CA944530	chr11 49486088 49487039 5540:CA944530 1 -
5536:BC051835	chr11 50038969 50048605 5536:BC051835 1 +
5534:AK025118	chr11 50203852 50205571 5534:AK025118 1 +
5533:AK128666	chr11 50207062 50212059 5533:AK128666 1 +
5532:BC036708	chr11 51414353 51420301 5532:BC036708 1 -
5430:AL080165	chr11 51505852 51508319 5430:AL080165 1 +
5428:AL512710	chr11 51569524 51605429 5428:AL512710 1 +
5420:AK093331	chr11 52975827 52984941 5420:AK093331 1 -
5416:BC042122	chr11 53463182 53468553 5416:BC042122 1 +
5495:BF978392	chr11 55260163 55274651 5495:BF978392 1 -
5496:BI461699	chr11 55282337 55283413 5496:BI461699 1 -
5498:AA054168	chr11 57321099 57321969 5498:AA054168 1 +
622:AK074866	chr11 58791598 58803390 622:AK074866 1 +
621:AK128447	chr11 58895740 58900595 621:AK128447 1 +
620:AK126087	chr11 59021770 59023859 620:AK126087 1 +
2703:AK092035	chr11 60599800 60601786 2703:AK092035 1 +
2719:BC005268	chr11 60677953 60692680 2719:BC005268 1 -
2707:AA568477	chr11 61523090 61523454 2707:AA568477 1 -
2687:AI281983	chr11 62143478 62144194 2687:AI281983 1 -
727:AK092783	chr11 63732753 63735148 727:AK092783 1 -
2682:AW302200	chr11 64815165 64815572 2682:AW302200 1 -
2681:AF532596	chr11 64991947 65083200 2681:AF532596 1 -
2680:AA382715	chr11 65725073 65725545 2680:AA382715 1 +
2679:BE551986	chr11 66800988 66801640 2679:BE551986 1 -
2677:BU621290	chr11 66902040 66902719 2677:BU621290 1 +
2676:AI684423	chr11 66994208 66997308 2676:AI684423 1 +
2666:AK096086	chr11 68975945 68977912 2666:AK096086 1 -
2664:BC051846	chr11 69209023 69210179 2664:BC051846 1 +
2659:AB006867	chr11 69468469 69470220 2659:AB006867 1 +
2620:AI218501	chr11 70210623 70220454 2620:AI218501 1 -
2624:X66403	chr11 70427705 70432688 2624:X66403 1 -
2638:BI462164	chr11 70831817 70833352 2638:BI462164 1 -
2617:CB242538	chr11 72497725 72498111 2617:CB242538 1 +
2613:BU930541	chr11 73051119 73051405 2613:BU930541 1 -
2612:N77367	chr11 74502464 74502520 2612:N77367 1 +
2609:AK026565	chr11 74711588 74722717 2609:AK026565 1 +
2598:AF177344	chr11 76057161 76064064 2598:AF177344 1 +
2600:BQ021780	chr11 76229842 76230375 2600:BQ021780 1 -
2601:AA311488	chr11 76232165 76233693 2601:AA311488 1 +
2741:AW085958	chr11 76891244 76917908 2741:AW085958 1 -
2752:BU686088	chr11 79274638 79275420 2752:BU686088 1 +
2750:AA418260	chr11 79953540 79953887 2750:AA418260 1 -
2757:X84740	chr11 82594720 82615229 2757:X84740 1 +
2756:BG771742	chr11 82594801 82598960 2756:BG771742 1 +
2763:AK130999	chr11 83331439 83332051 2763:AK130999 1 +
2630:AI220516	chr11 84799128 84799380 2630:AI220516 1 -
2889:BC024020	chr11 86399394 86400287 2889:BC024020 1 +
4252:AA737325	chr11 86517189 86517278 4252:AA737325 1 -
2883:BC036012	chr11 86940693 87042825 2883:BC036012 1 +
2882:AW082213	chr11 87309064 87309774 2882:AW082213 1 +
5980:BC036204	chr11 9407829 9411152 5980:BC036204 1 -
2843:BE394811	chr11 96650470 96651220 2843:BE394811 1 -
2772:AL832481	chr11 97544509 97546756 2772:AL832481 1 +
2774:AF279144	chr11 97785559 97847678 2774:AF279144 1 -
2788:AF102848	chr11 99339220 99354449 2788:AF102848 1 -
2004:CD515152	chr12 100075390 100075608 2004:CD515152 1 +
2010:BQ948259	chr12 103806724 103807442 2010:BQ948259 1 +
2017:CA419013	chr12 106009338 106009961 2017:CA419013 1 -
2031:AI361492	chr12 112104435 112104919 2031:AI361492 1 +
2034:AK092824	chr12 112512499 112532195 2034:AK092824 1 +
2038:BE394346	chr12 113891968 113892342 2038:BE394346 1 +
5926:BC009352	chr12 119082395 119117184 5926:BC009352 1 +
5924:AV707592	chr12 120476383 120480135 5924:AV707592 1 +
3509:AW770718	chr12 21273129 21273650 3509:AW770718 1 +
3510:BC059410	chr12 21322260 21330717 3510:BC059410 1 +
3512:BC051708	chr12 25257908 25261842 3512:BC051708 1 -
3513:AF504647	chr12 25350329 25351171 3513:AF504647 1 +
3506:AK127983	chr12 27154058 27165210 3506:AK127983 1 +
3504:BG149257	chr12 29377336 29377783 3504:BG149257 1 -
3502:AI861905	chr12 30690548 30691073 3502:AI861905 1 +
3500:AL137269	chr12 31269287 31274357 3500:AL137269 1 +
3499:BC055007	chr12 31656486 31669476 3499:BC055007 1 -
3498:AA909879	chr12 31672285 31672563 3498:AA909879 1 +
6110:BC047092	chr12 32244107 32247624 6110:BC047092 1 +
6104:AI066765	chr12 34049490 34050727 6104:AI066765 1 +
5920:NM_033128	chr12 40786485 40840654 5920:NM_033128 1 -
3533:AK096750	chr12 4598355 4600419 3533:AK096750 1 -
2054:CA448570	chr12 4685503 4686136 2054:CA448570 1 -
3531:AI805839	chr12 4720607 4720939 3531:AI805839 1 +
1852:BC007230	chr12 52694372 52710771 1852:BC007230 1 +
1854:CD721932	chr12 52989828 52990040 1854:CD721932 1 +
1862:BC037797	chr12 56382985 56384014 1862:BC037797 1 +
1863:BM918395	chr12 56394830 56403658 1863:BM918395 1 -
1864:BF132778	chr12 56403630 56405080 1864:BF132778 1 +
1867:BC006250	chr12 56937384 56969459 1867:BC006250 1 +
1871:BC012470	chr12 58297637 58298414 1871:BC012470 1 +
1872:AI674041	chr12 60112902 60113274 1872:AI674041 1 -
928:BU680679	chr12 60290955 60291162 928:BU680679 1 +
1875:W96336	chr12 66051517 66051564 1875:W96336 1 -
1877:BX161511	chr12 70268083 70270010 1877:BX161511 1 -
1882:NM_004713	chr12 70412515 70458162 1882:NM_004713 1 -
1890:AK125161	chr12 70993551 70995905 1890:AK125161 1 +
1891:AL833378	chr12 71063545 71085526 1891:AL833378 1 -
1923:BC020213	chr12 72224162 72237995 1923:BC020213 1 -
1932:BC050301	chr12 74673890 74686840 1932:BC050301 1 -
1947:AK094893	chr12 78338042 78339606 1947:AK094893 1 -
1952:AK125287	chr12 79939998 79943252 1952:AK125287 1 -
1955:AK054835	chr12 80309934 80323652 1955:AK054835 1 +
1961:AW269650	chr12 83547128 83547916 1961:AW269650 1 +
1966:NM_024644	chr12 85291599 85293910 1966:NM_024644 1 +
1967:AA456426	chr12 85314663 85314974 1967:AA456426 1 -
1968:CB240802	chr12 85325558 85325933 1968:CB240802 1 -
1970:AI764973	chr12 85447322 85450371 1970:AI764973 1 +
1975:AW182488	chr12 85666363 85680145 1975:AW182488 1 +
1976:BI870408	chr12 85679348 85680009 1976:BI870408 1 -
1979:AK130167	chr12 85702956 85714738 1979:AK130167 1 +
1991:BC001448	chr12 87083297 87088486 1991:BC001448 1 -
1996:CK301099	chr12 88507195 88507553 1996:CK301099 1 -
1998:AA824273	chr12 91624804 91709312 1998:AA824273 1 +
2001:CD368380	chr12 93087386 93088021 2001:CD368380 1 -
5325:AF017748	chr13 101387118 101420983 5325:AF017748 1 -
5324:AI149850	chr13 101501065 101509244 5324:AI149850 1 -
5323:AA810287	chr13 101584654 101588190 5323:AA810287 1 -
5315:AW294563	chr13 107754947 107755220 5315:AW294563 1 -
5314:AK127800	chr13 108358328 108362832 5314:AK127800 1 +
5310:AW082355	chr13 108959141 108960248 5310:AW082355 1 +
5309:N94735	chr13 109162777 109163962 5309:N94735 1 -
5308:AF163475	chr13 109285502 109288961 5308:AF163475 1 -
643:BC069521	chr13 11614345 11621152 643:BC069521 1 +
386:BF793174	chr13 118009046 118009869 386:BF793174 1 -
5287:U52054	chr13 118064197 118064487 5287:U52054 1 +
641:BC007739	chr13 12553397 12554522 641:BC007739 1 +
639:BI768910	chr13 14090053 14090658 639:BI768910 1 +
638:AI471719	chr13 14098478 14098839 638:AI471719 1 -
5962:AA504577	chr13 19241316 19241695 5962:AA504577 1 -
5961:BM664141	chr13 20698208 20698576 5961:BM664141 1 +
5595:AA904655	chr13 23883467 23883515 5595:AA904655 1 +
5591:AL110159	chr13 24909575 24910416 5591:AL110159 1 +
5589:AK126168	chr13 28511023 28523989 5589:AK126168 1 +
5588:AW510917	chr13 29594203 29609530 5588:AW510917 1 -
5548:AK091913	chr13 31431700 31462521 5548:AK091913 1 +
5555:AW236421	chr13 34119549 34119949 5555:AW236421 1 +
5560:BC040916	chr13 35085815 35108017 5560:BC040916 1 +
5561:BE786348	chr13 35990516 35998182 5561:BE786348 1 -
5567:AY326464	chr13 38591870 38620283 5567:AY326464 1 -
5575:BC009720	chr13 42397032 42402732 5575:BC009720 1 +
5576:AA810810	chr13 43218675 43218959 5576:AA810810 1 +
5578:AK094269	chr13 43490633 43493164 5578:AK094269 1 +
5579:AK075301	chr13 43493758 43498274 5579:AK075301 1 +
5580:BX488517	chr13 43507809 43508379 5580:BX488517 1 +
669:AA398608	chr13 4507361 4507635 669:AA398608 1 -
5587:CD515765	chr13 46880146 46882294 5587:CD515765 1 +
6563:BC064349	chr13 48631928 48633178 6563:BC064349 1 -
6562:AK056096	chr13 49061211 49069628 6562:AK056096 1 +
6552:AK024267	chr13 49527754 49559546 6552:AK024267 1 +
6549:AI798598	chr13 53364212 53381189 6549:AI798598 1 -
5519:BC009333	chr13 55100712 55107375 5519:BC009333 1 +
5521:BI194796	chr13 55429453 55430033 5521:BI194796 1 +
5431:AK023409	chr13 56174986 56236856 5431:AK023409 1 -
6536:AI205792	chr13 58384219 58389717 6536:AI205792 1 -
6538:AW182493	chr13 58404556 58412648 6538:AW182493 1 -
6533:AL708549	chr13 59801712 59802168 6533:AL708549 1 +
6542:L25629	chr13 60902251 60902727 6542:L25629 1 -
6565:BC042913	chr13 62937506 62944009 6565:BC042913 1 +
6566:AI142300	chr13 63272426 63276277 6566:AI142300 1 -
6564:AF130099	chr13 65167164 65169240 6564:AF130099 1 +
665:AI218450	chr13 6585724 6585860 665:AI218450 1 -
3230:AF024693	chr13 66264733 66264853 3230:AF024693 1 -
5243:AK126865	chr13 73636594 73639150 5243:AK126865 1 -
5239:BF529104	chr13 74192132 74192743 5239:BF529104 1 +
5377:CF128203	chr13 76080763 76081363 5377:CF128203 1 +
5376:BC035110	chr13 76138988 76156016 5376:BC035110 1 -
5374:AI341827	chr13 77159975 77173558 5374:AI341827 1 +
5369:NM_002397	chr13 83663533 83806683 5369:NM_002397 1 +
5367:AK094534	chr13 85336961 85355098 5367:AK094534 1 +
5366:AW449287	chr13 85366553 85366855 5366:AW449287 1 -
5365:BU852921	chr13 85395764 85396402 5365:BU852921 1 +
5363:AK130230	chr13 92015818 92017687 5363:AK130230 1 +
5347:BC039003	chr13 97840802 97841762 5347:BC039003 1 -
5346:AA417946	chr13 97934846 97935257 5346:AA417946 1 +
5345:AY643499	chr13 97946369 98011733 5345:AY643499 1 -
1774:CA423441	chr14 117324276 117324827 1774:CA423441 1 +
1775:AI079292	chr14 119105080 119108700 1775:AI079292 1 -
1777:H61384	chr14 119278541 119278894 1777:H61384 1 +
4715:AK022901	chr14 13038371 13114855 4715:AK022901 1 -
4718:AK024536	chr14 13436135 13437914 4718:AK024536 1 +
4612:BE467111	chr14 17262820 17263379 4612:BE467111 1 -
4611:BE895640	chr14 19115285 19115863 4611:BE895640 1 +
1899:AK129516	chr14 20635290 20636458 1899:AK129516 1 +
765:CA423115	chr14 21128867 21129851 765:CA423115 1 +
767:AF327347	chr14 21204089 21208067 767:AF327347 1 -
770:AI598205	chr14 21213144 21213828 770:AI598205 1 -
772:AA725883	chr14 21280847 21282051 772:AA725883 1 -
775:AK126671	chr14 21510873 21514741 775:AK126671 1 -
786:BC040978	chr14 24190982 24195159 786:BC040978 1 +
787:AK125684	chr14 25019194 25021812 787:AK125684 1 +
793:AK023325	chr14 26743467 26746900 793:AK023325 1 -
4707:BE669551	chr14 27716015 27716667 4707:BE669551 1 +
4703:AK092143	chr14 29855173 29883125 4703:AK092143 1 +
4692:AK000151	chr14 31922243 31924399 4692:AK000151 1 -
4602:AL133111	chr14 32186381 32193811 4602:AL133111 1 +
4603:BC029294	chr14 32307776 32308533 4603:BC029294 1 +
801:AK025471	chr14 35050151 35051012 801:AK025471 1 -
798:AK090628	chr14 36333270 36337499 798:AK090628 1 -
1902:BU678853	chr14 46078469 46079025 1902:BU678853 1 -
1907:BU685587	chr14 47915075 47915721 1907:BU685587 1 +
1828:BC062348	chr14 56092742 56098055 1828:BC062348 1 -
1685:CB986693	chr14 57315630 57316193 1685:CB986693 1 -
1755:BC063407	chr14 62218576 62224596 1755:BC063407 1 +
1759:AK056283	chr14 63455666 63456898 1759:AK056283 1 -
6232:AJ291676	chr14 64162296 64163994 6232:AJ291676 1 +
6231:BC043573	chr14 64538700 64563948 6231:BC043573 1 -
6273:BU633500	chr14 66702502 66704405 6273:BU633500 1 -
6263:BX538104	chr14 70170536 70170782 6263:BX538104 1 +
6263:AB018260	chr14 70184798 70205418 6263:AB018260 1 -
6255:N55308	chr14 70611655 70612040 6255:N55308 1 -
6254:AK125860	chr14 70611851 70617846 6254:AK125860 1 +
1752:CB853915	chr14 72937822 72938263 1752:CB853915 1 -
1747:AK057884	chr14 76153855 76155031 1747:AK057884 1 +
1743:BC040675	chr14 76812104 76816068 1743:BC040675 1 -
1737:AF305819	chr14 78362908 78367833 1737:AF305819 1 -
1736:BX489291	chr14 78394142 78398080 1736:BX489291 1 -
1734:BI548336	chr14 79872226 79881095 1734:BI548336 1 -
6572:BF204069	chr14 79987356 79987784 6572:BF204069 1 -
4712:AK091637	chr14 8775330 8776943 4712:AK091637 1 +
1768:AI652016	chr14 99460418 99460924 1768:AI652016 1 +
1769:AF330044	chr14 99473063 99498919 1769:AF330044 1 -
1431:BM550908	chr15 100039678 100040518 1431:BM550908 1 -
1435:BC035822	chr15 100523522 100559607 1435:BC035822 1 -
1446:W76421	chr15 101986648 101992643 1446:W76421 1 -
1458:AW206625	chr15 103062793 103063874 1458:AW206625 1 -
1460:AK123969	chr15 103356915 103368458 1460:AK123969 1 -
5264:CD517588	chr15 11925422 11925965 5264:CD517588 1 +
5262:AK055939	chr15 12250417 12252103 5262:AK055939 1 -
5253:AF289590	chr15 27520424 27521707 5253:AF289590 1 -
5248:CD655523	chr15 31432357 31432692 5248:CD655523 1 +
6372:AI125907	chr15 36144919 36146039 6372:AI125907 1 +
6375:AL833555	chr15 37896147 37908822 6375:AL833555 1 -
6378:BX640609	chr15 38837581 38869691 6378:BX640609 1 +
5280:AI674076	chr15 5128035 5179798 5280:AI674076 1 +
6383:AI793082	chr15 51697150 51697396 6383:AI793082 1 +
6385:AK123921	chr15 54938354 54944655 6385:AK123921 1 -
6386:AI808598	chr15 55470829 55474549 6386:AI808598 1 -
6389:BM978696	chr15 57670502 57671078 6389:BM978696 1 +
5277:CA442680	chr15 6614052 6614255 5277:CA442680 1 +
6405:CD365983	chr15 73394903 73404302 6405:CD365983 1 +
6415:BC031273	chr15 76181761 76184803 6415:BC031273 1 +
6418:AF370422	chr15 76366169 76369985 6418:AF370422 1 -
4355:NM_015373	chr15 79489624 79498090 4355:NM_015373 1 +
4356:AL050345	chr15 79489655 79498091 4356:AL050345 1 +
4362:AF425640	chr15 79963569 79996298 4362:AF425640 1 +
4390:NM_012263	chr15 83314445 83341414 4390:NM_012263 1 -
4404:NM_018280	chr15 85481479 85484286 4404:NM_018280 1 -
4409:AI339958	chr15 85729153 85729488 4409:AI339958 1 -
1389:AJ312278	chr15 90054547 90059234 1389:AJ312278 1 +
1406:AK126229	chr15 97923608 97962878 1406:AK126229 1 +
1410:BC039197	chr15 98662099 98670067 1410:BC039197 1 -
1418:AL834216	chr15 99125730 99147442 1418:AL834216 1 +
1429:BG618387	chr15 99826735 99827161 1429:BG618387 1 -
1430:BM802007	chr15 99843219 99843864 1430:BM802007 1 -
2378:BC036408	chr16 13125316 13130694 2378:BC036408 1 -
2379:CA439795	chr16 13702263 13703023 2379:CA439795 1 +
2383:AF092440	chr16 13819445 13835543 2383:AF092440 1 +
2382:BE676578	chr16 13843533 13844259 2382:BE676578 1 -
2381:AA284384	chr16 13872499 13873028 2381:AA284384 1 +
2388:BF678088	chr16 14410026 14410833 2388:BF678088 1 -
6305:AA743913	chr16 15889254 15889592 6305:AA743913 1 -
1385:BE542093	chr16 16318507 16319148 1385:BE542093 1 +
4264:NM_030573	chr16 17528173 17531147 4264:NM_030573 1 -
4261:AL045326	chr16 17649733 17651344 4261:AL045326 1 -
4905:NM_032047	chr16 19760403 19772563 4905:NM_032047 1 +
4912:BM974775	chr16 20603380 20604228 4912:BM974775 1 +
4923:BC041450	chr16 22103608 22105690 4923:BC041450 1 +
4930:BE315373	chr16 23317506 23318127 4930:BE315373 1 -
4936:AK123506	chr16 24988321 24988954 4936:AK123506 1 +
4943:CB850735	chr16 29392518 29392872 4943:CB850735 1 +
4946:BI088778	chr16 30510956 30516491 4946:BI088778 1 +
4946:BG113147	chr16 30514340 30515604 4946:BG113147 1 -
4947:CB046638	chr16 30550468 30564927 4947:CB046638 1 +
4972:BC039329	chr16 31657200 31663842 4972:BC039329 1 -
4966:BM969413	chr16 32019685 32020241 4966:BM969413 1 -
4960:AK092964	chr16 32331315 32333441 4960:AK092964 1 -
4958:BG259284	chr16 32475700 32476396 4958:BG259284 1 +
4954:AK127609	chr16 32642392 32645599 4954:AK127609 1 -
4952:AK127293	chr16 32780161 32781377 4952:AK127293 1 -
4950:AK000819	chr16 32805395 32806962 4950:AK000819 1 +
4973:BM969585	chr16 32823436 32823974 4973:BM969585 1 -
4974:BF980203	chr16 33123527 33124174 4974:BF980203 1 +
4797:AW631147	chr16 33241670 33242043 4797:AW631147 1 +
4790:T95378	chr16 35834808 35835037 4790:T95378 1 +
4788:BQ786864	chr16 36033764 36034213 4788:BQ786864 1 +
4785:AL698508	chr16 36872161 36872354 4785:AL698508 1 -
4784:BC036879	chr16 36874581 36875635 4784:BC036879 1 -
4781:BC020574	chr16 38442578 38452399 4781:BC020574 1 -
2350:BC023585	chr16 4039974 4077791 2350:BC023585 1 -
4778:AK098660	chr16 43569921 43609483 4778:AK098660 1 -
4776:CK299731	chr16 43868383 43877026 4776:CK299731 1 -
4770:CR749341	chr16 44724410 44738181 4770:CR749341 1 +
4772:AL117573	chr16 44724467 44737317 4772:AL117573 1 +
4768:AV730964	chr16 45158274 45159007 4768:AV730964 1 +
2353:BG723284	chr16 4707166 4707801 2353:BG723284 1 -
4763:AK123226	chr16 48377212 48386746 4763:AK123226 1 -
2358:AF447587	chr16 4964694 4979057 2358:AF447587 1 +
6237:AA570406	chr16 5322283 5322528 6237:AA570406 1 -
4750:BC052994	chr16 57121571 57153107 4750:BC052994 1 +
4749:BG821581	chr16 58523503 58539927 4749:BG821581 1 +
4747:AB083189	chr16 59471993 59492333 4747:AB083189 1 +
4744:AL832398	chr16 64764734 64771024 4744:AL832398 1 -
4743:AF543494	chr16 64782602 64786221 4743:AF543494 1 -
4188:BC001178	chr16 84828111 84835870 4188:BC001178 1 -
4189:CB250643	chr16 84954499 84955053 4189:CB250643 1 -
2365:AA431691	chr16 8666308 8666621 2365:AA431691 1 -
4195:AY081145	chr16 87955107 87987554 4195:AY081145 1 +
4198:CD558982	chr16 90964333 90964638 4198:CD558982 1 +
4203:BC029455	chr16 91647657 91654952 4203:BC029455 1 +
4212:BM128504	chr16 92695809 92696276 4212:BM128504 1 -
4213:AB041012	chr16 93683305 93691048 4213:AB041012 1 +
4219:BU624278	chr16 94748384 94748934 4219:BU624278 1 -
4222:AK056033	chr16 96343195 96346905 4222:AK056033 1 -
3695:U67178	chr17 12574980 12581603 3695:U67178 1 +
5871:AI023507	chr17 12595894 12596182 5871:AI023507 1 +
5884:AK095441	chr17 15499326 15500588 5884:AK095441 1 +
3435:AI698017	chr17 17969061 17975218 3435:AI698017 1 -
2339:BC001809	chr17 23718006 23726509 2339:BC001809 1 +
2321:AI916643	chr17 24727663 24728996 2321:AI916643 1 +
2315:BM311487	chr17 25033865 25034507 2315:BM311487 1 -
2314:CA434631	chr17 25098616 25098771 2314:CA434631 1 -
2308:BC011785	chr17 25377167 25379734 2308:BC011785 1 +
3698:AK097438	chr17 25608525 25613539 3698:AK097438 1 +
2304:AK127296	chr17 25714995 25721767 2304:AK127296 1 -
2292:BQ689052	chr17 26095311 26095786 2292:BQ689052 1 +
5656:BM674700	chr17 27957046 27958159 5656:BM674700 1 -
5660:AK093304	chr17 28647396 28667659 5660:AK093304 1 -
5664:AK097773	chr17 28940318 28943529 5664:AK097773 1 -
5667:BG771850	chr17 29398807 29419783 5667:BG771850 1 +
5668:CO245983	chr17 29400984 29419199 5668:CO245983 1 +
5669:BG823087	chr17 29686878 29709946 5669:BG823087 1 +
5673:AW105037	chr17 30927614 30932921 5673:AW105037 1 +
4229:H11728	chr17 31613038 31613328 4229:H11728 1 +
3256:AI028738	chr17 32839320 32839704 3256:AI028738 1 +
5857:AI992317	chr17 3498416 3498814 5857:AI992317 1 -
5701:AK001410	chr17 46247956 46265973 5701:AK001410 1 +
5698:CA416988	chr17 46382678 46383260 5698:CA416988 1 -
5690:BC001754	chr17 46818136 46820047 5690:BC001754 1 +
5685:CK300233	chr17 47066939 47067226 5685:CK300233 1 -
5683:AF119901	chr17 47786222 47787233 5683:AF119901 1 -
5679:BU655765	chr17 48588036 48590118 5679:BU655765 1 -
5677:BC036839	chr17 49569249 49600359 5677:BC036839 1 +
5674:AK125892	chr17 49611132 49617588 5674:AK125892 1 +
4606:BG681525	chr17 50141696 50142549 4606:BG681525 1 +
77:AV691443	chr17 52555416 52555765 77:AV691443 1 +
3172:AK090473	chr17 56207672 56210423 3172:AK090473 1 -
3173:BX480971	chr17 56244333 56244518 3173:BX480971 1 +
3175:AK098038	chr17 56441968 56443574 3175:AK098038 1 -
3177:AK091768	chr17 56747927 56749399 3177:AK091768 1 -
3184:BG389839	chr17 56982465 56982635 3184:BG389839 1 +
3036:BC041471	chr17 68162590 68164682 3036:BC041471 1 -
3035:N63543	chr17 68219160 68221397 3035:N63543 1 -
3028:BU661971	chr17 71564396 71577013 3028:BU661971 1 -
3027:BE348796	chr17 71580409 71580861 3027:BE348796 1 +
3026:AA234997	chr17 71588259 71588509 3026:AA234997 1 +
3025:W81314	chr17 71592596 71592786 3025:W81314 1 +
3560:BC000952	chr17 71937894 71948101 3560:BC000952 1 -
3563:CB241186	chr17 74787331 74787835 3563:CB241186 1 +
3564:AI222422	chr17 74846432 74846823 3564:AI222422 1 -
3574:AK125997	chr17 79320461 79322128 3574:AK125997 1 +
3575:AW103172	chr17 79325113 79325303 3575:AW103172 1 -
3577:BG765124	chr17 79451051 79451766 3577:BG765124 1 -
3579:AK023697	chr17 80144449 80146298 3579:AK023697 1 -
3589:N39715	chr17 84590094 84593171 3589:N39715 1 +
3590:CD171976	chr17 84708958 84709616 3590:CD171976 1 +
3596:CA449411	chr17 87055779 87056518 3596:CA449411 1 +
5875:BC008632	chr17 8718107 8751744 5875:BC008632 1 +
3604:CA444612	chr17 88387661 88387994 3604:CA444612 1 +
3606:BM729004	chr17 88392283 88392716 3606:BM729004 1 +
3608:CB250403	chr17 88889316 88889872 3608:CB250403 1 +
3049:BM986849	chr18 12102906 12105632 3049:BM986849 1 +
3060:BC039425	chr18 20245018 20245902 3060:BC039425 1 +
3061:AW468896	chr18 20494344 20497971 3061:AW468896 1 +
3064:BC042986	chr18 20756467 20799747 3064:BC042986 1 -
3066:BC035844	chr18 21054378 21055569 3066:BC035844 1 +
3067:AI631811	chr18 21159276 21159951 3067:AI631811 1 +
3070:BG719595	chr18 21306638 21309682 3070:BG719595 1 +
3071:AI222277	chr18 21860087 21970287 3071:AI222277 1 -
5605:BC040524	chr18 24114741 24115357 5605:BC040524 1 +
3073:AY234408	chr18 24122788 24148025 3073:AY234408 1 -
3080:AK126277	chr18 25636828 25639727 3080:AK126277 1 +
3082:BC034625	chr18 28518480 28556592 3082:BC034625 1 +
792:AF064843	chr18 31918784 31920143 792:AF064843 1 -
802:BG490882	chr18 31918843 31919716 802:BG490882 1 -
5395:AW182462	chr18 33982189 33987291 5395:AW182462 1 -
5396:AL039406	chr18 33982203 33991123 5396:AL039406 1 +
5440:BC000259	chr18 34919216 34933397 5440:BC000259 1 +
5443:BU679257	chr18 35062438 35062710 5443:BU679257 1 -
2669:AI077561	chr18 3558411 3559024 2669:AI077561 1 -
5460:BG150305	chr18 37089931 37090282 5460:BG150305 1 +
5459:BC042887	chr18 37151874 37153596 5459:BC042887 1 -
5463:AA448254	chr18 37656468 37656747 5463:AA448254 1 +
5471:AA383455	chr18 38487523 38487601 5471:AA383455 1 +
5476:AK027578	chr18 43666249 43742552 5476:AK027578 1 +
5399:BC017346	chr18 46371695 46372775 5399:BC017346 1 +
5402:BI819786	chr18 46901271 46901619 5402:BI819786 1 +
5403:AK092445	chr18 47008753 47010502 5403:AK092445 1 -
5405:AK128648	chr18 47450523 47455693 5405:AK128648 1 +
714:AA704249	chr18 5114417 5114742 714:AA704249 1 +
712:CF242830	chr18 5118275 5119000 712:CF242830 1 -
5407:BC029465	chr18 53049736 53084451 5407:BC029465 1 -
716:BC042008	chr18 5589458 5591694 716:BC042008 1 -
5411:BC036629	chr18 57889861 58037859 5411:BC036629 1 -
5491:CB243454	chr18 60717679 60718014 5491:CB243454 1 +
5486:AI262708	chr18 61290777 61291054 5486:AI262708 1 -
5485:AK096325	chr18 61336243 61344386 5485:AK096325 1 +
5484:BE500995	chr18 61346731 61361706 5484:BE500995 1 +
5481:CB963951	chr18 61871562 61872829 5481:CB963951 1 -
5477:AK001520	chr18 62767172 62775879 5477:AK001520 1 -
3104:AV719537	chr18 65056930 65057295 3104:AV719537 1 -
3107:AK125262	chr18 65464693 65467808 3107:AK125262 1 +
3111:AW136668	chr18 66450657 66451481 3111:AW136668 1 -
3038:AW118815	chr18 67204712 67204768 3038:AW118815 1 -
3044:AK128548	chr18 67647756 67649610 3044:AK128548 1 +
3045:CB119339	chr18 67666033 67666344 3045:CB119339 1 +
3097:AA812616	chr18 71984231 71985995 3097:AA812616 1 -
3096:AA346601	chr18 73835442 73836409 3096:AA346601 1 +
3093:AK090802	chr18 77210013 77212085 3093:AK090802 1 -
3092:W80485	chr18 77215825 77216008 3092:W80485 1 -
3090:BE266256	chr18 77423527 77424463 3090:BE266256 1 -
3083:AI656385	chr18 78952017 78952709 3083:AI656385 1 -
3130:AK097695	chr18 80276513 80298133 3130:AK097695 1 -
1049:AV759399	chr19 12648090 12648149 1049:AV759399 1 +
1048:BC013929	chr19 12722488 12722519 1048:BC013929 1 -
6528:AA398770	chr19 16855017 16856163 6528:AA398770 1 -
6516:AK123756	chr19 24886319 24887989 6516:AK123756 1 +
6432:BI562745	chr19 25560481 25584227 6432:BI562745 1 -
6436:L20470	chr19 27291691 27324248 6436:L20470 1 +
6441:CN412907	chr19 28976700 28977274 6441:CN412907 1 -
6445:AL136875	chr19 29597029 29674798 6445:AL136875 1 +
740:AK000324	chr19 31943254 32022043 740:AK000324 1 +
1146:AA700148	chr19 3454895 3457118 1146:AA700148 1 -
812:AV687363	chr19 34953651 34956217 812:AV687363 1 +
4295:AK125903	chr19 3629342 3631966 4295:AK125903 1 +
813:BG289485	chr19 36671471 36672132 813:BG289485 1 -
820:AI203268	chr19 38845759 38846222 820:AI203268 1 +
821:AF086377	chr19 38868265 38868878 821:AF086377 1 +
1143:AL137634	chr19 3922661 3930105 1143:AL137634 1 +
826:NM_001776	chr19 40734043 40818288 826:NM_001776 1 +
833:BC018906	chr19 41003396 41068630 833:BC018906 1 -
835:AF124819	chr19 41288281 41289029 835:AF124819 1 +
836:AW003583	chr19 41362080 41362608 836:AW003583 1 -
847:BI754810	chr19 42330588 42343211 847:BI754810 1 +
1134:BM716647	chr19 4317810 4318444 1134:BM716647 1 +	Syt14, clear 1:1 orthology
852:CB992980	chr19 43796132 43796584 852:CB992980 1 -	1:1 orthology, called as Mm9_BB703208
856:AF132203	chr19 44380565 44381340 856:AF132203 1 -
1132:BI836601	chr19 4625727 4626238 1132:BI836601 1 +
873:CD245572	chr19 46647183 46647939 873:CD245572 1 -
876:BF109345	chr19 46764212 46764501 876:BF109345 1 +
878:AW612638	chr19 46775904 46777915 878:AW612638 1 +
886:BQ933276	chr19 47993237 47994076 886:BQ933276 1 +
1119:BF432162	chr19 5131105 5133601 1119:BF432162 1 -
1116:BX537771	chr19 5274290 5295401 1116:BX537771 1 -
891:D49742	chr19 56362364 56395309 891:D49742 1 +
901:CB048440	chr19 60012804 60018329 901:CB048440 1 +
1022:NM_000536	chr2 101464855 101471530 1022:NM_000536 1 +
1021:AI828163	chr2 102497338 102499364 1021:AI828163 1 +
1014:AK128159	chr2 104813398 104840025 1014:AK128159 1 +
1012:BC063804	chr2 105805217 105843387 1012:BC063804 1 -
1011:BF435278	chr2 106209643 106210348 1011:BF435278 1 +
1010:NM_001709	chr2 109533738 109567206 1010:NM_001709 1 +
1007:AK026790	chr2 110574022 110579673 1007:AK026790 1 +
2061:AA781747	chr2 112175878 112178122 2061:AA781747 1 +
674:AK122753	chr2 11664223 11699964 674:AK122753 1 -
2064:AI635364	chr2 117075338 117075751 2064:AI635364 1 +
2067:BE348423	chr2 118255827 118256716 2067:BE348423 1 +
2078:BE973557	chr2 119279752 119280148 2078:BE973557 1 +
2079:AK127417	chr2 119303037 119318155 2079:AK127417 1 +
2082:BC043275	chr2 119980486 120009513 2082:BC043275 1 +
2086:BC058935	chr2 120430036 120435078 2086:BC058935 1 -
2091:AV729916	chr2 120575590 120576254 2091:AV729916 1 +
2105:R11666	chr2 121379680 121380104 2105:R11666 1 -
2108:U97670	chr2 121854349 121879367 2108:U97670 1 +
2109:AI540253	chr2 121880014 121880203 2109:AI540253 1 -
2111:AK024157	chr2 121880964 121881728 2111:AK024157 1 +
2110:BU903025	chr2 121881840 121882899 2110:BU903025 1 +
2118:AF025409	chr2 122510690 122528156 2118:AF025409 1 -
2119:BC026089	chr2 122510837 122528471 2119:BC026089 1 -
2124:BC070339	chr2 125073073 125083380 2124:BC070339 1 +
2127:CB047591	chr2 125430270 125431220 2127:CB047591 1 +
2128:BC029603	chr2 125450752 125451631 2128:BC029603 1 +
2130:AL035884	chr2 125504460 125504635 2130:AL035884 1 -
2132:AI362506	chr2 125811821 125812088 2132:AI362506 1 -
2133:BG565985	chr2 125814205 125814736 2133:BG565985 1 +
3708:BC013279	chr2 127095984 127124670 3708:BC013279 1 +
3751:AI223157	chr2 128926194 128926407 3751:AI223157 1 +
4020:BC005095	chr2 131085988 131087972 4020:BC005095 1 -
4024:CK818232	chr2 131878236 131878791 4024:CK818232 1 +
4026:BM930688	chr2 131919567 131920185 4026:BM930688 1 +
4027:AL706441	chr2 132130045 132130711 4027:AL706441 1 -
4033:CB243240	chr2 136515621 136521961 4033:CB243240 1 -
692:AK055012	chr2 14372089 14387031 692:AK055012 1 -
4043:BI480879	chr2 144526016 144526084 4043:BI480879 1 +
4044:AA393627	chr2 145439238 145442307 4044:AA393627 1 -
4046:AF255443	chr2 145742953 145764014 4046:AF255443 1 -
693:U80764	chr2 14889181 14917706 693:U80764 1 -
4056:AF058296	chr2 150597241 150597416 4056:AF058296 1 -
4006:AA903337	chr2 152138255 152138856 4006:AA903337 1 +
3398:AI760639	chr2 156216115 156216299 3398:AI760639 1 +
4090:AF112213	chr2 156688855 156699300 4090:AF112213 1 +
4093:BC017557	chr2 157030047 157030770 4093:BC017557 1 +
4094:Y00282	chr2 157104770 157151789 4094:Y00282 1 +
4099:AK127957	chr2 158187064 158187816 4099:AK127957 1 +
4100:AF090938	chr2 160479467 160479783 4100:AF090938 1 -
4105:AK124874	chr2 160766748 160775927 4105:AK124874 1 +
4108:Z49825	chr2 163372915 163396479 4108:Z49825 1 +
4117:AK130385	chr2 164352900 164354646 4117:AK130385 1 +
4118:AF454505	chr2 164510619 164514366 4118:AF454505 1 +
4131:CN480118	chr2 165894656 165895428 4131:CN480118 1 +
4136:AK125862	chr2 167795288 167798683 4136:AK125862 1 -
4142:AA454051	chr2 168993237 168997821 4142:AA454051 1 -
4143:R17817	chr2 170170182 170171386 4143:R17817 1 +
4146:CK299180	chr2 172765925 172766599 4146:CK299180 1 -
4156:AA936101	chr2 178067495 178067734 4156:AA936101 1 +
4165:BC015386	chr2 179936135 179960526 4165:BC015386 1 -
4175:AK127527	chr2 180772447 180782930 4175:AK127527 1 +
4176:AA769776	chr2 180810230 180810374 4176:AA769776 1 -
701:BM924037	chr2 19475451 19476480 701:BM924037 1 +
5735:AA824357	chr2 20769929 20770442 5735:AA824357 1 +
705:BG110915	chr2 22795603 22796001 705:BG110915 1 -
706:AF090888	chr2 22805674 22806611 706:AF090888 1 +
6707:BC032346	chr2 24780873 24790714 6707:BC032346 1 -
6705:AK095845	chr2 24810631 24813918 6705:AK095845 1 -
6702:BU194704	chr2 25204802 25205644 6702:BU194704 1 -
6694:CF137896	chr2 26276837 26277209 6694:CF137896 1 +
6695:AI026701	chr2 26294599 26295029 6695:AI026701 1 -
6680:BC036504	chr2 26789499 26809204 6680:BC036504 1 +
6682:AF129266	chr2 27065136 27066723 6682:AF129266 1 +
6684:AI299511	chr2 27617231 27617557 6684:AI299511 1 +
6663:AA425286	chr2 30813708 30814382 6663:AA425286 1 +
6664:BU680759	chr2 30815988 30816130 6664:BU680759 1 -
6671:AI807254	chr2 31862164 31869184 6671:AI807254 1 +
6635:AW500325	chr2 32990168 32997705 6635:AW500325 1 +
6616:AI628430	chr2 35030571 35030945 6616:AI628430 1 +
6617:AF220263	chr2 35122179 35125706 6617:AF220263 1 -
6624:AK126775	chr2 37644379 37654621 6624:AK126775 1 +
685:AK021524	chr2 4530481 4531216 685:AK021524 1 +
682:BC000025	chr2 5766149 5789363 682:BC000025 1 +
3801:BC021739	chr2 58668687 58771185 3801:BC021739 1 +
3805:AK126410	chr2 60090053 60090626 3805:AK126410 1 +
3813:AL602942	chr2 62249127 62250581 3813:AL602942 1 +
680:BC037281	chr2 6243276 6244128 680:BC037281 1 -
3815:AI911565	chr2 62524021 62540766 3815:AI911565 1 -
3816:AI609572	chr2 64752654 64752960 3816:AI609572 1 -
3817:BF573613	chr2 65234287 65299742 3817:BF573613 1 +
3824:BC035245	chr2 68948847 68958705 3824:BC035245 1 -
3825:BQ630878	chr2 69040626 69069107 3825:BQ630878 1 -
3832:BF038945	chr2 71364014 71364632 3832:BF038945 1 -
3839:AA421029	chr2 73278056 73286733 3839:AA421029 1 +
3840:CB240849	chr2 73654577 73655132 3840:CB240849 1 -
3857:AK124630	chr2 79160851 79163057 3857:AK124630 1 -
3858:BU675610	chr2 79165693 79166655 3858:BU675610 1 +
3861:AI479813	chr2 80421535 80421954 3861:AI479813 1 -
1025:AK125602	chr2 93820796 93823300 1025:AK125602 1 -
377:AK124329	chr3 100774073 100807880 377:AK124329 1 +
376:BF590025	chr3 101331985 101344300 376:BF590025 1 -
361:AK128799	chr3 104745938 104748635 361:AK128799 1 -
354:BF511174	chr3 106305827 106306437 354:BF511174 1 -
352:AL833098	chr3 106350835 106377068 352:AL833098 1 +
340:BM663531	chr3 107907548 107907660 340:BM663531 1 +
334:AY312144	chr3 108542315 108547195 334:AY312144 1 -
327:BF431372	chr3 116009143 116031772 327:BF431372 1 -
326:BC075811	chr3 116283725 116297716 326:BC075811 1 -
5151:AK091302	chr3 122430925 122432981 5151:AK091302 1 -
5144:BG531160	chr3 123163299 123164220 5144:BG531160 1 -
5142:BC036847	chr3 127336061 127338549 5142:BC036847 1 +
5139:BU688362	chr3 129235529 129236190 5139:BU688362 1 +
5138:NM_001226	chr3 129604572 129616867 5138:NM_001226 1 +
5137:AW473793	chr3 129621498 129621707 5137:AW473793 1 -
5134:BC012027	chr3 131005217 131006091 5134:BC012027 1 -
5131:AK095951	chr3 132323444 132347534 5131:AK095951 1 -
5130:AK125988	chr3 132520415 132525031 5130:AK125988 1 +
5126:NM_025212	chr3 133903112 133921197 5126:NM_025212 1 +
5125:BC032300	chr3 135069480 135086347 5125:BC032300 1 -
6347:BX642064	chr3 13776950 13777418 6347:BX642064 1 -
5116:BC041657	chr3 141125233 141128407 5116:BC041657 1 -
5115:AF116705	chr3 141974805 141976035 5115:AF116705 1 +
302:BC030523	chr3 144058450 144064593 302:BC030523 1 -
302:BC000825	chr3 144064611 144065377 302:BC000825 1 +
6349:AA748780	chr3 14607689 14609366 6349:AA748780 1 -
292:CB962919	chr3 146130888 146131675 292:CB962919 1 +
290:BG281706	chr3 146162557 146168511 290:BG281706 1 +
286:AY211912	chr3 151911192 151928737 286:AY211912 1 -
282:AA204955	chr3 154259844 154260175 282:AA204955 1 +
281:AA436056	chr3 154382531 154411619 281:AA436056 1 -
276:AA609242	chr3 157840025 157840508 276:AA609242 1 -
6320:U67932	chr3 19127438 19165006 6320:U67932 1 -
4880:AI472162	chr3 30596872 30597352 4880:AI472162 1 -
4881:AK098335	chr3 30673626 30692173 4881:AK098335 1 -
4882:AA258838	chr3 30794952 30795296 4882:AA258838 1 +
4897:AI273042	chr3 33711010 33711248 4897:AI273042 1 -
4903:AL133061	chr3 35725873 35755858 4903:AL133061 1 +
4904:BE467740	chr3 35836303 35836974 4904:BE467740 1 -
5157:NM_021803	chr3 37124132 37131547 5157:NM_021803 1 -
5163:AF252872	chr3 50175419 50247455 5163:AF252872 1 -
1731:BC036605	chr3 52860856 52862651 1731:BC036605 1 +
1730:BQ684427	chr3 53259602 53259764 1730:BQ684427 1 +
4846:AK130903	chr3 57378942 57387044 4846:AK130903 1 +
4851:BM546243	chr3 60304770 60305646 4851:BM546243 1 -
4854:AK127282	chr3 62142577 62264924 4854:AK127282 1 +
4858:BM677529	chr3 64912348 64912945 4858:BM677529 1 +
4859:AA932455	chr3 65168455 65169162 4859:AA932455 1 +
4866:NM_000882	chr3 68495202 68502476 4866:NM_000882 1 +
4868:AK128143	chr3 68808911 68838544 4868:AK128143 1 +
4870:BC034493	chr3 68876156 68931016 4870:BC034493 1 -
6339:AI014693	chr3 7384094 7384349 6339:AI014693 1 -
5196:AW611637	chr3 79406289 79406603 5196:AW611637 1 +
5193:AI286005	chr3 80513213 80513589 5193:AI286005 1 -
5191:AA968415	chr3 82180802 82186362 5191:AA968415 1 +
5186:AK123368	chr3 83073021 83074819 5186:AK123368 1 -
5182:CA442646	chr3 83635934 83636501 5182:CA442646 1 +
473:BF979520	chr3 87060548 87061575 473:BF979520 1 +
466:AK094121	chr3 87830335 87833287 466:AK094121 1 +
463:BC062796	chr3 88228504 88229267 463:BC062796 1 +
455:BC017347	chr3 88752968 88754981 455:BC017347 1 -
431:AK125876	chr3 94237310 94247173 431:AK125876 1 -
430:AK026363	chr3 94247254 94252175 430:AK026363 1 +
427:BF681046	chr3 94306976 94307514 427:BF681046 1 +
422:AW193648	chr3 94807933 94808264 422:AW193648 1 +
418:AL699686	chr3 94994341 94994602 418:AL699686 1 +
417:BC002469	chr3 95039902 95044956 417:BC002469 1 -
411:BE855912	chr3 95131970 95132734 411:BE855912 1 -
393:AL558755	chr3 96523417 96531519 393:AL558755 1 -
395:BI194571	chr3 96654131 96679575 395:BI194571 1 -
400:AK001342	chr3 97367393 97414155 400:AK001342 1 -
381:BC063600	chr3 98937814 98945272 381:BC063600 1 -
380:AK055194	chr3 99928237 99929449 380:AK055194 1 -
257:CD359859	chr4 104723774 104724018 257:CD359859 1 +
251:AY358629	chr4 106406458 106420901 251:AY358629 1 +
247:AL110400	chr4 107507214 107508830 247:AL110400 1 -
244:AK094048	chr4 107661935 107665952 244:AK094048 1 -
240:AI870404	chr4 108304274 108312323 240:AI870404 1 -
233:W94868	chr4 109124899 109125236 233:W94868 1 -
6366:AB161944	chr4 11131364 11181355 6366:AB161944 1 -
230:BF588643	chr4 114773456 114773769 230:BF588643 1 +
223:AK056186	chr4 115809835 115832453 223:AK056186 1 +
221:AK025352	chr4 115982072 115985499 221:AK025352 1 +
218:BC006122	chr4 116372100 116380915 218:BC006122 1 -
217:AK024011	chr4 116476650 116480217 217:AK024011 1 -
200:CA432588	chr4 118037290 118038152 200:CA432588 1 -
196:U86602	chr4 118293480 118298631 196:U86602 1 +
185:BU683057	chr4 120640929 120641287 185:BU683057 1 -
181:AA453284	chr4 122963892 122966907 181:AA453284 1 +
177:AV751403	chr4 123213789 123222481 177:AV751403 1 +
167:BC007623	chr4 125774937 125775762 167:BC007623 1 +
157:BC043174	chr4 126783648 126784982 157:BC043174 1 -
137:AK128482	chr4 129570662 129584214 137:AK128482 1 +
134:BG054485	chr4 129993223 129993433 134:BG054485 1 -
133:AI131236	chr4 130006767 130020740 133:AI131236 1 -
128:BX495779	chr4 131765251 131765540 128:BX495779 1 -
124:CB218009	chr4 132455930 132456192 124:CB218009 1 +
113:AK127164	chr4 134081477 134086826 113:AK127164 1 -
110:AL136627	chr4 134452001 134470928 110:AL136627 1 -
94:BC007899	chr4 135838161 135841147 94:BC007899 1 -
87:AK127275	chr4 137124020 137138051 87:AK127275 1 -
84:CA431125	chr4 137837214 137837538 84:CA431125 1 +
74:AK128106	chr4 140643768 140671141 74:AK128106 1 +
73:BC069790	chr4 141018254 141018729 73:BC069790 1 -
72:AW082221	chr4 141023726 141024363 72:AW082221 1 -
64:AI767477	chr4 141322571 141322668 64:AI767477 1 -
63:AA457641	chr4 141464659 141465066 63:AA457641 1 +
62:BX641070	chr4 141507311 141513580 62:BX641070 1 -
60:AV761986	chr4 144762947 144763131 60:AV761986 1 +
59:AA761811	chr4 147257492 147257837 59:AA761811 1 -
58:BM692071	chr4 147319923 147320068 58:BM692071 1 +
6362:BM985162	chr4 14869350 14880661 6362:BM985162 1 -
43:AW204783	chr4 148702762 148703171 43:AW204783 1 -
37:BG231977	chr4 150243049 150243158 37:BG231977 1 +
33:AK096217	chr4 151354928 151363092 33:AK096217 1 -
27:BQ934369	chr4 153380797 153381327 27:BQ934369 1 -
23:CA440128	chr4 153430358 153431038 23:CA440128 1 +
19:AK055432	chr4 154463500 154466832 19:AK055432 1 -
15:AK127994	chr4 154613589 154637043 15:AK127994 1 +
14:BC028413	chr4 154667821 154670039 14:BC028413 1 +
4938:BG717565	chr4 154799742 154800414 4938:BG717565 1 -
12:AI401771	chr4 154996140 154996712 12:AI401771 1 +
1:AK128833	chr4 155422190 155425078 1:AK128833 1 +
6358:BM968526	chr4 19525300 19526799 6358:BM968526 1 +
6355:CA446385	chr4 19549409 19550435 6355:CA446385 1 -
5758:NM_015323	chr4 25175747 25208946 5758:NM_015323 1 -
5756:AI081835	chr4 32648624 32650907 5756:AI081835 1 +
173:NM_030772	chr4 32689027 32689405 173:NM_030772 1 -
5748:CA419977	chr4 34518658 34519101 5748:CA419977 1 -
5746:BC043168	chr4 34756195 34760456 5746:BC043168 1 +
6465:BX538349	chr4 40125402 40130073 6465:BX538349 1 +
6477:AF085907	chr4 41249443 41249930 6477:AF085907 1 +
6478:BQ228565	chr4 41334479 41335203 6478:BQ228565 1 -
6479:AK125872	chr4 41336660 41344689 6479:AK125872 1 -
6489:CA449961	chr4 43439886 43441179 6489:CA449961 1 +
6501:BE463410	chr4 44692360 44697750 6501:BE463410 1 -
6574:BC035604	chr4 46127619 46151309 6574:BC035604 1 -
6586:AI953410	chr4 48207169 48207610 6586:AI953410 1 -
6601:BU158320	chr4 59487722 59488366 6601:BU158320 1 +
6604:NM_033051	chr4 59918390 59927965 6604:NM_033051 1 -
6534:BX647080	chr4 73596657 73599900 6534:BX647080 1 +
6459:BX648047	chr4 88822082 88825263 6459:BX648047 1 -
6318:AF339775	chr4 9377617 9379672 6318:AF339775 1 -
264:BQ223486	chr4 99174466 99197335 264:BQ223486 1 +
266:BC019920	chr4 99602023 99659897 266:BC019920 1 +
5104:AA761642	chr5 100861790 100861846 5104:AA761642 1 +
5105:AK026620	chr5 101227676 101233465 5105:AK026620 1 +
5107:AI263870	chr5 103325958 103326387 5107:AI263870 1 +
305:BC053565	chr5 105908753 105911089 305:BC053565 1 -
309:BC041475	chr5 107832497 107859126 309:BC041475 1 +
4977:AK025922	chr5 108870448 108878000 4977:AK025922 1 -
4979:CR749703	chr5 108929509 108930163 4979:CR749703 1 -
1677:BC047906	chr5 110681715 110696200 1677:BC047906 1 -
4305:BM968909	chr5 111816841 111817099 4305:BM968909 1 +
1598:AI698567	chr5 114812047 114813070 1598:AI698567 1 +
1601:BC007821	chr5 115035292 115064042 1601:BC007821 1 -
1605:AF064604	chr5 115225057 115248657 1605:AF064604 1 +
1647:AW000936	chr5 115547690 115548156 1647:AW000936 1 +
1642:U30825	chr5 115777242 115783093 1642:U30825 1 +
1641:U14588	chr5 115956780 116005984 1641:U14588 1 +
1637:NM_006253	chr5 116463594 116474468 1637:NM_006253 1 -
1635:BC028698	chr5 117769290 117803257 1635:BC028698 1 +
1633:AK127077	chr5 118543633 118551002 1633:AK127077 1 +
1651:AK000254	chr5 123568196 123582402 1651:AK000254 1 -
1665:BC017209	chr5 125599087 125600016 1665:BC017209 1 +
1668:BC040912	chr5 128344052 128348029 1668:BC040912 1 +
1670:BX641039	chr5 129288572 129290857 1670:BX641039 1 +
1673:AF087996	chr5 130049567 130050337 1673:AF087996 1 -
5983:AK075477	chr5 130322843 130339506 5983:AK075477 1 +
4646:AK057338	chr5 134685496 134685580 4646:AK057338 1 -
6004:N56845	chr5 134742416 134762922 6004:N56845 1 +
6014:CD368058	chr5 135851965 135852683 6014:CD368058 1 -
5995:AL080109	chr5 135852016 135856872 5995:AL080109 1 -
6015:BQ898679	chr5 135868646 135869955 6015:BQ898679 1 +
6089:BC081571	chr5 136577502 136579299 6089:BC081571 1 -
6086:BC017096	chr5 136612042 136617249 6086:BC017096 1 +
6077:BC033205	chr5 138046332 138052577 6077:BC033205 1 -
6068:BC047309	chr5 138564887 138575443 6068:BC047309 1 +
6073:BX644290	chr5 138739595 138739880 6073:BX644290 1 -
5895:AI949673	chr5 141135572 141137495 5895:AI949673 1 -
5897:BG719410	chr5 141382404 141387108 5897:BG719410 1 +
5900:AA218750	chr5 143941185 143941330 5900:AA218750 1 +
5907:CA415451	chr5 144665403 144665709 5907:CA415451 1 -
6055:BF346258	chr5 145930812 145931993 6055:BF346258 1 -
6059:CB986041	chr5 145997754 145997973 6059:CB986041 1 -
1709:AI335021	chr5 150194701 150195219 1709:AI335021 1 -
1713:BC035084	chr5 151056118 151062710 1713:BC035084 1 -
1718:AA724975	chr5 151794390 151794809 1718:AA724975 1 +
6025:BF699360	chr5 18722346 18733537 6025:BF699360 1 -
6024:BM677856	chr5 20073820 20075161 6024:BM677856 1 +
6023:BM978991	chr5 20208885 20209603 6023:BM978991 1 +
6091:AY358889	chr5 21049446 21081744 6091:AY358889 1 +
6094:BC047550	chr5 21400717 21404028 6094:BC047550 1 +
6098:AI733493	chr5 22998242 22999235 6098:AI733493 1 +
6100:BQ010355	chr5 23006979 23007472 6100:BQ010355 1 +
6101:AK090783	chr5 23009583 23010868 6101:AK090783 1 -
6196:AI937389	chr5 23888253 23888625 6196:AI937389 1 +
6213:AW275398	chr5 27978517 27978787 6213:AW275398 1 +
6216:BC045795	chr5 28167952 28169623 6216:BC045795 1 -
3538:AK090773	chr5 30448418 30449411 3538:AK090773 1 +
3541:AB051511	chr5 30559182 30598976 3541:AB051511 1 +
3548:BX648873	chr5 31224254 31234957 3548:BX648873 1 +
3556:BQ639487	chr5 31926559 31926740 3556:BQ639487 1 +
3557:BC014088	chr5 31999525 32000682 3557:BC014088 1 -
6042:AW665776	chr5 3341435 3344305 6042:AW665776 1 -
4985:AK092548	chr5 33590152 33594760 4985:AK092548 1 +
5010:BC043614	chr5 36336171 36348080 5010:BC043614 1 -
5008:AK075056	chr5 36827299 36829149 5008:AK075056 1 +
5006:AI434841	chr5 36945269 36945570 5006:AI434841 1 -
5004:NM_033296	chr5 37186159 37187941 5004:NM_033296 1 -
4999:AF216184	chr5 37677493 37728119 4999:AF216184 1 -
5014:AI948598	chr5 43675174 43677420 5014:AI948598 1 -
5015:BX645659	chr5 44130414 44130809 5015:BX645659 1 -
5016:BF447154	chr5 44132249 44135575 5016:BF447154 1 -
5024:AF331796	chr5 46061091 46091276 5024:AF331796 1 +
5030:BC037904	chr5 63157228 63195004 5030:BC037904 1 +
5032:CF142500	chr5 64741314 64741645 5032:CF142500 1 -
5034:AA913929	chr5 65553919 65556459 5034:AA913929 1 +
5037:BC006419	chr5 65927604 65928848 5037:BC006419 1 -
5044:BU679625	chr5 67746391 67746979 5044:BU679625 1 +
5046:BF672463	chr5 69967157 69968006 5046:BF672463 1 +
5048:AI659506	chr5 72685671 72687132 5048:AI659506 1 +
5055:AL136910	chr5 74931562 74992175 5055:AL136910 1 +
5056:BC047403	chr5 76578648 76597110 5056:BC047403 1 -
5059:CA413177	chr5 76734010 76734534 5059:CA413177 1 -
5060:AK001755	chr5 76958408 76999312 5060:AK001755 1 +
5065:AI146521	chr5 77344945 77345119 5065:AI146521 1 -
5066:BU661749	chr5 77355783 77355985 5066:BU661749 1 +
6032:CK300346	chr5 8077368 8078115 6032:CK300346 1 -
5074:BM968807	chr5 86540453 86540788 5074:BM968807 1 -
5085:AI024547	chr5 90139695 90145772 5085:AI024547 1 -
6028:BC002837	chr5 9101119 9119042 6028:BC002837 1 +
5091:AI148441	chr5 93362575 93364827 5091:AI148441 1 +
5095:AI184571	chr5 93594153 93605954 5095:AI184571 1 +
6026:AA928772	chr5 9570442 9572825 6026:AA928772 1 -
5097:AK021725	chr5 97518998 97520884 5097:AK021725 1 +
4737:AK126423	chr6 101327466 101330871 4737:AK126423 1 +
4566:BF667557	chr6 103643440 103652047 4566:BF667557 1 -
4570:BC011805	chr6 108778170 108779211 4570:BC011805 1 -
4571:AA436638	chr6 110430466 110437560 4571:AA436638 1 +
4577:BC009240	chr6 113319220 113327821 4577:BC009240 1 -
4581:AK022202	chr6 113467336 113469758 4581:AK022202 1 +
4583:AK130542	chr6 114809908 114919883 4583:AK130542 1 -
4584:AK129717	chr6 114844307 114844591 4584:AK129717 1 -
4585:AK094210	chr6 115191634 115193429 4585:AK094210 1 -
4589:AB014567	chr6 115724651 115754067 4589:AB014567 1 +
4813:AK124746	chr6 115863357 115866899 4813:AK124746 1 -
733:BG403187	chr6 116361041 116362131 733:BG403187 1 -
731:BC041139	chr6 116574933 116579930 731:BC041139 1 -
728:AK097743	chr6 117775648 117776892 728:AK097743 1 +
503:AA464382	chr6 118473731 118477871 503:AA464382 1 +
3714:BU154721	chr6 118511735 118511936 3714:BU154721 1 +
1302:AK093746	chr6 118543993 118555370 1302:AK093746 1 +
1301:AK124829	chr6 119186153 119187181 1301:AK124829 1 -
1298:AV709238	chr6 119747277 119747688 1298:AV709238 1 +
1297:BQ706318	chr6 119868250 119868326 1297:BQ706318 1 -
4249:AK057062	chr6 120841626 120844015 4249:AK057062 1 +
1336:AK056852	chr6 121628892 121629450 1336:AK056852 1 -
1334:BM969485	chr6 122404486 122405017 1334:BM969485 1 -
1330:AK096947	chr6 124416672 124428911 1330:AK096947 1 +
1331:BE326595	chr6 124423203 124423376 1331:BE326595 1 -
1315:BC012160	chr6 125182102 125187082 1315:BC012160 1 -
1308:BQ068809	chr6 128250258 128251815 1308:BQ068809 1 +
1338:AA811734	chr6 128489845 128493359 1338:AA811734 1 +
1342:BC036036	chr6 129326941 129335509 1342:BC036036 1 -
1343:NM_007360	chr6 129562761 129573940 1343:NM_007360 1 -
1348:AK097936	chr6 134664874 134666986 1348:AK097936 1 +
1352:AK131565	chr6 135085981 135088555 1352:AK131565 1 +
1355:AW052034	chr6 136656702 136657489 1355:AW052034 1 -
1357:AA905180	chr6 136803519 136806936 1357:AA905180 1 -
1359:D37984	chr6 142310949 142333062 1359:D37984 1 -
1363:D50312	chr6 142513881 142519886 1363:D50312 1 -
1367:AA421152	chr6 145113662 145116248 1367:AA421152 1 +
1368:BM982519	chr6 145119563 145120056 1368:BM982519 1 +
1373:BC043511	chr6 146768519 146789254 1373:BC043511 1 -
1383:AK092399	chr6 149258434 149275284 1383:AK092399 1 +
6125:CD519085	chr6 23001137 23002181 6125:CD519085 1 -
6135:BM993555	chr6 29803655 29804147 6135:BM993555 1 +
6142:AK098397	chr6 30682814 30698461 6142:AK098397 1 +
6149:BI669284	chr6 34714687 34715028 6149:BI669284 1 -
6150:AK001862	chr6 34813135 34823867 6150:AK001862 1 +
6157:AK055841	chr6 38059355 38065825 6157:AK055841 1 +
6160:BQ225973	chr6 38304401 38305218 6160:BQ225973 1 +
6162:BC045656	chr6 38408141 38413083 6162:BC045656 1 -
6043:AK129833	chr6 3912063 3918383 6043:AK129833 1 -
6176:AJ271684	chr6 40526230 40535816 6176:AJ271684 1 -
5940:AW167433	chr6 51536472 51538813 5940:AW167433 1 +
5943:BC035889	chr6 52133101 52139920 5943:BC035889 1 +
5950:AK026415	chr6 54222555 54251798 5950:AK026415 1 +
5952:NM_002047	chr6 54987734 55029486 5952:NM_002047 1 +
5954:D87682	chr6 56675067 56711906 5954:D87682 1 +
5955:BG332985	chr6 56781979 56782434 5955:BG332985 1 -
5957:CA777038	chr6 56850096 56850597 5957:CA777038 1 -
5112:AK093650	chr6 58878494 58885731 5112:AK093650 1 +
5152:BC030136	chr6 65728716 65729233 5152:BC030136 1 -
3682:BQ067608	chr6 72738138 72738968 3682:BQ067608 1 +
3678:NM_002580	chr6 78320877 78333821 3678:NM_002580 1 +
3673:BM008434	chr6 82504344 82505057 3673:BM008434 1 -
3659:AA758124	chr6 83507437 83514269 3659:AA758124 1 -
4809:AK125726	chr6 87625269 87657279 4809:AK125726 1 -
4811:BI827728	chr6 87885758 87886451 4811:BI827728 1 -
4595:BC033386	chr6 92017435 92042259 4595:BC033386 1 -
4596:BC056913	chr6 92040471 92041723 4596:BC056913 1 -
4594:BM681982	chr6 92113519 92114214 4594:BM681982 1 +
4721:AL832189	chr6 92312579 92329167 4721:AL832189 1 +
4724:AA861114	chr6 93649714 93650193 4724:AA861114 1 -
4726:AF381545	chr6 94554522 94649693 4726:AF381545 1 -
5988:AK126699	chr7 104682774 104685594 5988:AK126699 1 +
1175:AL834516	chr7 104933721 104937642 1175:AL834516 1 -
1173:D78836	chr7 105858516 105858665 1173:D78836 1 -
1165:BC048427	chr7 107428398 107434268 1165:BC048427 1 -
1163:AA435982	chr7 107481822 107489703 1163:AA435982 1 -
1157:BC005156	chr7 109044847 109048055 1157:BC005156 1 +
1155:BQ082062	chr7 109067992 109069200 1155:BQ082062 1 +
3289:BC024253	chr7 111648568 111650761 3289:BC024253 1 -
977:AL549429	chr7 116895853 116900345 977:AL549429 1 +
981:BC073899	chr7 117431147 117461019 981:BC073899 1 +
2391:AW573078	chr7 125677018 125680536 2391:AW573078 1 -
2396:BF513708	chr7 126115151 126115489 2396:BF513708 1 +
2397:AK025451	chr7 126765195 126766783 2397:AK025451 1 -
2400:AW575525	chr7 127219971 127223081 2400:AW575525 1 -
2405:AK126661	chr7 129085852 129088040 2405:AK126661 1 +
2408:AK022200	chr7 129295252 129297001 2408:AK022200 1 +
3471:AK126625	chr7 12998121 13002089 3471:AK126625 1 +
3472:AL705383	chr7 13002249 13002869 3472:AL705383 1 +
3487:AI685676	chr7 13003917 13004011 3487:AI685676 1 -
2414:BC044845	chr7 132636036 132644681 2414:BC044845 1 +
2416:BC031310	chr7 132962911 132971462 2416:BC031310 1 -
2439:AK122680	chr7 134562491 134566282 2439:AK122680 1 -
2454:BC009308	chr7 135414851 135441603 2454:BC009308 1 -
908:NM_004281	chr7 135667085 135690493 908:NM_004281 1 +
912:BU687031	chr7 138470789 138471581 912:BU687031 1 -
4059:BG329805	chr7 140376572 140379053 4059:BG329805 1 +
919:AA868453	chr7 140851264 140855619 919:AA868453 1 +
920:AA340281	chr7 140906625 140906688 920:AA340281 1 -
925:AI126604	chr7 141957102 141957945 925:AI126604 1 +
930:AL039995	chr7 145400578 145400767 930:AL039995 1 -
932:AI828152	chr7 146266211 146269396 932:AI828152 1 +
933:AI090777	chr7 146765276 146765617 933:AI090777 1 +
937:BF316690	chr7 147256466 147256633 937:BF316690 1 +
942:AK128239	chr7 148321102 148322937 942:AK128239 1 -
951:BC038383	chr7 148513673 148514180 951:BC038383 1 +
960:AB029488	chr7 150182180 150190872 960:AB029488 1 -
961:NM_004356	chr7 150238699 150253858 961:NM_004356 1 +
963:AL353939	chr7 150366362 150372155 963:AL353939 1 -
965:AF037066	chr7 150648934 150662296 965:AF037066 1 -
3391:BI560836	chr7 16531177 16531931 3391:BI560836 1 +
3390:BU553361	chr7 16633770 16634263 3390:BU553361 1 +
3370:AK024018	chr7 20148762 20158748 3370:AK024018 1 -
3358:BC029167	chr7 25529001 25545325 3358:BC029167 1 -
3350:CA311351	chr7 26013636 26014048 3350:CA311351 1 -
3356:BC029301	chr7 26170309 26181285 3356:BC029301 1 -
3459:BM280295	chr7 27149970 27150307 3459:BM280295 1 -
3344:BG562836	chr7 27557281 27558215 3344:BG562836 1 -
3304:AA099580	chr7 28774708 28775340 3304:AA099580 1 -
3339:BC043274	chr7 28798979 28800445 3339:BC043274 1 +
3327:CB242737	chr7 30344784 30344995 3327:CB242737 1 +
3365:BU661807	chr7 30959935 30960085 3365:BU661807 1 -
3305:AF452715	chr7 31870542 31871546 3305:AF452715 1 -
3302:AA436495	chr7 35029897 35030228 3302:AA436495 1 +
3449:BG705032	chr7 3962016 3962574 3449:BG705032 1 +
4336:AJ010232	chr7 5061461 5067235 4336:AJ010232 1 -
3425:CN356615	chr7 51840945 51842082 3425:CN356615 1 -
3423:AW450378	chr7 52026156 52030857 3423:AW450378 1 +
3415:AK057964	chr7 52151533 52155993 3415:AK057964 1 +
1003:BM972286	chr7 56801016 56807305 1003:BM972286 1 +
1004:BI835480	chr7 56802938 56803820 1004:BI835480 1 -
3461:AA236060	chr7 6206083 6235266 3461:AA236060 1 -
2049:AL049363	chr7 66561028 66562102 2049:AL049363 1 +
2053:X70297	chr7 70243663 70357425 2053:X70297 1 -
2052:AL512740	chr7 71900734 71901012 2052:AL512740 1 +
2284:AW505103	chr7 73407369 73407721 2284:AW505103 1 -
2282:BG722355	chr7 73533652 73536716 2282:BG722355 1 +
2279:BX640928	chr7 74367496 74376828 2279:BX640928 1 +
2272:BC021741	chr7 79697362 79745392 2272:BC021741 1 -
2258:AW204766	chr7 82887494 82888345 2258:AW204766 1 +
2260:D84103	chr7 86594465 86610197 2260:D84103 1 -
2261:BC039350	chr7 86771158 86774319 2261:BC039350 1 -
2270:BF969880	chr7 87414440 87414950 2270:BF969880 1 -
2266:BX483508	chr7 87868639 87869055 2266:BX483508 1 +
2256:D81580	chr7 88031079 88031661 2256:D81580 1 -
2249:BC040569	chr7 89898963 89900338 2249:BC040569 1 -
2248:BG545767	chr7 90770271 90770659 2248:BG545767 1 -
2244:AL109667	chr7 91130536 91133269 2244:AL109667 1 +
1190:AB032417	chr7 96552893 96561642 1190:AB032417 1 +
1189:AA995487	chr7 96574004 96574342 1189:AA995487 1 -
1186:BC048795	chr7 99709716 99730724 1186:BC048795 1 +
1185:AL137429	chr7 99736403 99738623 1185:AL137429 1 +
2496:AV718869	chr8 107034930 107035235 2496:AV718869 1 +
2501:BC082974	chr8 107897195 107906755 2501:BC082974 1 +
2512:AK002144	chr8 108533134 108535570 2512:AK002144 1 -
2515:AK057593	chr8 108715995 108717520 2515:AK057593 1 -
2516:AK023353	chr8 108724339 108734832 2516:AK023353 1 -
2519:BE048294	chr8 109034208 109034655 2519:BE048294 1 -
2535:AI219521	chr8 112378866 112379064 2535:AI219521 1 +
2533:AK056842	chr8 112471821 112486049 2533:AK056842 1 -
2529:CX166974	chr8 113495568 113495767 2529:CX166974 1 -
2528:AI373766	chr8 113498664 113498961 2528:AI373766 1 -
2542:AK096068	chr8 113688487 113691772 2542:AK096068 1 +
2545:AI633870	chr8 114377879 114378412 2545:AI633870 1 -
1795:AF181850	chr8 11556077 11563251 1795:AF181850 1 +
1797:BC043518	chr8 11726716 11728403 1797:BC043518 1 -
2557:AK056529	chr8 119972762 119975209 2557:AK056529 1 -
2560:CD367307	chr8 121848513 121849522 2560:CD367307 1 +
2572:CB850738	chr8 124305925 124306200 2572:CB850738 1 +
2573:AW504969	chr8 124313252 124315142 2573:AW504969 1 -
2574:AK001742	chr8 124314715 124322123 2574:AK001742 1 -
2576:AK092901	chr8 124549785 124551356 2576:AK092901 1 -
2420:AA235611	chr8 124623677 124623744 2420:AA235611 1 -
2584:AK092264	chr8 125407707 125409648 2584:AK092264 1 +
2588:BI908870	chr8 125778122 125778473 2588:BI908870 1 -
628:BE551393	chr8 126860434 126861185 628:BE551393 1 +
632:BC035763	chr8 127416943 127421583 632:BC035763 1 -
633:BU733971	chr8 127433192 127433522 633:BU733971 1 -
4908:CA430839	chr8 13001276 13001478 4908:CA430839 1 +
4906:BI255705	chr8 13001817 13002009 4906:BI255705 1 -
4907:BC013229	chr8 13001817 13002777 4907:BC013229 1 -
719:BM968042	chr8 130135402 130136110 719:BM968042 1 +
1802:AI025504	chr8 13567141 13567252 1802:AI025504 1 -
6223:BG339359	chr8 14846432 14846703 6223:BG339359 1 -
6224:AI623163	chr8 18688797 18689207 6224:AI623163 1 +
6225:CD109739	chr8 18796463 18802058 6225:CD109739 1 -
1762:AK124707	chr8 23011164 23012045 1762:AK124707 1 -
1732:BC002702	chr8 23488167 23509066 1732:BC002702 1 -
6299:BF435750	chr8 24249252 24252159 6299:BF435750 1 +
6297:BU541282	chr8 26060009 26060502 6297:BU541282 1 +
6292:AW243643	chr8 26823711 26824625 6292:AW243643 1 +
6290:BF447509	chr8 26833089 26833195 6290:BF447509 1 +
6287:AV703733	chr8 26925386 26925771 6287:AV703733 1 +
6285:AK091697	chr8 28133259 28135073 6285:AK091697 1 -
6281:AY077841	chr8 34496020 34527938 6281:AY077841 1 +
6279:AK091440	chr8 34899889 34902850 6279:AK091440 1 +
6229:BU685340	chr8 35912137 35912410 6229:BU685340 1 -
6243:AI424795	chr8 42075546 42076713 6243:AI424795 1 +
6246:AK025732	chr8 42426019 42460777 6246:AK025732 1 -
5235:AF045649	chr8 46326642 46347324 5235:AF045649 1 -
3320:AK094324	chr8 47748424 47753003 3320:AK094324 1 +
5216:AI383441	chr8 49341682 49343521 5216:AI383441 1 -
5202:BC013867	chr8 63992052 64028386 5202:BC013867 1 -
5200:CB242445	chr8 67218460 67218973 5200:CB242445 1 -
3282:AI368030	chr8 72816813 72817063 3282:AI368030 1 +
3279:AK093461	chr8 73118423 73121466 3279:AK093461 1 +
3269:BI758653	chr8 73891039 73891202 3269:BI758653 1 +
3260:AK023800	chr8 74867464 74869241 3260:AK023800 1 +
5176:BC035666	chr8 81922601 81924552 5176:BC035666 1 +
5175:AV723808	chr8 82231132 82235859 5175:AV723808 1 -
5174:AA151564	chr8 82564656 82585123 5174:AA151564 1 +
5172:AK074381	chr8 83402911 83405044 5172:AK074381 1 +
5171:BG613633	chr8 85959371 85966548 5171:BG613633 1 -
2459:BX509728	chr8 88250038 88250466 2459:BX509728 1 -
2487:BC057843	chr8 98082966 98100227 2487:BC057843 1 -
3964:BC033401	chr8_random 147013 148999 3964:BC033401 1 -
4835:AK096029	chr9 100458538 100471961 4835:AK096029 1 -
4834:AL831978	chr9 100857335 100935277 4834:AL831978 1 -
4833:AI359902	chr9 101047829 101048880 4833:AI359902 1 -
4832:AK126846	chr9 102254285 102257410 4832:AK126846 1 +
4828:BM927304	chr9 103326922 103327988 4828:BM927304 1 +
4827:AI217490	chr9 103350801 103351099 4827:AI217490 1 -
4824:AY257864	chr9 103905069 103944705 4824:AY257864 1 +
4823:AK056238	chr9 103949862 103966336 4823:AK056238 1 -
4822:AA258335	chr9 103993766 104001086 4822:AA258335 1 +
4819:AA328994	chr9 105032400 105032712 4819:AA328994 1 +
4818:CB996511	chr9 105260799 105297833 4818:CB996511 1 +
4816:AL833453	chr9 105305376 105308939 4816:AL833453 1 -
4815:BU742024	chr9 105589622 105590035 4815:BU742024 1 +
4685:AW138546	chr9 106417898 106418335 4685:AW138546 1 -
4684:AL831838	chr9 106783255 106788845 4684:AL831838 1 -
4680:BM925473	chr9 107426728 107429136 4680:BM925473 1 -
4674:AK097846	chr9 107950785 107952707 4674:AK097846 1 -
4672:AW150404	chr9 108019589 108019946 4672:AW150404 1 -
4671:AA405858	chr9 108108019 108109391 4671:AA405858 1 -
4664:AW292771	chr9 108648294 108649324 4664:AW292771 1 +
4657:BQ070157	chr9 110310329 110311174 4657:BQ070157 1 +
4618:BU675832	chr9 114810853 114810988 4618:BU675832 1 -
4614:AI884559	chr9 117974204 117974634 4614:AI884559 1 +
4624:AK056277	chr9 118415314 118416180 4624:AK056277 1 -
4625:BQ428106	chr9 118796854 118797221 4625:BQ428106 1 -
4626:AK026826	chr9 118807918 118810125 4626:AK026826 1 +
4639:AA620928	chr9 121573758 121575239 4639:AA620928 1 +
4643:BI825242	chr9 121671667 121672165 4643:BI825242 1 -
1211:AW263227	chr9 13600106 13600596 1211:AW263227 1 +
1210:AA831980	chr9 13610072 13610328 1210:AA831980 1 +
1205:AK055250	chr9 14141877 14148031 1205:AK055250 1 -
1198:AF398509	chr9 14809583 14849872 1198:AF398509 1 -
1195:AB051518	chr9 15121364 15161323 1195:AB051518 1 -
3205:AK127419	chr9 20300651 20301117 3205:AK127419 1 +
3208:BC037412	chr9 20605436 20606743 3208:BC037412 1 +
3214:BX337578	chr9 20807388 20810746 3214:BX337578 1 +
3221:CN286977	chr9 21196845 21197153 3221:CN286977 1 -
3224:BC002443	chr9 21311999 21314624 3224:BC002443 1 -
3226:AF271350	chr9 21637281 21641791 3226:AF271350 1 +
3227:NM_012466	chr9 21676588 21715139 3227:NM_012466 1 +
5959:CF142088	chr9 25290856 25291473 5959:CF142088 1 -
1288:AK123661	chr9 26667405 26668073 1288:AK123661 1 +
1287:AA810705	chr9 26904277 26904619 1287:AA810705 1 -
1284:AK091840	chr9 30772613 30838363 1284:AK091840 1 -
1279:AK021929	chr9 34827369 34862845 1279:AK021929 1 -
1278:AJ227874	chr9 34928791 34928945 1278:AJ227874 1 -
1255:BC004294	chr9 44215780 44218275 1255:BC004294 1 +
1252:BU680885	chr9 44607694 44619331 1252:BU680885 1 -
1239:AL833634	chr9 49605055 49608780 1239:AL833634 1 +
1237:CA446932	chr9 50415171 50415774 1237:CA446932 1 -
1234:BM976431	chr9 50701090 50701787 1234:BM976431 1 -
1233:AK026682	chr9 50705118 50708028 1233:AK026682 1 +
1228:AB096245	chr9 51086531 51092047 1228:AB096245 1 +
1224:X97186	chr9 53345222 53382280 1224:X97186 1 +
2237:BC050469	chr9 54851551 54853194 2237:BC050469 1 -
2239:BG150341	chr9 54860235 54860504 2239:BG150341 1 -
2280:AK127420	chr9 54997177 55007500 2280:AK127420 1 +
2228:BC039101	chr9 57094859 57096740 2228:BC039101 1 -
2220:BX431070	chr9 57590427 57592643 2220:BX431070 1 -
2214:BC009178	chr9 57889588 57890425 2214:BC009178 1 +
2212:AK056885	chr9 58159591 58165965 2212:AK056885 1 +
2210:CA450016	chr9 58724065 58724548 2210:CA450016 1 -
2205:CR627386	chr9 59387430 59412919 2205:CR627386 1 +
2203:AI628379	chr9 59563026 59563994 2203:AI628379 1 +
2200:AI087820	chr9 59636207 59636321 2200:AI087820 1 +
2197:BX441483	chr9 60535797 60537185 2197:BX441483 1 +
2193:AA197022	chr9 61779599 61779662 2193:AA197022 1 +
2191:AK056793	chr9 61794005 61812122 2191:AK056793 1 +
2190:AI434802	chr9 61886390 61898191 2190:AI434802 1 +
2182:BX640701	chr9 63984396 64020917 2182:BX640701 1 -
2181:BC066984	chr9 64032010 64035112 2181:BC066984 1 +
2179:BE543954	chr9 64155036 64155575 2179:BE543954 1 +
2172:BC008865	chr9 65974510 65986764 2172:BC008865 1 +
2164:AK125516	chr9 67075567 67077409 2164:AK125516 1 +
2158:CD518581	chr9 70305555 70305833 2158:CD518581 1 +
2154:BC034958	chr9 71057044 71064083 2154:BC034958 1 -
2153:BE467593	chr9 71693925 71694443 2153:BE467593 1 -
2152:AA625390	chr9 71980348 71981269 2152:AA625390 1 -
2148:AW081953	chr9 72557943 72558324 2148:AW081953 1 +
2141:AF007131	chr9 75143908 75160055 2141:AF007131 1 -
2140:AA292921	chr9 75354407 75364425 2140:AA292921 1 +
1214:CR741883	chr9 7749161 7763667 1214:CR741883 1 -
5713:AW293624	chr9 77634512 77634999 5713:AW293624 1 +
5726:BX647670	chr9 78175717 78176527 5726:BX647670 1 -
5727:NM_018665	chr9 78243511 78271469 5727:NM_018665 1 +
5733:BC036479	chr9 82868681 82871192 5733:BC036479 1 +
5853:AY172579	chrUn_random 3058507 3059500 5853:AY172579 1 +
4956:BC011766	chrUn_random 3763479 3765475 4956:BC011766 1 +
4499:BU155061	chrX 109425015 109498361 4499:BU155061 1 +
4501:L22650	chrX 126938956 127015113 4501:L22650 1 -
4512:NM_000533	chrX 133357282 133372874 4512:NM_000533 1 +
4513:AK026512	chrX 133527236 133528634 4513:AK026512 1 +
4518:T16713	chrX 137599961 137600283 4518:T16713 1 -
4519:AK098221	chrX 137665325 137667683 4519:AK098221 1 +
4520:CA396539	chrX 138049709 138050457 4520:CA396539 1 -
4483:BG178133	chrX 147522302 147522893 4483:BG178133 1 -
3182:AI347542	chrX 148733160 148733544 3182:AI347542 1 -
4447:BI560279	chrX 154007083 154007355 4447:BI560279 1 +
4444:BI324992	chrX 156556454 156556627 4444:BI324992 1 +
4439:AL049684	chrX 157225269 157232676 4439:AL049684 1 +
4434:BU077608	chrX 160370598 160371172 4434:BU077608 1 +
4432:AL713152	chrX 160438279 160438494 4432:AL713152 1 +
4464:BG336950	chrX 20194465 20195152 4464:BG336950 1 -
4529:BU741292	chrX 35539144 35539720 4529:BU741292 1 -
4534:AF093744	chrX 48357463 48357820 4534:AF093744 1 +
4542:BG105508	chrX 49307806 49308609 4542:BG105508 1 +
4543:AF353675	chrX 67712933 67718243 4543:AF353675 1 -
4543:AI914124	chrX 67713059 67713556 4543:AI914124 1 -
4547:AL538003	chrX 70309643 70310548 4547:AL538003 1 +
4551:NM_005334	chrX 71188133 71211864 4551:NM_005334 1 -
4551:AA592949	chrX 71188721 71188883 4551:AA592949 1 -
4556:L40823	chrX 71518913 71528566 4556:L40823 1 -
4473:BU069470	chrX 7252980 7253488 4473:BU069470 1 -
4523:BM459103	chrX 73030503 73031802 4523:BM459103 1 +
4449:CB409574	chrX 91434345 91434938 4449:CB409574 1 +
4486:BE866091	chrX 97819238 97821863 4486:BE866091 1 -
4490:X95808	chrX 98599723 98616169 4490:X95808 1 -
6468:AF390562	chrX 98728066 98795317 6468:AF390562 1 +
4563:BE748305	chrY 233884 234108 4563:BE748305 1 -
1329:AL833364	chr6 124423343 124444004 1329:AL833364 1 -
1440:X99142	chr15 101303990 101310416 1440:X99142 1 +
2722:BC018092	chr11 78649519 78653686 2722:BC018092 1 +
3247:BX537706	chr8 86446799 86479046 3247:BX537706 1 -
3248:NM_014921	chr8 86424602 86465853 3248:NM_014921 1 +
1329:AF178985	chr6 124423343 124444004 1329:AL833364 1 -
1440:BC031978	chr15 101303990 101310416 1440:X99142 1 +
2722:AK097755	chr11 78649519 78653686 2722:BC018092 1 +
3247:AB020628	chr8 86446799 86479046 3247:BX537706 1 -
3248:BI256378	chr8 86424602 86465853 3248:NM_014921 1 +

## Sheet: PairLevelAnalysis_Mm9SngleMp_pa
PairID:Hg19_AccessionNumber	LiftOver Mm9 Coordinates
1002:BC050690	chr7 56044380 56082805 1002:BC050690 1 +
1002:BF671455	chr7 56071340 56072070 1002:BF671455 1 -
101:AK128233	chr4 135330182 135371472 101:AK128233 1 +
101:BX509710	chr4 135338957 135388155 101:BX509710 1 -
1015:BX500487	chr2 104268317 104269037 1015:BX500487 1 -
1015:CB118771	chr2 104268197 104268744 1015:CB118771 1 +
1019:AL832642	chr2 102651541 102741881 1019:AL832642 1 -
1019:BM970973	chr2 102652158 102652193 1019:BM970973 1 -
102:AF439325	chr4 135242459 135264096 102:AF439325 1 +
102:BU151377	chr4 135260830 135261347 102:BU151377 1 -
1026:AK093366	chr2 93793503 93796065 1026:AK093366 1 +
1026:BC052560	chr2 93795966 93797250 1026:BC052560 1 -
1028:AY358087	chr2 93042662 93083754 1028:AY358087 1 -
1028:BC033368	chr2 93050774 93052257 1028:BC033368 1 +
1030:AB037848	chr2 92755257 92795883 1030:AB037848 1 +
1030:AI017313	chr2 92781722 92783581 1030:AI017313 1 +
1031:AI819736	chr2 91769741 91769992 1031:AI819736 1 -
1031:X55110	chr2 91769960 91771873 1031:X55110 1 -
1033:AI935443	chr2 91506730 91507112 1033:AI935443 1 +
1033:BQ269093	chr2 91506983 91507419 1033:BQ269093 1 +
1035:AA776435	chr2 91460639 91460973 1035:AA776435 1 +
1035:X92474	chr2 91386489 91460820 1035:X92474 1 +
1045:AF305825	chr19 12842472 12843699 1045:AF305825 1 +
1045:BG705407	chr19 12842153 12842822 1045:BG705407 1 -
1051:AW207075	chr19 12016556 12039705 1051:AW207075 1 +
1051:BC048309	chr19 12011850 12019457 1051:BC048309 1 +
1053:BC048121	chr19 11720987 11735181 1053:BC048121 1 -
1053:BU561351	chr19 11734654 11735458 1053:BU561351 1 +
1065:AF052095	chr19 10066759 10067780 1065:AF052095 1 +
1065:AF057169	chr19 10059659 10072698 1065:AF057169 1 -
1068:AK026000	chr19 9028366 9040696 1068:AK026000 1 +
1068:AK125351	chr19 9038222 9041376 1068:AK125351 1 -
1080:AA358501	chr19 8815339 8815595 1080:AA358501 1 -
1080:AA416692	chr19 8815308 8815702 1080:AA416692 1 -
1081:AK025383	chr19 8812365 8815108 1081:AK025383 1 +
1081:AW117178	chr19 8814205 8815794 1081:AW117178 1 +
1082:BC007740	chr19 8738903 8754861 1082:BC007740 1 +
1082:BG335904	chr19 8741714 8753984 1082:BG335904 1 -
1092:AK091796	chr19 7066343 7068299 1092:AK091796 1 +
1092:BC006129	chr19 7067507 7070565 1092:BC006129 1 -
1099:AF161342	chr19 6341833 6342180 1099:AF161342 1 -
1099:NM_004579	chr19 6341139 6353869 1099:NM_004579 1 +
1115:BC036505	chr19 5304303 5307524 1115:BC036505 1 -
1115:NM_033036	chr19 5298335 5311166 1115:NM_033036 1 +
1122:AK057987	chr19 5028760 5029941 1122:AK057987 1 -
1122:NM_001532	chr19 5024029 5031965 1122:NM_001532 1 +
1123:AF034102	chr19 5024029 5031964 1123:AF034102 1 +
1123:BG033372	chr19 5027326 5028009 1123:BG033372 1 -
1125:AK094060	chr19 4931323 4943530 1125:AK094060 1 -
1125:BQ223044	chr19 4928457 4934844 1125:BQ223044 1 +
1135:AF147342	chr19 4280279 4280721 1135:AF147342 1 +
1135:AK126438	chr19 4270178 4283040 1135:AK126438 1 -
1141:R45970	chr19 4114224 4114494 1141:R45970 1 -
1141:U78521	chr19 4114462 4121543 1141:U78521 1 -
1148:AK125463	chr7 151662628 151669875 1148:AK125463 1 +
1148:BX648037	chr7 151662661 151705469 1148:BX648037 1 -
1166:BE277204	chr7 107306992 107308033 1166:BE277204 1 -
1166:BG116668	chr7 107307793 107308980 1166:BG116668 1 +
1170:AL117542	chr7 106300134 106302703 1170:AL117542 1 +
1170:NM_032564	chr7 106302167 106331275 1170:NM_032564 1 -
1176:AA442468	chr7 104875012 104875239 1176:AA442468 1 +
1176:AW298217	chr7 104874886 104877600 1176:AW298217 1 +
1179:BC036058	chr7 104480842 104498722 1179:BC036058 1 +
1179:BC062331	chr7 104495236 104496611 1179:BC062331 1 -
1182:AW263590	chr7 99990660 99991081 1182:AW263590 1 +
1182:BC032890	chr7 99990338 99991298 1182:BC032890 1 +
1183:AA757235	chr7 99869232 99889717 1183:AA757235 1 -
1183:BC031316	chr7 99888617 99889962 1183:BC031316 1 -
1188:AA939053	chr7 97015456 97015602 1188:AA939053 1 -
1188:BG392622	chr7 97014659 97015535 1188:BG392622 1 -
1202:BC041922	chr9 14556089 14556911 1202:BC041922 1 +
1202:NM_002033	chr9 14550925 14556876 1202:NM_002033 1 -
1204:AB020637	chr9 14158453 14185441 1204:AB020637 1 -
1204:CA439855	chr9 14158581 14159245 1204:CA439855 1 -
1207:BF589401	chr9 14130746 14131251 1207:BF589401 1 +
1207:BX649128	chr9 14131200 14137546 1207:BX649128 1 +
1209:AI761900	chr9 13617734 13618107 1209:AI761900 1 -
1209:BC039711	chr9 13617159 13631368 1209:BC039711 1 -
1227:AI424286	chr9 51098398 51098796 1227:AI424286 1 -
1227:BC039669	chr9 51097956 51126496 1227:BC039669 1 -
1231:BC016876	chr9 50899847 50910715 1231:BC016876 1 +
1231:BC039505	chr9 50889413 50910048 1231:BC039505 1 -
1232:AK096925	chr9 50884260 50886834 1232:AK096925 1 +
1232:BC025407	chr9 50864890 50885195 1232:BC025407 1 -
1259:BC010644	chr9 43118892 43144201 1259:BC010644 1 +
1259:CF887373	chr9 43129933 43130299 1259:CF887373 1 -
1260:AK128040	chr9 42916741 42924789 1260:AK128040 1 -
1260:BM973526	chr9 42924546 42925332 1260:BM973526 1 -
1268:AK000493	chr9 37332214 37338546 1268:AK000493 1 -
1268:AK127359	chr9 37336712 37339487 1268:AK127359 1 +
1269:AY509035	chr9 37223713 37240780 1269:AY509035 1 -
1269:W65483	chr9 37223593 37224056 1269:W65483 1 +
1270:AY275431	chr9 37192816 37194151 1270:AY275431 1 -
1270:NM_152722	chr9 37174886 37194151 1270:NM_152722 1 +
1274:AF086259	chr9 35314123 35314807 1274:AF086259 1 -
1274:AK022986	chr9 35312358 35315234 1274:AK022986 1 +
1285:AJ315733	chr9 30709599 30729822 1285:AJ315733 1 -
1285:AK123049	chr9 30728661 30730800 1285:AK123049 1 +
1292:BC030099	chr6 121301586 121302232 1292:BC030099 1 -
1292:NM_003044	chr6 121293515 121315797 1292:NM_003044 1 +
1307:U74613	chr6 128313110 128324848 1307:U74613 1 +
1307:U90917	chr6 128322973 128325293 1307:U90917 1 -
1319:AK096395	chr6 125069816 125072766 1319:AK096395 1 -
1319:NM_001273	chr6 125046193 125080609 1319:NM_001273 1 +
1324:AI972768	chr6 124707945 124711551 1324:AI972768 1 -
1324:NM_001975	chr6 124710382 124719678 1324:NM_001975 1 -
1332:AJ277460	chr6 124381573 124414793 1332:AJ277460 1 -
1332:BX490825	chr6 124399539 124400073 1332:BX490825 1 +
1344:BU677249	chr6 131314990 131315166 1344:BU677249 1 -
1344:NM_003651	chr6 131314862 131338478 1344:NM_003651 1 -
1351:AF209923	chr6 135056211 135066925 1351:AF209923 1 -
1351:BG119631	chr6 135066704 135067008 1351:BG119631 1 +
1353:AI380369	chr6 135094617 135103020 1353:AI380369 1 +
1353:AK093401	chr6 135091992 135097155 1353:AK093401 1 +
136:AW342065	chr4 129769066 129773029 136:AW342065 1 +
136:R57752	chr4 129773010 129773698 136:R57752 1 +
1360:BU674417	chr6 142351357 142351873 1360:BU674417 1 +
1360:NM_016072	chr6 142335714 142352824 1360:NM_016072 1 +
1384:BF477824	chr16 16341833 16342165 1384:BF477824 1 -
1384:CF137025	chr16 16341851 16342176 1384:CF137025 1 -
1391:AK127531	chr15 93161279 93167255 1391:AK127531 1 -
1391:BI460465	chr15 93167005 93167512 1391:BI460465 1 +
1397:AV653985	chr15 96826360 96826752 1397:AV653985 1 -
1397:BG290858	chr15 96825467 96826463 1397:BG290858 1 -
1399:AI289879	chr15 97550626 97556603 1399:AI289879 1 -
1399:NM_006025	chr15 97541446 97561853 1399:NM_006025 1 -
1408:BC039317	chr15 98538663 98553777 1408:BC039317 1 +
1408:BM790311	chr15 98553364 98554326 1408:BM790311 1 -
1417:BC050398	chr15 99125688 99146547 1417:BC050398 1 +
1417:CD515753	chr15 99139998 99140441 1417:CD515753 1 -
1422:BG248580	chr15 99409868 99412488 1422:BG248580 1 -
1422:NM_000486	chr15 99409491 99417552 1422:NM_000486 1 +
1423:AI935425	chr15 99425149 99425391 1423:AI935425 1 +
1423:BC032946	chr15 99421644 99425250 1423:BC032946 1 +
1427:AK026014	chr15 99566026 99602851 1427:AK026014 1 -
1427:AW138642	chr15 99578315 99581787 1427:AW138642 1 -
1433:AK001839	chr15 100451798 100467284 1433:AK001839 1 -
1433:H93636	chr15 100452919 100453421 1433:H93636 1 -
1438:BC034008	chr15 101042721 101044058 1438:BC034008 1 -
1438:BC040531	chr15 101004515 101044110 1438:BC040531 1 +
1439:BC042076	chr15 101253057 101256831 1439:BC042076 1 -
1439:NM_005556	chr15 101242771 101258231 1439:NM_005556 1 +
1448:CD359113	chr15 102046677 102047289 1448:CD359113 1 +
1448:M62880	chr15 102046426 102058279 1448:M62880 1 -
1449:CN265323	chr15 102047603 102048265 1449:CN265323 1 +
1449:M68892	chr15 102046426 102062299 1449:M68892 1 -
1456:AI830498	chr15 102795987 102797548 1456:AI830498 1 +
1456:NM_017409	chr15 102797189 102802328 1456:NM_017409 1 +
1462:CA394548	chr6 122275155 122275673 1462:CA394548 1 +
1462:U89277	chr6 122268513 122289683 1462:U89277 1 -
1466:CA444478	chr10 128351107 128353641 1466:CA444478 1 -
1466:NM_002905	chr10 128350576 128356356 1466:NM_002905 1 -
1482:AW444478	chr10 127707051 127707519 1482:AW444478 1 +
1482:L27050	chr10 127705769 127707250 1482:L27050 1 +
1503:AK098456	chr10 122422875 122424188 1503:AK098456 1 +
1503:BI914777	chr10 122422831 122423113 1503:BI914777 1 -
1508:BC009864	chr10 121023310 121024098 1508:BC009864 1 +
1508:BC034950	chr10 120983517 121023814 1508:BC034950 1 -
1510:AA303392	chr10 120848478 120848741 1510:AA303392 1 -
1510:AF242771	chr10 120848431 120848767 1510:AF242771 1 +
1511:BU674032	chr10 120834091 120834305 1511:BU674032 1 +
1511:BX537363	chr10 120807868 120834306 1511:BX537363 1 +
1521:AF075069	chr10 118656105 118656380 1521:AF075069 1 +
1521:BM505115	chr10 118656105 118656449 1521:BM505115 1 -
1533:AA913501	chr10 111901629 111912795 1533:AA913501 1 +
1533:AF268897	chr10 111708740 111903360 1533:AF268897 1 +
1538:BU186811	chr10 110934846 110935208 1538:BU186811 1 -
1538:CB250488	chr10 110934851 110935204 1538:CB250488 1 -
154:AK125034	chr4 128573635 128576108 154:AK125034 1 -
154:NM_018207	chr4 128560812 128588574 154:NM_018207 1 +
1542:AA630685	chr10 107715673 107716081 1542:AA630685 1 +
1542:BC040375	chr10 107698398 107715888 1542:BC040375 1 +
1545:AK127428	chr10 106705944 106710205 1545:AK127428 1 -
1545:NM_004664	chr10 106708725 106857385 1545:NM_004664 1 +
155:BC011404	chr4 128266029 128287258 155:BC011404 1 -
155:BF512096	chr4 128269587 128270089 155:BF512096 1 -
1550:AK124265	chr10 98725077 98727188 1550:AK124265 1 -
1550:BC037236	chr10 98725879 98730119 1550:BC037236 1 +
156:BC011880	chr4 126921074 126925054 156:BC011880 1 +
156:BC030120	chr4 126920528 126921531 156:BC030120 1 -
1560:AI290473	chr10 94298931 94299455 1560:AI290473 1 +
1560:BU428874	chr10 94298928 94299401 1560:BU428874 1 +
1581:AA431589	chr10 87640066 87656100 1581:AA431589 1 -
1581:NM_024057	chr10 87610906 87641135 1581:NM_024057 1 +
1584:BC038193	chr10 86238660 86241322 1584:BC038193 1 -
1584:BC064342	chr10 86221013 86239572 1584:BC064342 1 +
1591:AA907074	chr10 84462466 84471899 1591:AA907074 1 +
1591:CA771421	chr10 84462879 84463606 1591:CA771421 1 +
1593:AK093309	chr10 85356928 85378750 1593:AK093309 1 +
1593:NM_012406	chr10 85354703 85379726 1593:NM_012406 1 -
1595:AA609955	chr5 114195050 114195355 1595:AA609955 1 -
1595:NM_014706	chr5 114191385 114221880 1595:NM_014706 1 -
1596:AB020880	chr5 114192316 114221651 1596:AB020880 1 -
1596:BI830704	chr5 114198638 114198954 1596:BI830704 1 +
1597:AI014985	chr5 114209012 114212757 1597:AI014985 1 -
1597:BC004547	chr5 114196712 114221650 1597:BC004547 1 -
1604:BF221878	chr5 115211602 115214783 1604:BF221878 1 -
1604:D63482	chr5 115177419 115223437 1604:D63482 1 -
1627:AK094074	chr5 120971626 120984026 1627:AK094074 1 +
1627:BQ446629	chr5 120979445 120980036 1627:BQ446629 1 +
1645:BM559853	chr5 115607164 115607857 1645:BM559853 1 +
1645:D63486	chr5 115592990 115608163 1645:D63486 1 -
166:AF166092	chr4 125774937 125775767 166:AF166092 1 +
166:AK094688	chr4 125774937 125775167 166:AK094688 1 -
1663:AK091526	chr5 125304888 125314666 1663:AK091526 1 +
1663:AK127211	chr5 125307552 125314085 1663:AK127211 1 -
168:AA909913	chr4 124804219 124804546 168:AA909913 1 -
168:AK026884	chr4 124795646 124805082 168:AK026884 1 -
1691:AK090664	chr14 58142644 58143856 1691:AK090664 1 -
1691:AY078238	chr14 58143766 58162252 1691:AY078238 1 +
1697:AK095571	chr14 58729234 58731696 1697:AK095571 1 +
1697:AW236112	chr14 58729090 58729509 1697:AW236112 1 +
1703:AJ010346	chr5 147020762 147032964 1703:AJ010346 1 -
1703:AW263081	chr5 147032906 147033312 1703:AW263081 1 -
1710:BC030277	chr5 150242282 150273082 1710:BC030277 1 +
1710:BI850973	chr5 150272253 150274693 1710:BI850973 1 +
1720:AL137709	chr5 151987809 151989128 1720:AL137709 1 +
1720:CF993826	chr5 151987622 151988182 1720:CF993826 1 -
1721:AI654100	chr3 54915925 54916167 1721:AI654100 1 +
1721:BX648004	chr3 54916013 54941243 1721:BX648004 1 +
1729:BF794532	chr3 53660884 53661374 1729:BF794532 1 -
1729:N73536	chr3 53661152 53661374 1729:N73536 1 -
1771:AL110277	chr14 103554500 103557880 1771:AL110277 1 -
1771:CB250579	chr14 103556532 103557276 1771:CB250579 1 -
1772:AI798835	chr14 103971330 103979919 1772:AI798835 1 +
1772:NM_003843	chr14 103912537 104012563 1772:NM_003843 1 +
1785:BU569416	chr14 122540589 122541185 1785:BU569416 1 -
1785:BX646983	chr14 122540927 122541577 1785:BX646983 1 +
1792:N39570	chr8 8620383 8637312 1792:N39570 1 -
1792:NM_004093	chr8 8617419 8660686 1792:NM_004093 1 -
1794:AK095260	chr8 11496966 11497816 1794:AK095260 1 -
1794:NM_018210	chr8 11497562 11513732 1794:NM_018210 1 +
1796:AF131777	chr8 11623255 11624811 1796:AF131777 1 +
1796:BC034813	chr8 11623251 11625088 1796:BC034813 1 -
1803:AI183561	chr14 51405067 51405961 1803:AI183561 1 -
1803:BC008647	chr14 51385100 51405161 1803:BC008647 1 -
1809:AK026285	chr14 52510296 52513199 1809:AK026285 1 -
1809:NM_022734	chr14 52504479 52511546 1809:NM_022734 1 +
1817:AK022878	chr14 54878895 54888836 1817:AK022878 1 +
1817:AK095409	chr14 54877151 54879547 1817:AK095409 1 -
1818:AK093277	chr14 55125154 55129083 1818:AK093277 1 +
1818:NM_006109	chr14 55126019 55136284 1818:NM_006109 1 -
1835:AK056676	chr14 56268892 56271062 1835:AK056676 1 -
1835:BC029918	chr14 56268968 56271373 1835:BC029918 1 +
1844:AF075012	chr14 56381721 56382117 1844:AF075012 1 -
1844:D89079	chr14 56381594 56387331 1844:D89079 1 +
1845:BM470827	chr14 56503392 56504025 1845:BM470827 1 -
1845:BX161465	chr14 56503822 56514140 1845:BX161465 1 +
1856:AI916908	chr12 53107348 53107595 1856:AI916908 1 -
1856:AK055367	chr12 53099889 53107513 1856:AK055367 1 -
1858:AA148573	chr12 55279972 55280472 1858:AA148573 1 +
1858:AK025273	chr12 55279966 55304855 1858:AK025273 1 -
1861:AF213467	chr12 55994533 56087230 1861:AF213467 1 -
1861:BG720134	chr12 56086542 56086925 1861:BG720134 1 +
1865:BU676349	chr12 56590394 56590874 1865:BU676349 1 -
1865:NM_020529	chr12 56590394 56593587 1865:NM_020529 1 -
1873:AK091252	chr12 60231362 60290937 1873:AK091252 1 +
1873:BC015671	chr12 60231175 60232304 1873:BC015671 1 -
1874:AI479592	chr12 60303371 60303695 1874:AI479592 1 -
1874:BC042535	chr12 60301648 60305510 1874:BC042535 1 -
1878:CB242470	chr12 70287245 70287693 1878:CB242470 1 +
1878:NM_002408	chr12 70285153 70287829 1878:NM_002408 1 +
1897:AV732902	chr12 71283828 71284175 1897:AV732902 1 -
1897:AY311396	chr12 71255151 71291297 1897:AY311396 1 +
1898:BU676724	chr12 72002109 72002816 1898:BU676724 1 +
1898:NM_152330	chr12 71926437 72003221 1898:NM_152330 1 +
1901:CR746077	chr14 45967990 45968747 1901:CR746077 1 -
1901:D78275	chr14 45949506 45968746 1901:D78275 1 +
192:AA255559	chr4 118887437 118887696 192:AA255559 1 -
192:AK095635	chr4 118885542 118887567 192:AK095635 1 -
1929:AL136581	chr12 73675074 73681095 1929:AL136581 1 +
1929:BF445215	chr12 73680271 73680642 1929:BF445215 1 +
193:AY049028	chr4 118850596 118862595 193:AY049028 1 -
193:BM834947	chr4 118846986 118856803 193:BM834947 1 +
1939:AB023214	chr12 77471483 77497940 1939:AB023214 1 +
1939:BG327685	chr12 77471273 77471969 1939:BG327685 1 -
194:AA706311	chr4 118847020 118851487 194:AA706311 1 -
194:NM_018538	chr4 118848188 118862577 194:NM_018538 1 -
1940:AI125785	chr12 77479499 77496551 1940:AI125785 1 +
1940:NM_014950	chr12 77471354 77497940 1940:NM_014950 1 +
1941:AK058044	chr12 77518553 77540348 1941:AK058044 1 +
1941:AW665473	chr12 77522157 77540510 1941:AW665473 1 +
1944:BE382620	chr12 77900792 77901436 1944:BE382620 1 +
1944:BX248046	chr12 77898982 77905491 1944:BX248046 1 -
1946:BG721115	chr12 78049250 78054546 1946:BG721115 1 +
1946:NM_002382	chr12 78038258 78063179 1946:NM_002382 1 -
195:BU929712	chr4 118805181 118805771 195:BU929712 1 -
195:K03195	chr4 118781441 118810192 195:K03195 1 +
1962:AW050776	chr11 97632789 97633152 1962:AW050776 1 +
1962:BU662717	chr11 97632565 97633087 1962:BU662717 1 +
1963:AI378142	chr12 84893411 84893863 1963:AI378142 1 -
1963:BC014902	chr12 84887506 84938145 1963:BC014902 1 -
1964:AK131073	chr12 85115535 85134392 1964:AK131073 1 +
1964:BU680269	chr12 85132631 85133104 1964:BU680269 1 +
1971:BC005343	chr12 85455305 85479857 1971:BC005343 1 +
1971:CA390723	chr12 85472150 85472355 1971:CA390723 1 -
1974:AA743454	chr12 85656713 85656854 1974:AA743454 1 +
1974:NM_152444	chr12 85626249 85656777 1974:NM_152444 1 +
1984:BF115178	chr12 85815855 85816214 1984:BF115178 1 -
1984:BM715925	chr12 85815125 85816207 1984:BM715925 1 -
199:BC010543	chr4 118083494 118088385 199:BC010543 1 +
199:BU622137	chr4 118082492 118087322 199:BU622137 1 +
1992:AK125727	chr12 88035391 88040953 1992:AK125727 1 -
1992:AL832588	chr12 88020307 88036633 1992:AL832588 1 +
2002:AK125389	chr12 99667648 99670459 2002:AK125389 1 -
2002:AL832767	chr12 99665700 99667737 2002:AL832767 1 +
2011:AA883820	chr12 104078120 104078557 2011:AA883820 1 -
2011:BC047071	chr12 104072358 104116691 2011:BC047071 1 -
2019:BU679902	chr12 107313290 107313571 2019:BU679902 1 +
2019:NM_003384	chr12 107248467 107313576 2019:NM_003384 1 +
2021:AA868342	chr12 109580926 109581368 2021:AA868342 1 +
2021:NM_006668	chr12 109572655 109600444 2021:NM_006668 1 +
203:AW663039	chr4 117837044 117837390 203:AW663039 1 -
203:NM_014663	chr4 117809559 117852624 203:NM_014663 1 -
2032:AK090833	chr12 112106178 112108213 2032:AK090833 1 -
2032:NM_018335	chr12 112088520 112108213 2032:NM_018335 1 +
204:AB014577	chr4 117809610 117852583 204:AB014577 1 -
204:BC073819	chr4 117807870 117813367 204:BC073819 1 +
2050:BM684458	chr7 63971832 63972409 2050:BM684458 1 +
2050:BQ429976	chr7 63972341 63976488 2050:BQ429976 1 +
2058:AK093166	chr2 113597829 113599506 2058:AK093166 1 +
2058:AK095741	chr2 113587097 113598835 2058:AK095741 1 -
2063:AF118084	chr2 114019028 114020359 2063:AF118084 1 +
2063:AK127201	chr2 114019376 114021757 2063:AK127201 1 -
2070:BC022782	chr2 118727436 118750262 2070:BC022782 1 +
2070:BI831319	chr2 118746237 118748849 2070:BI831319 1 -
210:CD517214	chr4 116842738 116842984 210:CD517214 1 +
210:T79260	chr4 116842684 116842984 210:T79260 1 -
211:AA398559	chr4 116835080 116839160 211:AA398559 1 -
211:BC014924	chr4 116832241 116855153 211:BC014924 1 -
2116:AK094950	chr2 122506967 122508952 2116:AK094950 1 +
2116:BC042520	chr2 122506863 122508531 2116:BC042520 1 -
2117:AL707200	chr2 122511422 122511836 2117:AL707200 1 +
2117:AY029482	chr2 122511045 122513773 2117:AY029482 1 -
2145:BM971226	chr9 72970531 72971140 2145:BM971226 1 +
2145:NM_016304	chr9 72961203 72971140 2145:NM_016304 1 +
2159:AK022385	chr9 70268287 70269854 2159:AK022385 1 +
2159:NM_004701	chr9 70255593 70269389 2159:NM_004701 1 -
2161:AA890506	chr9 69274659 69274898 2161:AA890506 1 +
2161:AL833122	chr9 69268920 69282295 2161:AL833122 1 +
2165:AK092594	chr9 66890888 66893769 2165:AK092594 1 +
2165:BC053545	chr9 66871651 66891635 2165:BC053545 1 -
2167:AI438976	chr9 66809303 66810254 2167:AI438976 1 -
2167:BU629829	chr9 66809063 66810180 2167:BU629829 1 +
2185:BU686912	chr9 63495293 63495722 2185:BU686912 1 -
2185:CR749287	chr9 63494596 63498396 2185:CR749287 1 -
2189:AI239493	chr9 62659550 62667063 2189:AI239493 1 -
2189:BC010122	chr9 62643840 62659682 2189:BC010122 1 -
222:AW001471	chr4 115824944 115825373 222:AW001471 1 +
222:NM_017739	chr4 115823100 115832455 222:NM_017739 1 +
2229:AK127738	chr9 55265527 55269323 2229:AK127738 1 -
2229:NM_152335	chr9 55174750 55286152 2229:NM_152335 1 +
2230:BC012136	chr9 55389011 55393983 2230:BC012136 1 +
2230:BG387304	chr9 55391431 55393584 2230:BG387304 1 -
2232:AI208117	chr9 90100349 90100555 2232:AI208117 1 -
2232:AL137303	chr9 90096899 90100806 2232:AL137303 1 -
2236:AK096006	chr9 54611496 54614002 2236:AK096006 1 -
2236:AL110113	chr9 54612719 54620859 2236:AL110113 1 +
2241:BG547507	chr9 89957554 89959122 2241:BG547507 1 -
2241:X07549	chr9 89957584 89970928 2241:X07549 1 +
2243:BC059401	chr7 91257865 91300403 2243:BC059401 1 -
2243:CB241015	chr7 91258167 91258645 2243:CB241015 1 -
2255:AK128624	chr7 88005805 88023518 2255:AK128624 1 +
2255:BC040741	chr7 88021237 88022722 2255:BC040741 1 -
226:AK097731	chr4 115541357 115568661 226:AK097731 1 -
226:NM_003684	chr4 115511780 115551855 226:NM_003684 1 +
2285:BC043562	chr7 73193740 73205304 2285:BC043562 1 -
2285:NM_002570	chr7 73006767 73195227 2285:NM_002570 1 +
2291:AY130007	chr17 26125980 26131178 2291:AY130007 1 -
2291:BQ101082	chr17 26125922 26126349 2291:BQ101082 1 +
2302:BC011783	chr17 25865154 25868404 2302:BC011783 1 +
2302:BQ673387	chr17 25868061 25868409 2302:BQ673387 1 -
231:BC040537	chr4 114730759 114735827 231:BC040537 1 -
231:NM_003189	chr4 114731705 114744361 231:NM_003189 1 +
2311:BC011663	chr17 25304084 25305725 2311:BC011663 1 -
2311:BX424403	chr17 25300189 25304946 2311:BX424403 1 +
2312:AK128285	chr17 25290568 25299041 2312:AK128285 1 +
2312:BI670360	chr17 25297456 25298133 2312:BI670360 1 -
2319:CF529339	chr17 24830057 24832265 2319:CF529339 1 -
2319:NM_005262	chr17 24829446 24833088 2319:NM_005262 1 -
232:BC032417	chr4 111565648 111566396 232:BC032417 1 +
232:BC048332	chr4 111549126 111571313 232:BC048332 1 -
2336:AJ003144	chr17 23770840 23781022 2336:AJ003144 1 -
2336:AK124978	chr17 23770972 23773121 2336:AK124978 1 +
2361:AF187072	chr16 5195353 5204075 2361:AF187072 1 -
2361:AK055222	chr16 5203865 5210663 2361:AK055222 1 +
2366:AA487550	chr16 8858143 8858581 2366:AA487550 1 +
2366:AK123266	chr16 8843124 8858293 2366:AK123266 1 +
238:BG258916	chr4 108506342 108507115 238:BG258916 1 +
238:BG722184	chr4 108490800 108506368 238:BG722184 1 -
2389:AJ277441	chr7 124692094 124812313 2389:AJ277441 1 +
2389:BU620961	chr7 124781094 124787223 2389:BU620961 1 +
239:AI291128	chr4 108486938 108487506 239:AI291128 1 -
239:AV757441	chr4 108486042 108487432 239:AV757441 1 -
2390:AK025794	chr7 125274821 125277230 2390:AK025794 1 -
2390:BU685724	chr7 125275427 125276127 2390:BU685724 1 -
2393:AY236494	chr7 125777261 125818742 2393:AY236494 1 +
2393:BU663853	chr7 125798222 125811064 2393:BU663853 1 -
2410:AF146019	chr7 129362845 129366555 2410:AF146019 1 +
2410:AK096977	chr7 129362421 129364267 2410:AK096977 1 -
2413:AK023860	chr7 132588171 132604789 2413:AK023860 1 +
2413:AK055679	chr7 132598507 132600064 2413:AK055679 1 -
2415:AK093371	chr7 132775281 132780445 2415:AK093371 1 -
2415:BC004348	chr7 132747298 132777614 2415:BC004348 1 +
242:BG709322	chr4 107999706 108000947 242:BG709322 1 -
242:NM_023077	chr4 108000731 108012241 242:NM_023077 1 +
2424:AK097472	chr7 134164934 134168054 2424:AK097472 1 +
2424:M94046	chr7 134165643 134169943 2424:M94046 1 -
2435:BC013854	chr7 134337209 134339205 2435:BC013854 1 -
2435:BI818513	chr7 134338969 134339618 2435:BI818513 1 +
2436:AL117408	chr7 134341315 134343745 2436:AL117408 1 -
2436:BI861701	chr7 134343493 134344114 2436:BI861701 1 +
2452:BF509944	chr7 135395373 135395775 2452:BF509944 1 +
2452:NM_015927	chr7 135391386 135397227 2452:NM_015927 1 +
2464:AV699243	chr8 90853382 90853778 2464:AV699243 1 -
2464:NM_001114	chr8 90830248 90853853 2464:NM_001114 1 +
2465:AK124375	chr8 91096237 91100115 2465:AK124375 1 -
2465:BC051288	chr8 91045188 91116950 2465:BC051288 1 +
2475:AK022752	chr8 96561099 96589039 2475:AK022752 1 +
2475:CF890762	chr8 96579108 96579198 2475:CF890762 1 +
248:AF100747	chr4 106926546 106952539 248:AF100747 1 +
248:BC045699	chr4 106952194 106953082 248:BC045699 1 -
2483:AI807052	chr8 97561318 97582571 2483:AI807052 1 +
2483:BG718361	chr8 97579010 97583119 2483:BG718361 1 +
2488:BC014437	chr8 98157444 98168965 2488:BC014437 1 +
2488:BQ027991	chr8 98157110 98157645 2488:BQ027991 1 +
2489:AA729982	chr8 98238068 98238331 2489:AA729982 1 +
2489:NM_022910	chr8 98202585 98238852 2489:NM_022910 1 +
2493:AF521891	chr8 106751052 106772731 2493:AF521891 1 -
2493:AK000013	chr8 106771823 106772794 2493:AK000013 1 +
2497:AF086125	chr8 107061884 107073529 2497:AF086125 1 -
2497:AY075019	chr8 107064670 107074246 2497:AY075019 1 +
250:AF176918	chr4 106712703 106713512 250:AF176918 1 -
250:AK023883	chr4 106712856 106715098 250:AK023883 1 +
2500:AK021876	chr8 107885250 107886640 2500:AK021876 1 +
2500:AW296277	chr8 107885639 107885971 2500:AW296277 1 +
253:AA772333	chr4 106259157 106259361 253:AA772333 1 +
253:BC004375	chr4 106233733 106261714 253:BC004375 1 +
2531:AI678105	chr8 112518182 112524657 2531:AI678105 1 +
2531:NM_000353	chr8 112514335 112523700 2531:NM_000353 1 +
2532:AI733323	chr8 112485576 112486807 2532:AI733323 1 -
2532:BC011893	chr8 112477788 112486050 2532:BC011893 1 -
254:AB028980	chr4 106076576 106113928 254:AB028980 1 +
254:BX640776	chr4 106111234 106114488 254:BX640776 1 -
2546:BG108352	chr8 114400419 114400829 2546:BG108352 1 +
2546:BX648484	chr8 114386937 114400595 2546:BX648484 1 -
2549:AK122677	chr8 116221859 116260826 2549:AK122677 1 -
2549:BM696215	chr8 116188506 116228560 2549:BM696215 1 +
2551:AA745901	chr8 118224898 118225196 2551:AA745901 1 +
2551:BM701321	chr8 118224410 118224957 2551:BM701321 1 +
2552:AA935701	chr8 118228750 118229102 2552:AA935701 1 -
2552:AF055376	chr8 118227149 118231709 2552:AF055376 1 -
2564:AK123582	chr8 122137421 122140691 2564:AK123582 1 -
2564:AK131102	chr8 122136505 122140818 2564:AK131102 1 +
2570:AW271272	chr8 123638176 123640937 2570:AW271272 1 +
2570:NM_005251	chr8 123640433 123642077 2570:NM_005251 1 +
2579:BC041461	chr8 124978111 124984489 2579:BC041461 1 -
2579:BG397105	chr8 124984206 124984849 2579:BG397105 1 +
2591:AK097044	chr8 126001768 126019582 2591:AK097044 1 +
2591:BG750913	chr8 126001491 126001994 2591:BG750913 1 -
2605:AA398994	chr11 75300210 75300703 2605:AA398994 1 -
2605:NM_006445	chr11 75300290 75322948 2605:NM_006445 1 +
2606:AK124987	chr11 75246538 75249080 2606:AK124987 1 +
2606:NM_000934	chr11 75245237 75253034 2606:NM_000934 1 -
2607:AI141071	chr11 75203443 75203878 2607:AI141071 1 +
2607:AK095369	chr11 75161978 75218450 2607:AK095369 1 +
261:AA441857	chr4 98022282 98022389 261:AA441857 1 -
261:BC048995	chr4 98022060 98049941 261:BC048995 1 -
2615:BM968662	chr11 72893457 72893901 2615:BM968662 1 +
2615:NM_018553	chr11 72861378 72894458 2615:NM_018553 1 +
2618:AK093870	chr11 72312987 72317296 2618:AK093870 1 +
2618:NM_182538	chr11 72311639 72363764 2618:NM_182538 1 -
2626:AW270885	chr11 70488195 70490197 2626:AW270885 1 -
2626:BC010050	chr11 70482967 70494517 2626:BC010050 1 -
2636:AA934063	chr11 70797607 70797790 2636:AA934063 1 -
2636:BQ775963	chr11 70797686 70798348 2636:BQ775963 1 +
2637:AK092218	chr11 70820946 70822777 2637:AK092218 1 -
2637:CB241449	chr11 70822565 70822990 2637:CB241449 1 -
2644:BF347787	chr11 70053641 70066133 2644:BF347787 1 +
2644:NM_000697	chr11 70055608 70068824 2644:NM_000697 1 -
2645:AA627075	chr11 70048860 70050436 2645:AA627075 1 -
2645:BE793753	chr11 70048708 70051343 2645:BE793753 1 -
2667:CA434653	chr11 68904811 68905173 2667:CA434653 1 +
2667:NM_014232	chr11 68902022 68905888 2667:NM_014232 1 +
267:BC056250	chr4 101320396 101331098 267:BC056250 1 +
267:CA439961	chr4 101330520 101331113 267:CA439961 1 +
2670:AI125642	chr11 68714982 68715425 2670:AI125642 1 +
2670:NM_000987	chr11 68715040 68718042 2670:NM_000987 1 +
2674:CA425652	chr11 67102332 67103292 2674:CA425652 1 +
2674:M36769	chr11 67090920 67122133 2674:M36769 1 +
2678:AA233840	chr11 66851396 66851645 2678:AA233840 1 -
2678:NM_020233	chr11 66851075 66866093 2678:NM_020233 1 -
2686:AW083291	chr11 62128961 62129367 2686:AW083291 1 -
2686:BU675261	chr11 62129014 62129492 2686:BU675261 1 +
2689:AK092443	chr11 62388699 62390406 2689:AK092443 1 -
2689:BC018926	chr11 62389405 62413809 2689:BC018926 1 +
2690:AK126996	chr11 62401636 62406304 2690:AK126996 1 -
2690:NM_016113	chr11 62389362 62413809 2690:NM_016113 1 +
2705:AI808354	chr11 78765783 78766365 2705:AI808354 1 +
2705:BC044655	chr11 78765783 78773725 2705:BC044655 1 +
2706:AK128119	chr11 62698305 62708505 2706:AK128119 1 +
2706:CA394179	chr11 62698494 62698836 2706:CA394179 1 -
2714:AK127534	chr11 61191149 61192305 2714:AK127534 1 +
2714:NM_018242	chr11 61156651 61191605 2714:NM_018242 1 -
2716:AA583164	chr11 61157798 61158173 2716:AA583164 1 -
2716:AK001709	chr11 61156651 61191605 2716:AK001709 1 -
2727:AF085945	chr11 101961243 101961920 2727:AF085945 1 -
2727:BU151581	chr11 101961485 101962249 2727:BU151581 1 +
2742:AA489845	chr11 76728901 76729105 2742:AA489845 1 +
2742:AY358153	chr11 76715670 76729895 2742:AY358153 1 +
2744:AI432329	chr11 106778531 106778959 2744:AI432329 1 -
2744:AI926152	chr11 106778517 106778743 2744:AI926152 1 +
2745:AA868352	chr11 79827738 79828739 2745:AA868352 1 +
2745:AI742076	chr11 79827606 79827876 2745:AI742076 1 -
2747:BC023567	chr11 79859999 79894434 2747:BC023567 1 -
2747:BI859674	chr11 79869539 79870144 2747:BI859674 1 +
2748:BF941714	chr11 79877666 79877872 2748:BF941714 1 -
2748:NM_015986	chr11 79859997 79894515 2748:NM_015986 1 -
275:AA609375	chr3 159185402 159189686 275:AA609375 1 +
275:AJ278112	chr3 159158462 159192916 275:AJ278112 1 +
2776:AW205059	chr11 97945041 97945394 2776:AW205059 1 -
2776:BM451904	chr11 97945041 97945380 2776:BM451904 1 -
2787:BE900693	chr11 99091718 99092187 2787:BE900693 1 -
2787:BF796016	chr11 99092000 99092572 2787:BF796016 1 +
2797:BU146417	chr11 101199819 101200738 2797:BU146417 1 -
2797:U39447	chr11 101192139 101200737 2797:U39447 1 +
280:AF065391	chr3 157197348 157211351 280:AF065391 1 +
280:BQ774280	chr3 157205865 157206490 280:BQ774280 1 +
2800:AI939496	chr11 101851929 101853367 2800:AI939496 1 +
2800:BC054872	chr11 101848399 101853367 2800:BC054872 1 +
2813:BC003531	chr11 102994654 103000505 2813:BC003531 1 +
2813:BF338581	chr11 102999344 103000203 2813:BF338581 1 -
2818:AJ008146	chr11 103092427 103092525 2818:AJ008146 1 -
2818:BF516588	chr11 103092486 103093011 2818:BF516588 1 -
2837:BC036703	chr11 97023731 97049231 2837:BC036703 1 -
2837:CD245748	chr11 97048665 97049011 2837:CD245748 1 +
2846:BI114445	chr11 96147940 96148649 2846:BI114445 1 -
2846:NM_004502	chr11 96147939 96151476 2846:NM_004502 1 +
285:BM978546	chr3 151936605 151937136 285:BM978546 1 +
285:CB242157	chr3 151936653 151936974 285:CB242157 1 -
2853:AK125088	chr11 95446612 95450170 2853:AK125088 1 +
2853:NM_002507	chr11 95430114 95449012 2853:NM_002507 1 -
2855:AK127421	chr11 95122293 95125253 2855:AK127421 1 -
2855:NM_170685	chr11 95123013 95130162 2855:NM_170685 1 +
2858:AW024638	chr11 94857031 94866398 2858:AW024638 1 +
2858:NM_032595	chr11 94852858 94868211 2858:NM_032595 1 +
2865:AK000454	chr11 94265082 94270155 2865:AK000454 1 +
2865:NM_198396	chr11 94270005 94335303 2865:NM_198396 1 -
2866:AK054795	chr11 94201942 94203157 2866:AK054795 1 +
2866:CB242969	chr11 94202558 94203158 2866:CB242969 1 +
2868:BC015064	chr11 94074907 94075461 2868:BC015064 1 -
2868:BC070493	chr11 94072762 94076042 2868:BC070493 1 +
2886:BU633932	chr11 86749926 86750671 2886:BU633932 1 +
2886:CA313296	chr11 86750498 86751073 2886:CA313296 1 -
2888:AA775247	chr11 86507656 86507979 2888:AA775247 1 -
2888:BC054489	chr11 86507850 86571022 2888:BC054489 1 -
2892:AF086204	chr11 83560521 83566142 2892:AF086204 1 +
2892:BU630466	chr11 83560304 83567074 2892:BU630466 1 +
2900:AK125756	chr11 105200928 105204019 2900:AK125756 1 -
2900:NM_006039	chr11 105153676 105212454 2900:NM_006039 1 +
2918:AA465327	chr11 107554847 107555140 2918:AA465327 1 -
2918:BF036468	chr11 107554272 107554876 2918:BF036468 1 +
2935:BC039582	chr11 114588704 114619196 2935:BC039582 1 +
2935:BX648926	chr11 114606284 114613986 2935:BX648926 1 -
295:AI138360	chr3 145438760 145586418 295:AI138360 1 +
295:NM_003921	chr3 145586958 145597334 295:NM_003921 1 +
2950:AK094466	chr11 115676052 115682868 2950:AK094466 1 +
2950:BM980761	chr11 115681049 115681863 2950:BM980761 1 +
2955:AB051540	chr11 115891676 115922528 2955:AB051540 1 +
2955:AK097463	chr11 115916323 115919185 2955:AK097463 1 -
2957:BC013311	chr11 115993166 116000111 2957:BC013311 1 -
2957:BC041881	chr11 115993166 115995032 2957:BC041881 1 +
296:AK024926	chr3 145554908 145557242 296:AK024926 1 -
296:NM_012137	chr3 145421643 145557242 296:NM_012137 1 +
2966:BC016837	chr11 116698743 116704021 2966:BC016837 1 -
2966:BQ883936	chr11 116698525 116699088 2966:BQ883936 1 +
2976:BC060858	chr11 117827397 117830497 2976:BC060858 1 -
2976:CB243244	chr11 117827397 117827630 2976:CB243244 1 -
2978:AK127460	chr11 117947208 117952869 2978:AK127460 1 +
2978:CD359315	chr11 117947208 117947530 2978:CD359315 1 -
2982:AF328554	chr11 118268958 118280325 2982:AF328554 1 -
2982:AI634819	chr11 118273070 118273177 2982:AI634819 1 -
2992:AK124762	chr11 119800431 119803904 2992:AK124762 1 -
2992:CA440166	chr11 119802846 119803417 2992:CA440166 1 -
3010:AL136830	chr11 121169801 121170792 3010:AL136830 1 -
3010:AL832570	chr11 121169458 121171210 3010:AL832570 1 +
3029:AK093324	chr17 71352052 71384238 3029:AK093324 1 -
3029:BU629772	chr17 71352215 71352558 3029:BU629772 1 -
303:AL709359	chr3 142392525 142392961 303:AL709359 1 -
303:BF110816	chr3 142392035 142392568 303:BF110816 1 -
3032:BC010538	chrX 58962591 58962738 3032:BC010538 1 -
3032:BC027873	chrX 58962591 58963265 3032:BC027873 1 +
3075:AI147949	chr18 24425965 24426123 3075:AI147949 1 +
3075:NM_020474	chr18 24396751 24445333 3075:NM_020474 1 +
3078:AK095780	chr18 24797748 24798285 3078:AK095780 1 +
3078:AL589375	chr18 24797174 24797800 3078:AL589375 1 -
3088:AA861134	chr18 78220655 78225995 3088:AA861134 1 +
3088:BC036911	chr18 78219388 78231829 3088:BC036911 1 +
3091:AA419290	chr18 77393168 77393548 3091:AA419290 1 -
3091:AI168038	chr18 77392902 77393262 3091:AI168038 1 -
3099:BG059400	chr18 70788495 70788773 3099:BG059400 1 -
3099:CA429630	chr18 70788139 70788790 3099:CA429630 1 -
3105:AA431170	chr18 65178700 65183608 3105:AA431170 1 -
3105:AB007899	chr18 65183403 65374314 3105:AB007899 1 +
3108:AA022557	chr18 66139903 66140560 3108:AA022557 1 +
3108:AK025773	chr18 66140408 66142439 3108:AK025773 1 -
3114:BU675299	chr1 107929012 107929480 3114:BU675299 1 +
3114:NM_017742	chr1 107887366 107930651 3114:NM_017742 1 +
3117:AK096404	chr18 89141371 89181767 3117:AK096404 1 +
3117:H57123	chr18 89181682 89182407 3117:H57123 1 +
314:BC035507	chr5 108697949 108709544 314:BC035507 1 +
314:CB241249	chr5 108708271 108708676 314:CB241249 1 +
316:AL833121	chr3 122186678 122233102 316:AL833121 1 +
316:CD673903	chr3 122221175 122222483 316:CD673903 1 +
3167:AF318366	chr10 80808790 80813144 3167:AF318366 1 -
3167:CB994882	chr10 80811893 80813968 3167:CB994882 1 +
3174:AK126095	chr17 56327688 56330686 3174:AK126095 1 +
3174:AK131100	chr17 56326481 56351142 3174:AK131100 1 -
3193:AF287269	chr8 3500489 3515219 3193:AF287269 1 +
3193:AK125037	chr8 3514136 3517593 3193:AK125037 1 -
3198:BG752983	chr8 4249201 4250539 3198:BG752983 1 +
3198:BU948919	chr8 4249093 4249299 3198:BU948919 1 -
32:AI125636	chr4 151494011 151494649 32:AI125636 1 +
32:NM_003790	chr4 151490067 151494215 32:NM_003790 1 +
3211:AF020833	chr9 20698793 20703016 3211:AF020833 1 -
3211:BC073827	chr9 20697512 20699024 3211:BC073827 1 +
3212:AA863033	chr9 20711387 20711812 3212:AA863033 1 -
3212:AK122759	chr9 20711651 20720395 3212:AK122759 1 -
3241:BC036885	chr8 87230351 87232019 3241:BC036885 1 -
3241:BQ073671	chr8 87231099 87231843 3241:BQ073671 1 +
3259:AL531189	chr8 74704325 74705263 3259:AL531189 1 -
3259:NM_005370	chr8 74685033 74705263 3259:NM_005370 1 +
3268:BM714329	chr8 73864281 73864703 3268:BM714329 1 -
3268:BQ637971	chr8 73864379 73864703 3268:BQ637971 1 +
3274:AI174639	chr8 74078664 74078917 3274:AI174639 1 +
3274:AI890767	chr8 74078871 74079343 3274:AI890767 1 -
329:AK000146	chr3 115630525 115631686 329:AK000146 1 -
329:AK125485	chr3 115591115 115632007 329:AK125485 1 +
3298:AW665812	chr7 35904905 35905578 3298:AW665812 1 +
3298:NM_004364	chr7 35904321 35906947 3298:NM_004364 1 +
3303:AW664867	chr7 34953661 34969708 3303:AW664867 1 -
3303:NM_032346	chr7 34969652 34981695 3303:NM_032346 1 -
3306:AK124802	chr7 31839894 31841296 3306:AK124802 1 +
3306:NM_005031	chr7 31836698 31839992 3306:NM_005031 1 -
3310:AF085807	chr7 31388117 31397481 3310:AF085807 1 -
3310:BC007817	chr7 31392164 31395131 3310:BC007817 1 +
3311:AJ007041	chr7 31353876 31373736 3311:AJ007041 1 -
3311:H85102	chr7 31353271 31353940 3311:H85102 1 -
3312:AL137752	chr7 31341730 31346700 3312:AL137752 1 +
3312:BC009071	chr7 31340500 31344576 3312:BC009071 1 -
332:BC007757	chr3 108707095 108714619 332:BC007757 1 -
332:BC053353	chr3 108714426 108715145 332:BC053353 1 +
3362:AK022583	chr7 25322470 25323618 3362:AK022583 1 +
3362:BU680742	chr7 25323218 25323762 3362:BU680742 1 +
338:AK000757	chr3 108161754 108164434 338:AK000757 1 +
338:BE669472	chr3 108161626 108162031 338:BE669472 1 +
3388:BG328781	chr7 16693663 16705115 3388:BG328781 1 -
3388:NM_003827	chr7 16683751 16702480 3388:NM_003827 1 +
3389:AK057858	chr7 16697274 16705220 3389:AK057858 1 -
3389:AK126519	chr7 16697010 16702476 3389:AK126519 1 +
3412:BE514078	chr7 52474396 52475434 3412:BE514078 1 -
3412:BM698124	chr7 52475341 52475704 3412:BM698124 1 +
3428:AK090493	chr7 51740760 51742246 3428:AK090493 1 -
3428:CA439800	chr7 51740119 51740793 3428:CA439800 1 -
343:AF008203	chr3 107398093 107408695 343:AF008203 1 +
343:AK125944	chr3 107406986 107410435 343:AK125944 1 -
346:AI298209	chr3 107129095 107129511 346:AI298209 1 -
346:NM_022768	chr3 107128854 107136082 346:NM_022768 1 -
348:AF029890	chr3 107081941 107086999 348:AF029890 1 +
348:BG718030	chr3 107078231 107082086 348:BG718030 1 -
3488:AK055359	chr7 13559720 13564575 3488:AK055359 1 +
3488:CD298676	chr7 13559249 13560053 3488:CD298676 1 -
3491:AF064255	chr7 13573699 13583429 3491:AF064255 1 -
3491:AW450094	chr7 13581578 13582578 3491:AW450094 1 -
350:BC074990	chr3 106996943 106998530 350:BC074990 1 +
350:CA309199	chr3 106996581 106997305 350:CA309199 1 +
3503:BX348948	chr12 30701201 30701994 3503:BX348948 1 +
3503:CB123286	chr12 30701577 30702150 3503:CB123286 1 -
351:AK124172	chr3 106534545 106540085 351:AK124172 1 -
351:AY190122	chr3 106524746 106539714 351:AY190122 1 +
3518:AA609982	chr12 12947014 12949079 3518:AA609982 1 -
3518:NM_005378	chr12 12942903 12948635 3518:NM_005378 1 -
3520:AK093631	chr12 11270670 11272572 3520:AK093631 1 -
3520:BQ429054	chr12 11270856 11271515 3520:BQ429054 1 +
3522:AA295621	chr12 8977978 8978231 3522:AA295621 1 -
3522:AJ224741	chr12 8954815 8978297 3522:AJ224741 1 +
3525:AF522369	chr12 8304677 8309331 3525:AF522369 1 -
3525:BI827926	chr12 8305637 8306453 3525:BI827926 1 +
3526:BU675757	chr12 8298150 8298777 3526:BU675757 1 -
3526:U92981	chr12 8297829 8299161 3526:U92981 1 -
3527:CA416687	chr12 8001067 8001820 3527:CA416687 1 +
3527:NM_000384	chr12 7984453 8023647 3527:NM_000384 1 +
3535:BE350847	chr12 4022978 4023636 3535:BE350847 1 +
3535:BG530022	chr12 4022457 4023292 3535:BG530022 1 +
3540:AA459569	chr5 30520148 30520649 3540:AA459569 1 -
3540:AI242594	chr5 30517803 30520649 3540:AI242594 1 -
3543:AA876279	chr5 31101703 31151606 3543:AA876279 1 +
3543:AI608648	chr5 31101322 31101748 3543:AI608648 1 -
3547:BU683696	chr5 31218940 31219594 3547:BU683696 1 +
3547:NM_007046	chr5 31215748 31223642 3547:NM_007046 1 +
3562:CA434459	chr17 73290823 73291271 3562:CA434459 1 +
3562:NM_030915	chr17 73267643 73291292 3562:NM_030915 1 +
3568:BC027849	chr17 75835236 75928245 3568:BC027849 1 +
3568:N48176	chr17 75923066 75926932 3568:N48176 1 +
3576:BC043642	chr17 79366734 79371065 3576:BC043642 1 +
3576:NM_005813	chr17 79348551 79412775 3576:NM_005813 1 -
3581:AI342819	chr17 80428806 80429148 3581:AI342819 1 -
3581:AI620131	chr17 80428850 80429319 3581:AI620131 1 +
3585:AK123057	chr5 124314541 124315371 3585:AK123057 1 +
3585:BC063549	chr5 124314541 124315371 3585:BC063549 1 -
3588:BM979687	chr17 84584229 84584936 3588:BM979687 1 -
3588:NM_006887	chr17 84583259 84587287 3588:NM_006887 1 -
3595:AI078003	chr17 86384161 86384407 3595:AI078003 1 -
3595:NM_018079	chr17 86384004 86544529 3595:NM_018079 1 -
3600:AK056799	chr17 87653055 87656975 3600:AK056799 1 +
3600:AL833900	chr17 87654000 87665252 3600:AL833900 1 -
3603:BI226991	chr17 88145774 88146374 3603:BI226991 1 -
3603:CB960020	chr17 88146238 88146509 3603:CB960020 1 +
3615:AK025071	chr11 30006841 30008529 3615:AK025071 1 -
3615:CB851787	chr11 30008292 30008807 3615:CB851787 1 -
362:AK000821	chr3 104603563 104604672 362:AK000821 1 +
362:NM_020963	chr3 104597740 104621477 362:NM_020963 1 -
3620:AB067499	chr11 28287151 28484085 3620:AB067499 1 -
3620:AK096196	chr11 28483272 28488384 3620:AK096196 1 +
3627:AI655183	chr9 66723695 66724419 3627:AI655183 1 -
3627:CF142790	chr9 66723669 66724419 3627:CF142790 1 -
363:BQ674734	chr3 104596675 104597478 363:BQ674734 1 -
363:BX648784	chr3 104591979 104597373 363:BX648784 1 +
3632:AI690143	chr11 23196319 23196791 3632:AI690143 1 +
3632:Y08614	chr11 23156685 23197013 3632:Y08614 1 +
3633:AI148970	chr11 23191441 23193942 3633:AI148970 1 +
3633:BX647758	chr11 23156022 23197011 3633:BX647758 1 +
3645:BC041895	chr11 20012819 20013331 3645:BC041895 1 +
3645:BX649080	chr11 19963392 20012896 3645:BX649080 1 -
3654:AL833147	chr6 86315712 86320053 3654:AL833147 1 +
3654:BU501378	chr6 86315115 86315940 3654:BU501378 1 -
3657:AA883865	chr6 85401775 85402182 3657:AA883865 1 +
3657:AK098549	chr6 85402056 85418376 3657:AK098549 1 +
3666:AK125271	chr6 83030826 83033698 3666:AK125271 1 -
3666:AY305861	chr6 83033618 83038236 3666:AY305861 1 +
3667:AF087884	chr6 83028676 83030849 3667:AF087884 1 +
3667:BM910140	chr6 83029404 83030021 3667:BM910140 1 -
368:AK123199	chr3 103617328 103679640 368:AK123199 1 -
368:BC014146	chr3 103613802 103625689 368:BC014146 1 +
3690:AA621053	chr6 72283027 72283335 3690:AA621053 1 -
3690:NM_006590	chr6 72268759 72295179 3690:NM_006590 1 -
3694:AA609638	chr6 71451126 71460053 3694:AA609638 1 +
3694:NM_005667	chr6 71443854 71460882 3694:NM_005667 1 +
3699:BC000458	chr2 127460185 127481978 3699:BC000458 1 -
3699:BM805913	chr2 127481554 127482223 3699:BM805913 1 +
3700:AK096093	chr2 127465822 127467122 3700:AK096093 1 +
3700:NM_022438	chr2 127460187 127481928 3700:NM_022438 1 -
3716:AK092952	chr1 37496227 37498682 3716:AK092952 1 -
3716:BQ130933	chr1 37496184 37496600 3716:BQ130933 1 +
372:AB007959	chr3 101810968 101817070 372:AB007959 1 -
372:AK056621	chr3 101815753 101818265 372:AK056621 1 +
3724:AK127206	chr1 38854160 38878337 3724:AK127206 1 -
3724:BU785407	chr1 38854081 38854545 3724:BU785407 1 -
373:AI620850	chr3 101397713 101398032 373:AI620850 1 +
373:BQ103839	chr3 101397693 101397790 373:BQ103839 1 -
3730:NM_000877	chr1 40334315 40373037 3730:NM_000877 1 +
3730:W03241	chr1 40358113 40359260 3730:W03241 1 -
3734:AK127661	chr1 43155572 43172792 3734:AK127661 1 +
3734:BQ447342	chr1 43172650 43173257 3734:BQ447342 1 +
3736:BM472742	chr1 43625586 43625891 3736:BM472742 1 +
3736:W16691	chr1 43625445 43625618 3736:W16691 1 -
3738:BC035177	chr1 43820171 43822199 3738:BC035177 1 +
3738:NM_025076	chr1 43806365 43884622 3738:NM_025076 1 -
3740:BM969791	chr10 57734878 57735492 3740:BM969791 1 +
3740:BX643672	chr10 57735249 57735947 3740:BX643672 1 +
3742:AB002334	chr10 57718285 57768339 3742:AB002334 1 +
3742:BC004487	chr10 57766828 57785881 3742:BC004487 1 -
3748:AL713732	chr2 127965509 127967316 3748:AL713732 1 -
3748:NM_138624	chr2 127951773 127988279 3748:NM_138624 1 +
375:BC050359	chr3 101380145 101408569 375:BC050359 1 -
375:BC069003	chr3 101364563 101380206 375:BC069003 1 +
3753:AW249273	chr2 128955040 128955599 3753:AW249273 1 -
3753:NM_032309	chr2 128955393 128959191 3753:NM_032309 1 +
3758:AI394391	chr1 123393349 123393649 3758:AI394391 1 +
3758:BC012052	chr1 123327733 123393645 3758:BC012052 1 +
3759:AK127773	chr1 122137987 122141059 3759:AK127773 1 +
3759:NM_018234	chr1 122121660 122161889 3759:NM_018234 1 -
3786:AK056055	chr1 130140422 130141693 3786:AK056055 1 -
3786:BX647662	chr1 130140945 130175939 3786:BX647662 1 +
3789:AA059213	chr2 23257292 23257501 3789:AA059213 1 -
3789:AI765540	chr2 23256924 23257496 3789:AI765540 1 -
3791:AI298324	chr2 44437653 44438091 3791:AI298324 1 +
3791:BC033936	chr2 44412527 44438289 3791:BC033936 1 +
3800:AK074808	chr2 53936514 53937911 3800:AK074808 1 -
3800:AW294819	chr2 53936258 53936722 3800:AW294819 1 -
3818:CF453735	chr2 65943219 65943830 3818:CF453735 1 -
3818:Z36845	chr2 65943219 65943258 3818:Z36845 1 +
3823:CA420028	chr2 67906820 67956874 3823:CA420028 1 +
3823:NM_020981	chr2 67911505 67957789 3823:NM_020981 1 +
3837:BQ006798	chr2 73179485 73179665 3837:BQ006798 1 -
3837:CA425233	chr2 73179562 73180026 3837:CA425233 1 +
3838:AA279159	chr2 73268025 73268360 3838:AA279159 1 +
3838:BE673890	chr2 73268142 73268645 3838:BE673890 1 -
3843:BG289512	chr2 74544544 74545411 3843:BG289512 1 -
3843:NM_019558	chr2 74542974 74545992 3843:NM_019558 1 +
3846:BX510139	chr2 74679278 74679933 3846:BX510139 1 -
3846:CB118721	chr2 74679150 74679358 3846:CB118721 1 +
3851:BX538254	chr2 76454410 76471837 3851:BX538254 1 +
3851:NM_003690	chr2 76467828 76486122 3851:NM_003690 1 -
3852:AF083033	chr2 76468187 76486012 3852:AF083033 1 -
3852:AI609937	chr2 76481248 76481660 3852:AI609937 1 -
3856:AK090903	chr2 76593539 76595854 3856:AK090903 1 +
3856:AK096883	chr2 76593435 76596796 3856:AK096883 1 -
3860:BM676771	chr2 79676734 79677407 3860:BM676771 1 -
3860:N48050	chr2 79676666 79677083 3860:N48050 1 +
3869:AA748711	chr1 52713900 52714392 3869:AA748711 1 -
3869:NM_017694	chr1 52713147 52784007 3869:NM_017694 1 -
3870:AA481486	chr1 52708628 52708891 3870:AA481486 1 -
3870:BQ128293	chr1 52708660 52709100 3870:BQ128293 1 +
3874:AA926977	chr1 54451608 54452883 3874:AA926977 1 -
3874:BU622956	chr1 54452709 54453100 3874:BU622956 1 +
389:AA724251	chr3 97672233 97675302 389:AA724251 1 -
389:D52078	chr3 97671830 97672282 389:D52078 1 -
3904:AL079999	chr1 63098402 63098954 3904:AL079999 1 +
3904:BQ214879	chr1 63098592 63099495 3904:BQ214879 1 -
3909:AK026922	chr1 64771169 64772216 3909:AK026922 1 +
3909:BU617668	chr1 64772112 64772953 3909:BU617668 1 +
3911:AA568265	chr1 65216204 65216544 3911:AA568265 1 -
3911:CB104856	chr1 65216498 65216708 3911:CB104856 1 -
3912:AK091482	chr1 65293280 65321223 3912:AK091482 1 +
3912:AW663381	chr1 65317580 65317975 3912:AW663381 1 +
3919:AA926862	chr1 71623131 71623359 3919:AA926862 1 +
3919:D82348	chr1 71603771 71625328 3919:D82348 1 +
3934:AF308472	chr1 75168295 75176946 3934:AF308472 1 -
3934:BQ674795	chr1 75170262 75170940 3934:BQ674795 1 +
3937:BC004854	chr1 75305138 75312572 3937:BC004854 1 -
3937:BX490631	chr1 75312266 75312522 3937:BX490631 1 +
394:AI333845	chr3 96603451 96603567 394:AI333845 1 -
394:BC014465	chr3 96603451 96618429 394:BC014465 1 -
3948:BU678800	chr1 77369646 77370236 3948:BU678800 1 -
3948:H10102	chr1 77369483 77369804 3948:H10102 1 -
3987:AI934948	chr1 93437395 93437998 3987:AI934948 1 +
3987:BC014528	chr1 93437288 93451695 3987:BC014528 1 +
401:BI467297	chr3 97007901 97008344 401:BI467297 1 -
401:BM014808	chr3 97007628 97008310 401:BM014808 1 -
4019:AK094571	chr2 131069159 131071494 4019:AK094571 1 -
4019:BC044952	chr2 131059825 131073623 4019:BC044952 1 +
4032:AK096264	chr2 135875288 135884193 4032:AK096264 1 -
4032:AL121740	chr2 135883887 135895654 4032:AL121740 1 +
4037:AB023169	chr2 138104288 138113159 4037:AB023169 1 +
4037:BC026111	chr2 138095515 138105077 4037:BC026111 1 -
4047:AI684879	chr2 145794632 145796643 4047:AI684879 1 +
4047:BF577129	chr2 145794314 145794803 4047:BF577129 1 +
4053:AA953437	chr2 148517562 148519344 4053:AA953437 1 +
4053:AK025447	chr2 148510296 148518705 4053:AK025447 1 +
4061:BC019892	chr2 152903736 152907094 4061:BC019892 1 -
4061:NM_080625	chr2 152891729 152907472 4061:NM_080625 1 +
4068:AI017073	chr2 153962544 153962969 4068:AI017073 1 +
4068:BC041904	chr2 153956053 153964089 4068:BC041904 1 +
407:AF217974	chr3 95480127 95484797 407:AF217974 1 -
407:BG231546	chr3 95467842 95480161 407:BG231546 1 -
4075:AY422170	chr2 155207611 155215580 4075:AY422170 1 +
4075:BM728005	chr2 155208081 155208745 4075:BM728005 1 -
4091:AK123544	chr2 156912785 156926179 4091:AK123544 1 +
4091:BC036450	chr2 156924524 156960855 4091:BC036450 1 -
4092:AL050267	chr2 156924528 156960897 4092:AL050267 1 -
4092:AW277012	chr2 156936296 156936562 4092:AW277012 1 -
4127:AK123156	chr2 164778220 164786663 4127:AK123156 1 -
4127:NM_004994	chr2 164773737 164780660 4127:NM_004994 1 +
4134:AA770081	chr2 166703457 166703865 4134:AA770081 1 +
4134:AF084521	chr2 166631214 166720751 4134:AF084521 1 +
4135:AK090605	chr2 167590820 167608537 4135:AK090605 1 +
4135:BC039367	chr2 167605858 167615171 4135:BC039367 1 -
4147:AK096426	chr2 172845355 172848666 4147:AK096426 1 -
4147:NM_183425	chr2 172847429 172860232 4147:NM_183425 1 +
4148:AX775973	chr2 173034476 173044394 4148:AX775973 1 -
4148:BX482970	chr2 173035893 173036245 4148:BX482970 1 +
4151:AI050669	chr2 173528660 173529094 4151:AI050669 1 +
4151:BE887149	chr2 173528692 173529402 4151:BE887149 1 +
4160:AU253643	chr2 179773374 179773578 4160:AU253643 1 -
4160:BC004427	chr2 179771077 179777129 4160:BC004427 1 -
4161:AA488169	chr2 179804625 179804979 4161:AA488169 1 -
4161:AW272092	chr2 179804886 179804979 4161:AW272092 1 +
4163:AF443072	chr2 179911147 179960566 4163:AF443072 1 -
4163:BI772081	chr2 179918697 179919429 4163:BI772081 1 +
4168:BM671926	chr2 180203657 180203905 4168:BM671926 1 +
4168:CA432373	chr2 180203492 180204036 4168:CA432373 1 -
4169:BC025345	chr2 180204026 180206988 4169:BC025345 1 -
4169:NM_016354	chr2 180190985 180209559 4169:NM_016354 1 +
4177:BC031949	chr2 181227905 181229469 4177:BC031949 1 +
4177:BC035147	chr2 181227635 181231038 4177:BC035147 1 -
4190:AW206604	chr16 85860377 85860838 4190:AW206604 1 -
4190:NM_007038	chr16 85856407 85901340 4190:NM_007038 1 -
4191:AW770659	chr16 85883901 85884334 4191:AW770659 1 -
4191:BG572694	chr16 85884224 85884790 4191:BG572694 1 -
4215:AF314090	chr16 93919219 93930096 4215:AF314090 1 -
4215:AI820610	chr16 93912313 93919339 4215:AI820610 1 -
4224:AK125019	chr16 96381314 96383475 4224:AK125019 1 +
4224:NM_152505	chr16 96380639 96412774 4224:NM_152505 1 -
4236:AL110285	chr10 76722057 76731694 4236:AL110285 1 +
4236:AW242422	chr10 76725882 76726139 4236:AW242422 1 +
4248:BC016954	chr6 120734731 120742839 4248:BC016954 1 -
4248:NM_031481	chr6 120723586 120744170 4248:NM_031481 1 +
4271:AI017320	chr6 118342610 118343064 4271:AI017320 1 -
4271:BX641141	chr6 118339434 118347705 4271:BX641141 1 -
4275:BC027465	chr10 74513873 74514968 4275:BC027465 1 -
4275:NM_004914	chr10 74499853 74517488 4275:NM_004914 1 +
4278:BF531102	chr2 28397736 28401232 4278:BF531102 1 -
4278:H55682	chr2 28400934 28401465 4278:H55682 1 +
428:AK001395	chr3 94301471 94303538 428:AK001395 1 -
428:BQ614008	chr3 94301170 94301658 428:BQ614008 1 -
4283:AI004525	chr10 75357085 75357337 4283:AI004525 1 +
4283:BC057830	chr10 75356152 75358138 4283:BC057830 1 +
4286:BC022414	chr10 75322097 75323016 4286:BC022414 1 -
4286:BC036909	chr10 75318287 75322963 4286:BC036909 1 +
4289:AF085944	chr10 74794991 74795481 4289:AF085944 1 -
4289:BI769341	chr10 74795134 74795791 4289:BI769341 1 +
429:BC041088	chr3 94282991 94296116 429:BC041088 1 +
429:BG679144	chr3 94291187 94292265 429:BG679144 1 -
4297:AA830671	chr5 113339504 113339923 4297:AA830671 1 +
4297:AV720235	chr5 113339512 113340078 4297:AV720235 1 +
4299:AK124497	chr5 112812745 112813928 4299:AK124497 1 +
4299:AL161993	chr5 112813373 112820516 4299:AL161993 1 -
4307:AB028966	chr5 111612074 111716422 4307:AB028966 1 +
4307:AB051435	chr5 111703527 111709870 4307:AB051435 1 -
4317:AI803915	chr11 5004817 5005163 4317:AI803915 1 +
4317:BG774440	chr11 5004817 5005356 4317:BG774440 1 +
4318:AJ010228	chr7 5062005 5067235 4318:AJ010228 1 -
4318:AJ010230	chr7 5062005 5067235 4318:AJ010230 1 +
4321:BC008289	chr11 4166295 4167069 4321:BC008289 1 -
4321:NM_002309	chr11 4166489 4172513 4321:NM_002309 1 +
4325:AF151076	chr11 3991564 3995505 4325:AF151076 1 -
4325:BU540224	chr11 3995030 3995610 4325:BU540224 1 +
433:BU685240	chr3 94148083 94148673 433:BU685240 1 +
433:NM_182578	chr3 94146027 94151024 433:NM_182578 1 +
437:BC035791	chr3 90314954 90318208 437:BC035791 1 -
437:BQ052126	chr3 90313092 90315399 437:BQ052126 1 +
4377:BX488206	chr15 81984461 81985043 4377:BX488206 1 -
4377:BX499221	chr15 81984680 81985038 4377:BX499221 1 +
4381:AL160131	chr15 82064538 82075140 4381:AL160131 1 -
4381:BM451099	chr15 82075016 82075259 4381:BM451099 1 +
4382:AA454075	chr15 82109445 82110607 4382:AA454075 1 -
4382:NM_019106	chr15 82105767 82125004 4382:NM_019106 1 +
439:BX640786	chr3 90195317 90237384 439:BX640786 1 -
439:CB049663	chr3 90214171 90215341 439:CB049663 1 -
4391:AB051441	chr15 83364051 83372026 4391:AB051441 1 -
4391:NM_001197	chr15 83357258 83375062 4391:NM_001197 1 +
4394:AK074042	chr15 84156821 84159261 4394:AK074042 1 -
4394:AL355092	chr15 84155112 84168311 4394:AL355092 1 +
4398:AJ504806	chr15 84895339 84962429 4398:AJ504806 1 -
4398:AV738229	chr15 84919990 84920654 4398:AV738229 1 +
440:AK125102	chr3 90189154 90194715 440:AK125102 1 -
440:BM473894	chr3 90194278 90195393 440:BM473894 1 +
4400:AW574962	chr15 85229492 85230040 4400:AW574962 1 -
4400:CB306808	chr15 85229454 85229896 4400:CB306808 1 +
441:AA291226	chr3 90164604 90165129 441:AA291226 1 -
441:BM930981	chr3 90164772 90165442 441:BM930981 1 +
4411:AK126604	chr15 88635687 88637201 4411:AK126604 1 +
4411:BC001729	chr15 88635687 88649727 4411:BC001729 1 -
4574:AA770611	chr6 113099053 113099666 4574:AA770611 1 +
4574:AL442073	chr6 113069462 113101843 4574:AL442073 1 +
4579:AK096801	chr6 113408798 113420750 4579:AK096801 1 +
4579:H46854	chr6 113419036 113420750 4579:H46854 1 -
4580:AI861893	chr6 113445555 113456621 4580:AI861893 1 -
4580:BG912100	chr6 113445276 113445884 4580:BG912100 1 -
4590:BC033493	chr6 91019765 91021164 4590:BC033493 1 +
4590:NM_024923	chr6 90963063 91066835 4590:NM_024923 1 -
46:BC000368	chr4 148524380 148540742 46:BC000368 1 -
46:CA434724	chr4 148524261 148524670 46:CA434724 1 -
4622:AI187956	chr9 111127131 111127434 4622:AI187956 1 +
4622:BQ012163	chr9 111127004 111127359 4622:BQ012163 1 -
4623:BG059506	chr9 111025974 111026346 4623:BG059506 1 -
4623:CB215279	chr9 111026141 111026699 4623:CB215279 1 +
4634:AK095937	chr9 120404166 120404473 4634:AK095937 1 -
4634:BC006996	chr9 120401741 120404473 4634:BC006996 1 +
4636:BC047546	chr9 120452867 120477546 4636:BC047546 1 -
4636:NM_001248	chr9 120448941 120476936 4636:NM_001248 1 +
4637:AF034840	chr9 120448945 120476936 4637:AF034840 1 +
4637:CD244176	chr9 120469574 120470184 4637:CD244176 1 -
4647:AK124737	chr9 121890729 121893004 4647:AK124737 1 -
4647:AL832594	chr9 121891802 121893004 4647:AL832594 1 +
4648:AF226044	chr9 122026453 122078816 4648:AF226044 1 +
4648:BF508610	chr9 122077457 122079163 4648:BF508610 1 +
465:AA256753	chr3 87873485 87873891 465:AA256753 1 +
465:BQ223352	chr3 87873460 87873943 465:BQ223352 1 -
4662:BC002903	chr9 108962050 108963558 4662:BC002903 1 +
4662:BC019863	chr9 108960453 108962126 4662:BC019863 1 -
4669:BC023586	chr9 108294531 108300071 4669:BC023586 1 +
4669:BM511715	chr9 108294818 108295202 4669:BM511715 1 +
467:BC010117	chr3 87803201 87804536 467:BC010117 1 +
467:NM_021948	chr3 87791449 87804290 467:NM_021948 1 -
4677:AK125500	chr9 107611270 107646126 4677:AK125500 1 +
4677:NM_005778	chr9 107642825 107673341 4677:NM_005778 1 -
4678:BC007437	chr9 107490025 107495380 4678:BC007437 1 +
4678:BC028000	chr9 107494958 107499404 4678:BC028000 1 -
468:AY358372	chr3 87791455 87804290 468:AY358372 1 -
468:BU541167	chr3 87801560 87802536 468:BU541167 1 +
4687:BE559868	chr9 106338002 106340721 4687:BE559868 1 -
4687:BQ189713	chr9 106340249 106340639 4687:BQ189713 1 +
4688:AI087360	chr9 106277791 106278202 4688:AI087360 1 +
4688:AL110157	chr9 106276832 106278054 4688:AL110157 1 +
4698:AI004860	chr14 31704257 31705521 4698:AI004860 1 +
4698:NM_002218	chr14 31699655 31715255 4698:NM_002218 1 +
47:AY358561	chr4 148499376 148501258 47:AY358561 1 -
47:BU686773	chr4 148500374 148500990 47:BU686773 1 -
4700:AI014526	chr14 31379692 31379922 4700:AI014526 1 +
4700:BX649193	chr14 31378437 31386801 4700:BX649193 1 +
4702:BC000980	chr14 30809327 30821986 4702:BC000980 1 -
4702:BG530489	chr14 30810062 30810560 4702:BG530489 1 +
4709:BG772235	chr14 27353527 27354448 4709:BG772235 1 -
4709:BQ961574	chr14 27353985 27354794 4709:BQ961574 1 +
4720:AK124742	chr14 14943592 14946828 4720:AK124742 1 +
4720:AY568086	chr14 14944698 14953422 4720:AY568086 1 -
4732:AK025793	chr6 99458960 99463155 4732:AK025793 1 -
4732:BC041825	chr6 99457517 99459769 4732:BC041825 1 +
4752:AI625625	chr16 56035130 56035463 4752:AI625625 1 -
4752:BC035967	chr16 56033869 56036796 4752:BC035967 1 -
4757:BM978926	chr16 55811497 55812017 4757:BM978926 1 -
4757:NM_031419	chr16 55811494 55822249 4757:NM_031419 1 -
4766:AK125521	chr16 45619648 45625248 4766:AK125521 1 -
4766:AY212246	chr16 45610517 45624290 4766:AY212246 1 +
4773:AK124247	chr16 44483920 44485672 4773:AK124247 1 +
4773:AY358328	chr16 44485167 44557867 4773:AY358328 1 -
4774:AI684425	chr16 44404375 44413827 4774:AI684425 1 +
4774:AK056472	chr16 44394921 44433977 4774:AK056472 1 +
4780:AL136622	chr16 38498434 38522769 4780:AL136622 1 -
4780:AW118675	chr16 38498228 38498506 4780:AW118675 1 -
4792:AW592488	chr16 35696432 35696811 4792:AW592488 1 +
4792:BC034421	chr16 35696391 35698255 4792:BC034421 1 +
4805:BM770141	chr6 88140650 88147429 4805:BM770141 1 -
4805:BQ962012	chr6 88146956 88147579 4805:BQ962012 1 +
481:AF143887	chr1 173625379 173626956 481:AF143887 1 -
481:BC030224	chr1 173612184 173627660 481:BC030224 1 +
4831:AA760881	chr9 102508933 102509181 4831:AA760881 1 +
4831:H67569	chr9 102509100 102509269 4831:H67569 1 +
4836:AL080075	chr9 99592454 99593480 4836:AL080075 1 +
4836:AY358479	chr9 99592122 99610455 4836:AY358479 1 -
4841:AV722865	chr9 95467851 95468434 4841:AV722865 1 +
4841:W85893	chr9 95467694 95468037 4841:W85893 1 +
4843:NM_003412	chr9 91253285 91260608 4843:NM_003412 1 -
4843:U79264	chr9 91258879 91260375 4843:U79264 1 +
4848:AB014569	chr3 58218719 58265351 4848:AB014569 1 +
4848:BC036355	chr3 58218482 58219942 4848:BC036355 1 -
4862:BC038760	chr3 65667366 65674744 4862:BC038760 1 +
4862:BC040669	chr3 65667153 65727208 4862:BC040669 1 -
4865:BC029640	chr3 67282911 67319376 4865:BC029640 1 -
4865:BI562071	chr3 67319278 67365980 4865:BI562071 1 +
4869:AV722457	chr3 68876875 68877260 4869:AV722457 1 +
4869:NM_002268	chr3 68871067 68931016 4869:NM_002268 1 -
4877:AK056483	chr3 30504992 30507643 4877:AK056483 1 -
4877:BC033620	chr3 30501587 30516576 4877:BC033620 1 +
4878:AV699723	chr3 30517470 30518296 4878:AV699723 1 +
4878:BM926376	chr3 30518211 30518746 4878:BM926376 1 +
4883:AK095225	chr3 30798515 30800083 4883:AK095225 1 +
4883:BX647868	chr3 30798301 30868318 4883:BX647868 1 -
4884:BC059386	chr3 30994043 31017839 4884:BC059386 1 +
4884:CB268081	chr3 31017624 31018161 4884:CB268081 1 -
4887:BC033582	chr3 28338639 28339501 4887:BC033582 1 -
4887:W87642	chr3 28339108 28339577 4887:W87642 1 -
490:BC000170	chr1 173164983 173177226 490:BC000170 1 -
490:W15219	chr1 173166733 173170156 490:W15219 1 -
4910:AK090720	chr16 20222809 20227576 4910:AK090720 1 -
4910:NM_018023	chr16 20141141 20232642 4910:NM_018023 1 +
4919:AA575853	chr16 21930534 21930811 4919:AA575853 1 -
4919:BF981685	chr16 21930534 21930673 4919:BF981685 1 -
4927:AI764990	chr16 22930145 22945845 4927:AI764990 1 +
4927:W02242	chr16 22930635 22932192 4927:W02242 1 +
4932:AK127178	chr16 23428837 23435680 4932:AK127178 1 -
4932:NM_153708	chr16 23429221 23433075 4932:NM_153708 1 +
4933:AA778666	chr16 23931012 23977904 4933:AA778666 1 -
4933:NM_001706	chr16 23965130 23988972 4933:NM_001706 1 -
4935:AW408406	chr16 24981990 24982470 4935:AW408406 1 +
4935:CA395045	chr16 24982104 24982528 4935:CA395045 1 -
494:AA437218	chr1 172894149 172897703 494:AA437218 1 -
494:X62573	chr1 172895796 172906165 494:X62573 1 -
4940:AJ557013	chr16 27388877 27446791 4940:AJ557013 1 +
4940:BG719868	chr16 27387918 27389380 4940:BG719868 1 -
4942:AA707647	chr16 29281041 29281396 4942:AA707647 1 -
4942:BC033334	chr16 29280009 29300070 4942:BC033334 1 -
4948:AA344559	chr16 31000103 31003583 4948:AA344559 1 +
4948:BU146798	chr16 31000103 31000216 4948:BU146798 1 -
496:AI198586	chr1 169761430 169763028 496:AI198586 1 +
496:BG722259	chr1 169761228 169776993 496:BG722259 1 +
4961:AI968188	chr16 32291911 32296248 4961:AI968188 1 +
4961:BE740187	chr16 32285452 32298901 4961:BE740187 1 +
4969:BC032042	chr16 31895823 31897924 4969:BC032042 1 -
4969:M12154	chr16 31878976 31897399 4969:M12154 1 +
498:AL547302	chr1 169156471 169165466 498:AL547302 1 -
498:N94551	chr1 169165029 169165408 498:N94551 1 -
4984:AK024499	chr5 33556580 33559283 4984:AK024499 1 -
4984:AK124606	chr5 33555497 33557795 4984:AK124606 1 +
4988:AA291522	chr5 34533751 34534050 4988:AA291522 1 -
4988:AK123130	chr5 34531385 34533993 4988:AK123130 1 -
50:AK055171	chr4 147950866 147955386 50:AK055171 1 -
50:BC039901	chr4 147932566 147956509 50:BC039901 1 +
5009:BC024242	chr5 36807803 36815080 5009:BC024242 1 +
5009:BQ028995	chr5 36815017 36815306 5009:BQ028995 1 +
5013:AV709720	chr5 42023684 42024324 5013:AV709720 1 +
5013:BU742941	chr5 42023684 42024211 5013:BU742941 1 +
5028:AV752835	chr5 52550957 52551412 5028:AV752835 1 -
5028:CA335175	chr5 52550746 52551252 5028:CA335175 1 +
5035:BC040211	chr5 65768158 65770762 5035:BC040211 1 -
5035:NM_175737	chr5 65739552 65775594 5035:NM_175737 1 +
5041:AA679336	chr5 66755297 66755428 5041:AA679336 1 +
5041:AK024871	chr5 66697325 66784045 5041:AK024871 1 -
5051:AF547222	chr5 72995459 72996972 5051:AF547222 1 +
5051:NM_000087	chr5 72994933 73036745 5051:NM_000087 1 -
5062:AW468718	chr5 77030234 77037518 5062:AW468718 1 +
5062:BC012003	chr5 77026387 77045905 5062:BC012003 1 +
5063:AB014535	chr5 77031325 77075520 5063:AB014535 1 +
5063:H71450	chr5 77067158 77067350 5063:H71450 1 -
5069:AI807320	chr5 77714735 77715086 5069:AI807320 1 +
5069:BF691430	chr5 77714782 77715419 5069:BF691430 1 +
5080:AA722425	chr5 87942911 87943152 5080:AA722425 1 -
5080:BF695317	chr5 87942543 87943150 5080:BF695317 1 -
5082:AF271212	chr5 88983477 88985596 5082:AF271212 1 +
5082:BQ682602	chr5 88984325 88985111 5082:BQ682602 1 -
5089:BC036693	chr5 91359467 91360509 5089:BC036693 1 -
5089:BC037529	chr5 91360320 91380111 5089:BC037529 1 +
5118:AV718902	chr3 138093365 138093841 5118:AV718902 1 -
5118:NM_000670	chr3 138078423 138093841 5118:NM_000670 1 +
5122:AK095074	chr3 137576852 137579523 5122:AK095074 1 +
5122:AV723022	chr3 137578585 137579244 5122:AV723022 1 -
5132:AA352178	chr3 132323470 132323708 5132:AA352178 1 +
5132:BX349192	chr3 132323444 132330467 5132:BX349192 1 -
514:AA513689	chr1 164612451 164612689 514:AA513689 1 -
514:AL096857	chr1 164601915 164655001 514:AL096857 1 -
5143:AI671581	chr3 127249294 127249805 5143:AI671581 1 -
5143:NM_016648	chr3 127239633 127256344 5143:NM_016648 1 -
5154:AF318325	chr3 36419893 36422605 5154:AF318325 1 +
5154:BC047657	chr3 36414645 36420360 5154:BC047657 1 -
5159:AK128052	chr3 40599756 40602515 5159:AK128052 1 -
5159:BC042959	chr3 40597069 40600028 5159:BC042959 1 +
5161:AB058710	chr3 41397811 41418883 5161:AB058710 1 +
5161:BI835611	chr3 41416631 41417177 5161:BI835611 1 -
5173:BC023144	chr8 83224738 83263192 5173:BC023144 1 -
5173:BU664586	chr8 83247718 83248103 5173:BU664586 1 +
5177:BC042377	chr8 81904432 81908943 5177:BC042377 1 +
5177:BG742797	chr8 81903828 81904648 5177:BG742797 1 -
5178:BC033879	chr8 81552175 81552404 5178:BC033879 1 +
5178:BE383205	chr8 81551785 81552468 5178:BE383205 1 -
5189:BQ876404	chr3 82351802 82353292 5189:BQ876404 1 +
5189:U42766	chr3 82342308 82352164 5189:U42766 1 -
5205:BC058818	chr8 63389191 63390211 5205:BC058818 1 -
5205:BM968729	chr8 63389239 63389759 5205:BM968729 1 -
5206:AA337713	chr8 63151673 63160366 5206:AA337713 1 -
5206:AB014526	chr8 63111810 63155528 5206:AB014526 1 +
521:AI380847	chr1 162836628 162860138 521:AI380847 1 -
521:N91756	chr1 162859950 162860141 521:N91756 1 -
5210:AF055993	chr8 59961502 59966598 5210:AF055993 1 -
5210:F09324	chr8 59963803 59964021 5210:F09324 1 -
5213:AK096223	chr8 55614982 55616198 5213:AK096223 1 +
5213:BC043490	chr8 55608601 55615348 5213:BC043490 1 -
5215:BC035212	chr8 55162893 55271805 5215:BC035212 1 +
5215:BE222114	chr8 55271170 55271764 5215:BE222114 1 +
5246:AA772426	chr13 68723697 68723895 5246:AA772426 1 +
5246:AK026927	chr13 68722301 68731174 5246:AK026927 1 +
5247:AK124354	chr15 31520485 31520870 5247:AK124354 1 +
5247:BC035499	chr15 31520497 31531550 5247:BC035499 1 -
5256:AK097784	chr15 25760280 25774134 5256:AK097784 1 -
5256:AW182417	chr15 25773836 25774314 5256:AW182417 1 -
5257:AF039656	chr15 25293229 25343335 5257:AF039656 1 -
5257:CD674621	chr15 25293213 25293876 5257:CD674621 1 +
5272:AL137726	chr15 8240305 8250723 5272:AL137726 1 -
5272:CA415447	chr15 8241421 8241911 5272:CA415447 1 -
5274:AL117585	chr15 8087942 8107828 5274:AL117585 1 +
5274:CA337207	chr15 8102942 8103192 5274:CA337207 1 -
5290:BE043124	chr13 117813939 117814084 5290:BE043124 1 +
5290:NM_024615	chr13 117639643 117814228 5290:NM_024615 1 -
5293:AI769447	chr13 115618599 115618897 5293:AI769447 1 +
5293:NM_004531	chr13 115608624 115618934 5293:NM_004531 1 +
5297:BC035988	chr13 113752958 113759640 5297:BC035988 1 +
5297:BU154574	chr13 113756443 113757317 5297:BU154574 1 -
5298:AL834496	chr13 113737230 113760243 5298:AL834496 1 +
5298:R94456	chr13 113753452 113753707 5298:R94456 1 +
5301:AF042838	chr13 112538893 112599119 5301:AF042838 1 -
5301:BE782001	chr13 112561219 112576031 5301:BE782001 1 +
5304:AW873646	chr13 112481376 112492497 5304:AW873646 1 +
5304:BX640907	chr13 112476537 112508803 5304:BX640907 1 +
5306:CB242375	chr13 111190883 111191055 5306:CB242375 1 +
5306:NM_006622	chr13 111185203 111191051 5306:NM_006622 1 +
532:AK093460	chr1 158253641 158256372 532:AK093460 1 -
532:BC029141	chr1 158240848 158256645 532:BC029141 1 +
5320:AW593064	chr13 104564165 104564543 5320:AW593064 1 -
5320:BI092111	chr13 104550497 104564532 5320:BI092111 1 -
5338:AI335190	chr13 99125925 99126570 5338:AI335190 1 +
5338:NM_004472	chr13 99124430 99126659 5338:NM_004472 1 +
5341:AF116675	chr13 99017320 99017810 5341:AF116675 1 +
5341:AL831972	chr13 99017662 99032984 5341:AL831972 1 -
5343:CA435139	chr13 98021665 98022242 5343:CA435139 1 +
5343:NM_003633	chr13 98010414 98022995 5343:NM_003633 1 +
5355:BM976917	chr13 93626635 93626802 5355:BM976917 1 +
5355:BX647596	chr13 93614718 93628170 5355:BX647596 1 +
5357:BC047373	chr13 93521183 93539005 5357:BC047373 1 +
5357:BC050456	chr13 93521543 93564962 5357:BC050456 1 -
5358:BM971938	chr13 93257111 93257569 5358:BM971938 1 -
5358:NM_014733	chr13 93256396 93300782 5358:NM_014733 1 -
5362:AK092171	chr13 92020474 92022381 5362:AK092171 1 +
5362:BC041953	chr13 92020007 92022207 5362:BC041953 1 -
5378:AL704929	chr13 74858341 74858754 5378:AL704929 1 +
5378:U38525	chr13 74832213 74862914 5378:U38525 1 -
5390:AL832599	chr18 33358940 33364779 5390:AL832599 1 -
5390:H11345	chr18 33360022 33360491 5390:H11345 1 -
5391:AW664073	chr18 33597827 33599585 5391:AW664073 1 -
5391:NM_004772	chr18 33596672 33623132 5391:NM_004772 1 -
540:AK026359	chr1 157057813 157061307 540:AK026359 1 +
540:BE262258	chr1 157060307 157064649 540:BE262258 1 -
5401:BI094781	chr18 46746834 46747212 5401:BI094781 1 -
5401:BU684585	chr18 46746419 46747116 5401:BU684585 1 +
5418:AA706988	chr11 53234342 53234793 5418:AA706988 1 +
5418:AF173886	chr11 53233019 53234742 5418:AF173886 1 +
5424:BC001694	chr11 51813343 51813869 5424:BC001694 1 +
5424:NM_003337	chr11 51798513 51814236 5424:NM_003337 1 -
543:AK001442	chr1 155334535 155334894 543:AK001442 1 +
543:NM_001357	chr1 155302737 155334824 543:NM_001357 1 -
5436:AF071109	chr13 56804728 56824957 5436:AF071109 1 +
5436:AF071111	chr13 56801288 56806320 5436:AF071111 1 -
5437:AJ549089	chr13 56875124 56989477 5437:AJ549089 1 -
5437:BI765200	chr13 56885595 56962686 5437:BI765200 1 +
544:AI027689	chr1 155303283 155303908 544:AI027689 1 -
544:L13848	chr1 155302890 155334723 544:L13848 1 -
5450:AF332961	chr18 36687801 36700985 5450:AF332961 1 +
5450:CF129424	chr18 36698728 36719789 5450:CF129424 1 -
5451:AK098574	chr18 36720267 36767737 5451:AK098574 1 +
5451:BQ669142	chr18 36720108 36720953 5451:BQ669142 1 -
5467:AW402521	chr18 38096616 38097050 5467:AW402521 1 +
5467:U66914	chr18 38096724 38114578 5467:U66914 1 -
5474:AA040620	chr18 40363895 40364357 5474:AA040620 1 +
5474:AB014733	chr18 40363899 40367412 5474:AB014733 1 -
5475:AI216031	chr18 42338332 42339999 5475:AI216031 1 +
5475:CA430603	chr18 42339713 42340437 5475:CA430603 1 -
5480:AI857303	chr18 61867622 61879631 5480:AI857303 1 -
5480:BC036678	chr18 61870963 61885994 5480:BC036678 1 -
5494:BC039364	chr11 55224192 55234704 5494:BC039364 1 +
5494:J03040	chr11 55208002 55233342 5494:J03040 1 -
5522:AA612643	chr13 55521597 55528520 5522:AA612643 1 -
5522:NM_000505	chr13 55519328 55528177 5522:NM_000505 1 -
5523:AI809576	chr13 55562179 55563907 5523:AI809576 1 +
5523:NM_002082	chr13 55546699 55562234 5523:NM_002082 1 +
5526:AK091545	chr13 55631779 55638077 5526:AK091545 1 -
5526:BQ478442	chr13 55638014 55638077 5526:BQ478442 1 +
553:AK022030	chr1 145597922 145600315 553:AK022030 1 -
553:BU682916	chr1 145598415 145599084 553:BU682916 1 -
5556:AK096543	chr13 34222494 34225035 5556:AK096543 1 +
5556:CK299173	chr13 34224568 34225067 5556:CK299173 1 +
5583:AA485329	chr13 45641709 45641949 5583:AA485329 1 +
5583:BC008281	chr13 45602895 45641756 5583:BC008281 1 +
5586:BC035502	chr13 46822708 46823770 5586:BC035502 1 +
5586:NM_005124	chr13 46775472 46822998 5586:NM_005124 1 -
5592:BC040260	chr13 24895230 24905879 5592:BC040260 1 +
5592:BX494198	chr13 24905457 24905958 5592:BX494198 1 -
5596:AK123489	chr13 23801939 23803123 5596:AK123489 1 +
5596:NM_000410	chr13 23795365 23802958 5596:NM_000410 1 -
564:AK127212	chr1 137261005 137265249 564:AK127212 1 -
564:X54162	chr1 137221447 137264531 564:X54162 1 +
565:AL050068	chr1 137052661 137053625 565:AL050068 1 -
565:NM_138795	chr1 137043390 137053357 565:NM_138795 1 +
566:AK127138	chr1 137043432 137052847 566:AK127138 1 +
566:BC028968	chr1 137048302 137049711 566:BC028968 1 -
57:CD368210	chr4 147374549 147376204 57:CD368210 1 +
57:NM_006172	chr4 147374849 147376185 57:NM_006172 1 +
5700:AA743086	chr17 46306286 46306656 5700:AA743086 1 +
5700:AL834331	chr17 46298223 46306324 5700:AL834331 1 +
5720:BC035337	chr1 33870831 33871496 5720:BC035337 1 +
5720:NM_015555	chr1 33817042 33871421 5720:NM_015555 1 -
5723:AA910175	chr1 23365481 23383486 5723:AA910175 1 -
5723:AK124833	chr1 23373350 23376212 5723:AK124833 1 -
5757:BC015377	chr4 25189390 25208933 5757:BC015377 1 -
5757:BE972665	chr4 25196276 25196469 5757:BE972665 1 +
5768:AB046773	chr10 43229885 43235218 5768:AB046773 1 +
5768:BQ897244	chr10 43229447 43230100 5768:BQ897244 1 -
5769:AL832290	chr10 43115395 43161419 5769:AL832290 1 +
5769:AW452717	chr10 43160443 43161031 5769:AW452717 1 +
5774:AF033121	chr10 41607616 41628230 5774:AF033121 1 +
5774:CD513914	chr10 41617946 41618679 5774:CD513914 1 -
5788:AI608669	chr10 38871017 38871926 5788:AI608669 1 -
5788:BC012028	chr10 38870910 38883669 5788:BC012028 1 -
5789:AY358349	chr10 38869893 38883501 5789:AY358349 1 -
5789:BC025405	chr10 38853871 38870028 5789:BC025405 1 +
5791:AA429892	chr10 38854389 38854823 5791:AA429892 1 +
5791:BC031101	chr10 38853824 38870002 5791:BC031101 1 +
5802:BC012299	chr10 57504635 57508263 5802:BC012299 1 +
5802:N46862	chr10 57505959 57506269 5802:N46862 1 +
5813:AI143963	chr10 24639444 24639926 5813:AI143963 1 -
5813:AK128314	chr10 24635030 24639937 5813:AK128314 1 -
5818:AK054852	chr10 22422566 22424664 5818:AK054852 1 -
5818:AL833602	chr10 22364832 22425526 5818:AL833602 1 +
5819:AF303134	chr10 21097100 21116381 5819:AF303134 1 +
5819:AI805321	chr10 21111171 21111599 5819:AI805321 1 +
582:AK057159	chr1 133150490 133156345 582:AK057159 1 +
582:AK093798	chr1 133151180 133176113 582:AK093798 1 -
5822:CB241822	chr10 20059903 20060262 5822:CB241822 1 +
5822:NM_014739	chr10 20032267 20062479 5822:NM_014739 1 +
5823:CB153383	chr10 20051343 20051948 5823:CB153383 1 -
5823:D79986	chr10 20032267 20062305 5823:D79986 1 +
5825:BU927610	chr10 19861769 19862118 5825:BU927610 1 +
5825:CB852702	chr10 19861649 19862108 5825:CB852702 1 +
5826:BX398118	chr10 19790318 19808886 5826:BX398118 1 -
5826:CF130864	chr10 19808540 19808918 5826:CF130864 1 +
583:AA214546	chr1 132778096 132778794 583:AA214546 1 -
583:NM_006850	chr1 132777888 132784000 583:NM_006850 1 -
5830:AK124173	chr10 18734208 18782810 5830:AK124173 1 +
5830:BC041790	chr10 18720715 18734886 5830:BC041790 1 -
5835:AA283110	chr10 17635146 17635633 5835:AA283110 1 +
5835:BC070068	chr10 17618847 17667863 5835:BC070068 1 -
5838:BI260832	chr10 13224318 13226107 5838:BI260832 1 -
5838:NM_032020	chr10 13220643 13234978 5838:NM_032020 1 +
5855:BI962584	chr10 5056768 5057795 5855:BI962584 1 -
5855:BX537517	chr10 5057110 5114427 5855:BX537517 1 +
5890:AB037861	chr5 140227242 140241074 5890:AB037861 1 -
5890:CR743781	chr5 140237175 140237417 5890:CR743781 1 +
5894:AA668958	chr5 141156799 141156924 5894:AA668958 1 -
5894:BC061518	chr5 141153417 141178225 5894:BC061518 1 -
5904:CA442561	chr5 143734440 143734811 5904:CA442561 1 +
5904:NM_003088	chr5 143722023 143734862 5904:NM_003088 1 +
5922:AI761504	chr12 36219286 36228800 5922:AI761504 1 -
5922:NM_001621	chr12 36182643 36219666 5922:NM_001621 1 -
5923:BC043576	chr12 34612484 34614339 5923:BC043576 1 -
5923:NM_152898	chr12 34613302 34613936 5923:NM_152898 1 +
5925:BF036693	chr12 120397328 120397959 5925:BF036693 1 -
5925:BM969723	chr12 120397289 120397762 5925:BM969723 1 -
5930:BC027978	chr5 30337695 30340082 5930:BC027978 1 -
5930:X04430	chr5 30339659 30346508 5930:X04430 1 +
5931:AI024040	chr5 23686859 23687495 5931:AI024040 1 +
5931:BC039333	chr5 23680658 23688742 5931:BC039333 1 +
5936:BG714863	chr6 49317879 49318425 5936:BG714863 1 -
5936:BG720074	chr6 49317879 49338965 5936:BG720074 1 +
5947:AI768431	chr6 52179266 52181975 5947:AI768431 1 -
5947:BC007600	chr6 52181836 52184922 5947:BC007600 1 -
595:AK097437	chr1 192986463 192988868 595:AK097437 1 +
595:BC035007	chr1 192986459 192988699 595:BC035007 1 -
5964:AA446164	chr13 14517647 14535814 5964:AA446164 1 +
5964:AW188133	chr13 14505262 14517981 5964:AW188133 1 +
5972:BG744137	chr11 5703077 5703983 5972:BG744137 1 +
5972:NM_000290	chr11 5701642 5703743 5972:NM_000290 1 -
5978:BM678706	chr11 6490635 6490931 5978:BM678706 1 +
5978:BX641167	chr11 6485176 6496747 5978:BX641167 1 +
6030:AI040061	chr5 8455890 8456092 6030:AI040061 1 -
6030:BI259619	chr5 8454512 8456076 6030:BI259619 1 -
6034:AL832955	chr5 7976823 7982969 6034:AL832955 1 +
6034:BU674406	chr5 7982034 7982439 6034:BU674406 1 +
6035:AW873630	chr5 7971467 7982609 6035:AW873630 1 +
6035:NM_024636	chr5 7960429 7982969 6035:NM_024636 1 +
6046:AK094892	chr6 5113623 5115657 6046:AK094892 1 -
6046:BC037849	chr6 5114089 5115673 6046:BC037849 1 +
6053:BC001578	chr5 145888888 145889274 6053:BC001578 1 -
6053:NM_005720	chr5 145875104 145889208 6053:NM_005720 1 +
6066:AK056630	chr5 138546582 138549558 6066:AK056630 1 +
6066:BM970417	chr5 138546593 138547255 6066:BM970417 1 +
6067:AI885238	chr5 138569162 138569360 6067:AI885238 1 +
6067:BG562557	chr5 138569271 138569360 6067:BG562557 1 +
6072:AI024524	chr5 138701981 138702341 6072:AI024524 1 -
6072:AL136555	chr5 138700892 138702835 6072:AL136555 1 -
6113:BE622055	chr12 31990736 32001748 6113:BE622055 1 +
6113:CA419413	chr12 32001591 32001815 6113:CA419413 1 +
6116:AL136626	chr6 13531365 13558024 6116:AL136626 1 -
6116:BG721827	chr6 13557802 13558264 6116:BG721827 1 +
6128:AI271884	chr6 24565667 24566143 6128:AI271884 1 -
6128:BC052955	chr6 24563809 24614918 6128:BC052955 1 -
614:AK096246	chr1 183833704 183886622 614:AK096246 1 -
614:BF435806	chr1 183835563 183836075 614:BF435806 1 -
6141:AK097910	chr6 30580263 30582065 6141:AK097910 1 -
6141:BC039362	chr6 30560998 30581519 6141:BC039362 1 +
6146:BX538253	chr6 31463659 31466812 6146:BX538253 1 +
6146:BX648653	chr6 31464062 31468315 6146:BX648653 1 -
6147:AL040277	chr6 34434146 34434391 6147:AL040277 1 -
6147:NM_199186	chr6 34426279 34455136 6147:NM_199186 1 +
6156:BX649143	chr6 37277259 37332493 6156:BX649143 1 -
6156:CA437859	chr6 37277559 37278071 6156:CA437859 1 -
6177:AK075103	chr6 41570624 41576186 6177:AK075103 1 -
6177:BC017071	chr6 41571423 41574110 6177:BC017071 1 +
6179:AA701418	chr6 42197846 42198360 6179:AA701418 1 -
6179:AV722006	chr6 42163708 42198496 6179:AV722006 1 -
618:AF116681	chr1 182061899 182062805 618:AF116681 1 -
618:BC019830	chr1 182062046 182063351 618:BC019830 1 +
619:AK023030	chr11 59263580 59269457 619:AK023030 1 +
619:AK055266	chr11 59266993 59269457 619:AK055266 1 -
6204:AK095986	chr5 24235828 24237670 6204:AK095986 1 +
6204:BC047921	chr5 24218079 24236365 6204:BC047921 1 -
6210:BC046498	chr5 24783349 24787965 6210:BC046498 1 +
6210:BX640742	chr5 24777614 24784297 6210:BX640742 1 -
6214:AK056609	chr5 28067446 28075489 6214:AK056609 1 +
6214:AK123600	chr5 28068589 28117830 6214:AK123600 1 -
6215:BC033053	chr5 28067446 28071118 6215:BC033053 1 +
6215:NM_007349	chr5 28068588 28117850 6215:NM_007349 1 -
6226:AK127831	chr8 18950329 18951493 6226:AK127831 1 +
6226:AY358489	chr8 18933085 18950952 6226:AY358489 1 -
6228:AK024067	chr8 36439661 36449855 6228:AK024067 1 +
6228:BU561056	chr8 36443704 36447287 6228:BU561056 1 -
6234:AL043287	chr14 63997804 63998514 6234:AL043287 1 +
6234:BE513795	chr14 63994801 63998509 6234:BE513795 1 -
6238:AI183927	chr8 37285697 37287688 6238:AI183927 1 -
6238:BC004538	chr8 37279117 37285963 6238:BC004538 1 -
6240:AW510955	chr8 41636857 41641257 6240:AW510955 1 +
6240:BM129458	chr8 41636957 41637506 6240:BM129458 1 -
6261:AK092617	chr14 70213628 70215824 6261:AK092617 1 -
6261:AK126347	chr14 70212040 70215116 6261:AK126347 1 +
6262:BC043400	chr14 70185574 70197640 6262:BC043400 1 +
6262:NM_015178	chr14 70184798 70205418 6262:NM_015178 1 -
6268:AF215824	chr14 69116319 69151794 6268:AF215824 1 -
6268:AI208246	chr14 69129267 69131256 6268:AI208246 1 -
6270:AW294208	chr14 67640859 67641100 6270:AW294208 1 -
6270:BG572377	chr14 67640510 67640939 6270:BG572377 1 -
6271:AI625651	chr14 67605360 67605726 6271:AI625651 1 -
6271:AL132665	chr14 67604080 67627716 6271:AL132665 1 -
6274:AK027900	chr14 66456243 66485436 6274:AK027900 1 +
6274:CD517435	chr14 66469130 66470494 6274:CD517435 1 -
6291:AK025702	chr8 26827933 26830139 6291:AK025702 1 +
6291:BM973037	chr8 26828771 26829540 6291:BM973037 1 +
6310:BC033145	chr1 5906158 5930044 6310:BC033145 1 +
6310:NM_005285	chr1 5906384 5907374 6310:NM_005285 1 -
6316:AB037837	chr4 8732345 8792995 6316:AB037837 1 +
6316:CD518162	chr4 8789536 8790216 6316:CD518162 1 -
6317:BM465764	chr4 8793006 8793664 6317:BM465764 1 -
6317:BU185448	chr4 8793012 8793735 6317:BU185448 1 +
6319:AK091333	chr3 17955141 17957513 6319:AK091333 1 +
6319:AK097150	chr3 17948639 17955807 6319:AK097150 1 -
634:BE645536	chr8 128275345 128275515 634:BE645536 1 +
634:BM509550	chr8 128275345 128275439 634:BM509550 1 +
6342:AI079329	chr3 7531667 7531952 6342:AI079329 1 -
6342:AV751808	chr3 7531473 7531952 6342:AV751808 1 -
6343:AK094296	chr3 7552189 7553760 6343:AK094296 1 +
6343:BM978895	chr3 7552640 7553118 6343:BM978895 1 +
6351:AK096880	chr3 14863479 14872532 6351:AK096880 1 +
6351:BM717037	chr3 14866558 14885842 6351:BM717037 1 -
6367:AF409115	chr4 11083586 11101525 6367:AF409115 1 +
6367:CB955689	chr4 11096742 11097017 6367:CB955689 1 -
6371:AI276979	chr15 35854918 35855277 6371:AI276979 1 +
6371:BX648610	chr15 35852742 35861097 6371:BX648610 1 +
6388:AI674077	chr15 56524354 56525902 6388:AI674077 1 -
6388:NM_005328	chr15 56498065 56526042 6388:NM_005328 1 -
6391:AK095301	chr15 57815114 57842637 6391:AK095301 1 +
6391:BQ922675	chr15 57816633 57817548 6391:BQ922675 1 -
6413:AI583202	chr15 75875524 75877651 6413:AI583202 1 -
6413:BC014632	chr15 75877587 75890188 6413:BC014632 1 -
6430:BC043265	chr19 25074003 25075163 6430:BC043265 1 +
6430:NM_152569	chr19 25072518 25074873 6430:NM_152569 1 -
6438:AF348983	chr19 27397236 27408444 6438:AF348983 1 +
6438:BC045653	chr19 27393253 27397857 6438:BC045653 1 -
6446:AK123408	chr19 29722493 29725567 6446:AK123408 1 +
6446:AL834191	chr19 29684691 29722677 6446:AL834191 1 -
6447:AB037853	chr19 29662225 29681243 6447:AB037853 1 +
6447:BG542281	chr19 29676566 29676902 6447:BG542281 1 -
6454:AK021570	chr4 82866205 82867640 6454:AK021570 1 -
6454:BU686952	chr4 82866512 82867045 6454:BU686952 1 -
6485:AI637735	chr4 41738658 41738991 6485:AI637735 1 +
6485:AK125920	chr4 41720501 41739501 6485:AK125920 1 +
6488:AI744935	chr4 43023311 43023594 6488:AI744935 1 -
6488:NM_004629	chr4 43015564 43023401 6488:NM_004629 1 -
6496:BC071800	chr4 43596085 43597273 6496:BC071800 1 -
6496:D87447	chr4 43591856 43600343 6496:D87447 1 +
6499:BC060806	chr4 43888423 43926206 6499:BC060806 1 +
6499:BI826048	chr4 43887947 43888622 6499:BI826048 1 -
650:AI023599	chr1 179670881 179671266 650:AI023599 1 +
650:AI122828	chr1 179660031 179683191 650:AI122828 1 -
6500:AK022897	chr4 43926619 43943226 6500:AK022897 1 -
6500:NM_021111	chr4 43888409 43957624 6500:NM_021111 1 +
6525:AA478923	chr19 18718746 18725832 6525:AA478923 1 +
6525:AW768308	chr19 18719386 18719577 6525:AW768308 1 +
6531:BC015747	chr4 71778838 71861149 6531:BC015747 1 -
6531:BF104876	chr4 71785918 71786430 6531:BF104876 1 +
6535:BC039294	chr13 58277516 58316958 6535:BC039294 1 -
6535:BE393293	chr13 58316594 58316931 6535:BE393293 1 +
6541:AK025086	chr13 59870910 59871236 6541:AK025086 1 +
6541:AL834356	chr13 59856768 59871124 6541:AL834356 1 -
6545:AA278588	chr13 52738206 52738379 6545:AA278588 1 -
6545:AK094808	chr13 52737217 52738581 6545:AK094808 1 +
6548:AA448175	chr13 53063444 53063871 6548:AA448175 1 -
6548:NM_005384	chr13 53062576 53076441 6548:NM_005384 1 -
6559:AK128289	chr13 49326198 49336188 6559:AK128289 1 -
6559:AK128453	chr13 49334058 49336264 6559:AK128453 1 +
6593:BU685320	chr4 55403555 55404066 6593:BU685320 1 +
6593:NM_002874	chr4 55362895 55405109 6593:NM_002874 1 +
6594:AF105036	chr4 55540016 55545059 6594:AF105036 1 -
6594:AI675574	chr4 55544485 55544907 6594:AI675574 1 -
6597:AF305830	chr4 57997105 58021914 6597:AF305830 1 -
6597:BU568033	chr4 58021520 58022383 6597:BU568033 1 +
6613:AI769495	chr2 34741551 34741609 6613:AI769495 1 +
6613:AK123991	chr2 34739828 34741609 6613:AK123991 1 +
6615:BG530219	chr2 34965044 34972322 6615:BG530219 1 +
6615:BG758353	chr2 34962851 34965170 6615:BG758353 1 -
6620:AI214886	chr2 35271463 35272067 6620:AI214886 1 -
6620:AI638485	chr2 35271682 35271948 6620:AI638485 1 +
6625:AA394287	chr2 38224317 38224490 6625:AA394287 1 -
6625:AK027597	chr2 38206588 38225114 6625:AK027597 1 +
6656:AW051588	chr2 30200077 30200390 6656:AW051588 1 -
6656:BC005843	chr2 30200133 30203502 6656:BC005843 1 -
6658:AI187370	chr2 30327305 30328150 6658:AI187370 1 -
6658:BG288704	chr2 30327690 30328438 6658:BG288704 1 -
6661:AA430309	chr2 30682391 30683037 6661:AA430309 1 +
6661:AK023004	chr2 30678614 30683768 6661:AK023004 1 -
6667:AK125730	chr2 31346881 31348865 6667:AK125730 1 -
6667:NM_054012	chr2 31325595 31376195 6667:NM_054012 1 +
6670:AB109625	chr2 31664064 31664438 6670:AB109625 1 -
6670:CA438308	chr2 31664208 31664845 6670:CA438308 1 -
6689:AA725530	chr2 25698327 25698637 6689:AA725530 1 -
6689:BC031861	chr2 25698516 25702789 6689:BC031861 1 -
67:AY057097	chr4 141302719 141315790 67:AY057097 1 +
67:BQ679121	chr4 141314636 141315075 67:BQ679121 1 -
6701:AK124899	chr2 25277129 25285026 6701:AK124899 1 -
6701:BC086312	chr2 25279465 25281884 6701:BC086312 1 +
6703:AK128156	chr2 25211340 25211817 6703:AK128156 1 +
6703:NM_013379	chr2 25207803 25211817 6703:NM_013379 1 -
6704:AL832944	chr2 24885062 24909583 6704:AL832944 1 +
6704:CD108951	chr2 24903051 24903296 6704:CD108951 1 -
675:AK125014	chr2 11626738 11627256 675:AK125014 1 -
675:NM_172200	chr2 11627362 11655598 675:NM_172200 1 +
713:AF035278	chr18 5115606 5116521 713:AF035278 1 -
713:BX648589	chr18 5114709 5119216 713:BX648589 1 +
724:AK074504	chr18 9279959 9282758 724:AK074504 1 -
724:BC035898	chr18 9280500 9282221 724:BC035898 1 +
738:AI803418	chr14 32990928 32991276 738:AI803418 1 +
738:BC001562	chr14 32973124 32992434 738:BC001562 1 +
742:AA603042	chr19 30640355 30640863 742:AA603042 1 +
742:BC050034	chr19 30624163 30640477 742:BC050034 1 +
746:AL136710	chr10 69388581 69486708 746:AL136710 1 +
746:BG431684	chr10 69388297 69389008 746:BG431684 1 -
778:AI360591	chr14 21555083 21556256 778:AI360591 1 -
778:BC034044	chr14 21554096 21613302 778:BC034044 1 -
803:CK300522	chr19 32747545 32747960 803:CK300522 1 -
803:NM_032810	chr19 32747312 32786749 803:NM_032810 1 -
807:AK093340	chr19 34315225 34319660 807:AK093340 1 +
807:X13839	chr19 34316011 34329803 807:X13839 1 -
81:AK096102	chr4 138805040 138806257 81:AK096102 1 +
81:AK130383	chr4 138805435 138806257 81:AK130383 1 -
810:AK124901	chr19 34742895 34751801 810:AK124901 1 -
810:CK826026	chr19 34743541 34743836 810:CK826026 1 +
815:AK075410	chr19 36992028 36994143 815:AK075410 1 -
815:N72794	chr19 36992878 36993771 815:N72794 1 +
82:BE501800	chr4 138518239 138523959 82:BE501800 1 +
82:NM_019062	chr4 138523034 138524281 82:NM_019062 1 +
832:BC031678	chr19 40968093 40969664 832:BC031678 1 -
832:CR627437	chr19 40968891 40992432 832:CR627437 1 +
838:AB045118	chr19 41920506 41922567 838:AB045118 1 -
838:BQ061729	chr19 41922392 41925973 838:BQ061729 1 +
841:AI360119	chr19 41991094 41991693 841:AI360119 1 +
841:NM_002629	chr19 41986499 41993150 841:NM_002629 1 +
85:BC046170	chr4 137772583 137792242 85:BC046170 1 +
85:BM720790	chr4 137777228 137777858 85:BM720790 1 -
857:BI827677	chr19 44620005 44620620 857:BI827677 1 +
857:BX640914	chr19 44590407 44620331 857:BX640914 1 -
860:AK000735	chr19 45062197 45064389 860:AK000735 1 -
860:BG721008	chr19 45063786 45066964 860:BG721008 1 +
865:AA447561	chr19 45821861 45822301 865:AA447561 1 -
865:NM_006993	chr19 45822224 45824067 865:NM_006993 1 -
867:AA293875	chr19 45858646 45869201 867:AA293875 1 +
867:NM_014591	chr19 45866840 45890650 867:NM_014591 1 -
868:AL711686	chr19 46110876 46111354 868:AL711686 1 +
868:AW628382	chr19 46107091 46111350 868:AW628382 1 +
874:BC063388	chr19 46741673 46747352 874:BC063388 1 -
874:CF529853	chr19 46742013 46744671 874:CF529853 1 -
875:AI269107	chr19 46744250 46744671 875:AI269107 1 +
875:BF529138	chr19 46743370 46744668 875:BF529138 1 +
892:BU689500	chr19 56501651 56506607 892:BU689500 1 +
892:CD675450	chr19 56501118 56502491 892:CD675450 1 +
904:AA121156	chr19 60835774 60836164 904:AA121156 1 +
904:AF458985	chr19 60832080 60835828 904:AF458985 1 +
924:AK125527	chr7 141458362 141486204 924:AK125527 1 +
924:BC034828	chr7 141458198 141556026 924:BC034828 1 -
954:AF321778	chr7 149067705 149068038 954:AF321778 1 +
954:NM_019009	chr7 149067484 149088371 954:NM_019009 1 -
96:AF116729	chr4 135561208 135577527 96:AF116729 1 -
96:BC019949	chr4 135570279 135575377 96:BC019949 1 +
97:BG676728	chr4 135565841 135566420 97:BG676728 1 +
97:L47345	chr4 135561220 135577572 97:L47345 1 -
98:AF070554	chr4 135559515 135560754 98:AF070554 1 -
98:AL049675	chr4 135543237 135560779 98:AL049675 1 +
983:BM968917	chr7 117957702 117958089 983:BM968917 1 -
983:NM_016422	chr7 117957055 117987957 983:NM_016422 1 -
985:AK055888	chr7 118225778 118227594 985:AK055888 1 +
985:BC018975	chr7 118215445 118226495 985:BC018975 1 -
987:AI202922	chr7 119254139 119254370 987:AI202922 1 +
987:BC000226	chr7 119247942 119256156 987:BC000226 1 +
989:BG428983	chr7 121191620 121260640 989:BG428983 1 -
989:BQ642115	chr7 121260497 121260856 989:BQ642115 1 +
995:AI025461	chr7 53603752 53604041 995:AI025461 1 +
995:BE295843	chr7 53603397 53605788 995:BE295843 1 +
1329:AL833364	chr6 124423343 124444004 1329:AL833364 1 -
1440:X99142	chr15 101303990 101310416 1440:X99142 1 +
2722:BC018092	chr11 78649519 78653686 2722:BC018092 1 +
3247:BX537706	chr8 86446799 86479046 3247:BX537706 1 -
3248:NM_014921	chr8 86424602 86465853 3248:NM_014921 1 +
2806:BC023298	chr11 102545999 102559027 2806:BC023298 1 -
3314:BE379159	chr7 31072621 31090930 3314:BE379159 1 -
438:T95041	chr3 90291772 90292336 438:T95041 1 -
1329:AF178985	chr6 124423343 124444004 1329:AL833364 1 -
1440:BC031978	chr15 101303990 101310416 1440:X99142 1 +
2722:AK097755	chr11 78649519 78653686 2722:BC018092 1 +
3247:AB020628	chr8 86446799 86479046 3247:BX537706 1 -
3248:BI256378	chr8 86424602 86465853 3248:NM_014921 1 +
2806:AK097747	chr11 102545999 102559027 2806:BC023298 1 -
3314:AK094738	chr7 31072621 31090930 3314:BE379159 1 -
438:AK024555	chr3 90291772 90292336 438:T95041 1 -
1055:AW573238	chr19 10956386 10956749 1055:AW573238 1 -
1055:BG764619	chr19 10946488 10956462 1055:BG764619 1 -
1069:AB009598	chr19 8995035 9001726 1069:AB009598 1 +
1069:AL702358	chr19 9000736 9001060 1069:AL702358 1 -
1071:AI299288	chr19 8969130 8969448 1071:AI299288 1 +
1071:BC060841	chr19 8967504 8972380 1071:BC060841 1 +
1136:BF000264	chr19 4231154 4231861 1136:BF000264 1 +
1136:BM459393	chr19 4231727 4232806 1136:BM459393 1 +
1152:AV746527	chr7 109159048 109159598 1152:AV746527 1 -
1152:NM_006185	chr7 109082624 109163472 1152:NM_006185 1 +
1169:BC039351	chr7 106331360 106339587 1169:BC039351 1 +
1169:CB265796	chr7 106318209 106331479 1169:CB265796 1 -
1199:AW188643	chr9 14855828 14856334 1199:AW188643 1 -
1199:BX641008	chr9 14856292 14878716 1199:BX641008 1 -
1213:AK057230	chr9 8132552 8134442 1213:AK057230 1 -
1213:NM_178127	chr9 8133115 8186141 1213:NM_178127 1 +
1282:AK098106	chr9 31232305 31271854 1282:AK098106 1 -
1282:BF060654	chr9 31232305 31232459 1282:BF060654 1 -
1310:AK125333	chr6 127717557 127728033 1310:AK125333 1 +
1310:BI916695	chr6 127720063 127720940 1310:BI916695 1 -
1544:AF458589	chr10 107598870 107715873 1544:AF458589 1 +
1544:BC037874	chr10 107596832 107599055 1544:BC037874 1 -
1553:BC041930	chr10 95506412 95508420 1553:BC041930 1 +
1553:BU676542	chr10 95508198 95508733 1553:BU676542 1 +
1652:AK096174	chr5 123583372 123585374 1652:AK096174 1 +
1652:BC038786	chr5 123583731 123591675 1652:BC038786 1 -
1654:BE379389	chr5 123793370 123793995 1654:BE379389 1 -
1654:X89984	chr5 123793852 123824090 1654:X89984 1 +
1655:BC046209	chr5 123962009 123975442 1655:BC046209 1 -
1655:BI603840	chr5 123974956 123975657 1655:BI603840 1 +
1740:AA399284	chr14 77172506 77176236 1740:AA399284 1 -
1740:BC000868	chr14 77160268 77175770 1740:BC000868 1 +
1883:AK091232	chr12 70558914 70583754 1883:AK091232 1 -
1883:CD104762	chr12 70583346 70583907 1883:CD104762 1 +
1994:AK092322	chr12 88236154 88263487 1994:AK092322 1 +
1994:AK124327	chr12 88263239 88273042 1994:AK124327 1 -
1995:AK125200	chr12 88330460 88332696 1995:AK125200 1 +
1995:NM_174976	chr12 88321712 88331532 1995:NM_174976 1 -
2015:AA931786	chr12 105928736 105929151 2015:AA931786 1 -
2015:AB028449	chr12 105928853 105977028 2015:AB028449 1 -
2026:AK025731	chr12 110055219 110056990 2026:AK025731 1 +
2026:AW575515	chr12 110055381 110055801 2026:AW575515 1 +
2202:AI125180	chr9 59571744 59584752 2202:AI125180 1 -
2202:AI473141	chr9 59571549 59571858 2202:AI473141 1 +
2467:AK055837	chr8 91145770 91160010 2467:AK055837 1 -
2467:AL161979	chr8 91145683 91149026 2467:AL161979 1 +
2639:AA861610	chr11 71607253 71607709 2639:AA861610 1 +
2639:AB011095	chr11 71573673 71609326 2639:AB011095 1 +
2920:AK126146	chr11 109286825 109298197 2920:AK126146 1 +
2920:BC056237	chr11 109286822 109287139 2920:BC056237 1 -
3034:AK124089	chr17 68353990 68354255 3034:AK124089 1 -
3034:AW135595	chr17 68353309 68354043 3034:AW135595 1 -
3434:AK125996	chr17 17960748 17967951 3434:AK125996 1 -
3434:AY358799	chr17 17967852 17976042 3434:AY358799 1 +
3587:AL598368	chr17 84255574 84261588 3587:AL598368 1 -
3587:BI544355	chr17 84260999 84261702 3587:BI544355 1 +
3763:AV653422	chr1 121551475 121551873 3763:AV653422 1 -
3763:BE883161	chr1 121551190 121551856 3763:BE883161 1 -
378:BC036516	chr3 100274092 100293117 378:BC036516 1 -
378:CA393530	chr3 100273627 100274113 378:CA393530 1 +
3808:AI806936	chr2 61481165 61506616 3808:AI806936 1 +
3808:AK027541	chr2 61500227 61504424 3808:AK027541 1 +
3930:AJ249977	chr1 74785797 74795441 3930:AJ249977 1 -
3930:AK093857	chr1 74785555 74785923 3930:AK093857 1 +
4073:AI628424	chr2 155052973 155053361 4073:AI628424 1 -
4073:BE550792	chr2 155052547 155053014 4073:BE550792 1 +
4078:AB040945	chr2 155435320 155460043 4078:AB040945 1 +
4078:AK098707	chr2 155447700 155449174 4078:AK098707 1 -
4178:BF971540	chr2 181230589 181231266 4178:BF971540 1 -
4178:BG403163	chr2 181230587 181231320 4178:BG403163 1 +
4351:AK098727	chr15 78996476 78998083 4351:AK098727 1 +
4351:BC018808	chr15 78985348 78997637 4351:BC018808 1 -
4373:AI928231	chr15 81762596 81767061 4373:AI928231 1 +
4373:BI255940	chr15 81766973 81777194 4373:BI255940 1 +
4375:AK096917	chr15 81976504 81979119 4375:AK096917 1 -
4375:AK124515	chr15 81972950 81976805 4375:AK124515 1 +
4406:AW204897	chr15 85651232 85651608 4406:AW204897 1 -
4406:NM_006071	chr15 85645101 85652394 4406:NM_006071 1 -
4717:BE502813	chr14 13135798 13136713 4717:BE502813 1 +
4717:BQ267765	chr14 13135615 13135921 4717:BQ267765 1 +
4719:AK023371	chr14 14940239 14945313 4719:AK023371 1 +
4719:BG568518	chr14 14939879 14940452 4719:BG568518 1 -
4745:AI183519	chr16 59604071 59609702 4745:AI183519 1 -
4745:BC024239	chr16 59609354 59638982 4745:BC024239 1 -
4804:AK097457	chr6 88168976 88172178 4804:AK097457 1 -
4804:AK125946	chr6 88170613 88173254 4804:AK125946 1 +
4875:AK055346	chr3 30496637 30499073 4875:AK055346 1 -
4875:AW237154	chr3 30498892 30499213 4875:AW237154 1 -
5029:AI694817	chr5 54295135 54295737 5029:AI694817 1 +
5029:AI743472	chr5 54295435 54296055 5029:AI743472 1 -
5098:AF275815	chr5 98597843 98614889 5098:AF275815 1 +
5098:BM673933	chr5 98597849 98598196 5098:BM673933 1 +
5282:AA758530	chr15 3253466 3253819 5282:AA758530 1 -
5282:AK127368	chr15 3228802 3253556 5282:AK127368 1 -
5417:AI380305	chr11 53361965 53362968 5417:AI380305 1 +
5417:BG743033	chr11 53351385 53362440 5417:BG743033 1 +
5434:AF054174	chr13 56174987 56237480 5434:AF054174 1 -
5434:AK092789	chr13 56236909 56240596 5434:AK092789 1 +
5581:AK026843	chr13 43634026 43635901 5581:AK026843 1 -
5581:AW516781	chr13 43634199 43634623 5581:AW516781 1 -
6205:AK125347	chr5 24218086 24236993 6205:AK125347 1 -
6205:CD108224	chr5 24236500 24237078 6205:CD108224 1 +
6265:AF117949	chr14 70060445 70096773 6265:AF117949 1 +
6265:AW248621	chr14 70096250 70096560 6265:AW248621 1 +
640:AK056945	chr13 12701434 12703121 640:AK056945 1 -
640:CR749523	chr13 12699307 12702162 640:CR749523 1 +
659:AI147928	chr13 9776038 9776782 659:AI147928 1 -
659:CB134652	chr13 9775409 9776704 659:CB134652 1 -
6668:AK056037	chr2 31426895 31428172 6668:AK056037 1 -
6668:AK057958	chr2 31427703 31431097 6668:AK057958 1 +
6697:AK128864	chr2 25531510 25533221 6697:AK128864 1 -
6697:BC026910	chr2 25532368 25541152 6697:BC026910 1 +
703:AK094758	chr2 21263551 21290738 703:AK094758 1 -
703:BC042983	chr2 21202389 21266820 703:BC042983 1 +
863:BC053611	chr19 45154402 45156065 863:BC053611 1 +
863:BM827104	chr19 45155222 45155656 863:BM827104 1 -
88:AF161506	chr4 136931167 136944318 88:AF161506 1 -
88:BU680290	chr4 136931167 136931292 88:BU680290 1 -
918:AK094354	chr7 140816680 140829181 918:AK094354 1 -
918:BC033536	chr7 140793912 140821854 918:BC033536 1 +
947:AK093839	chr7 148398510 148400962 947:AK093839 1 +
947:NM_173573	chr7 148395883 148401587 947:NM_173573 1 -
962:AK095568	chr7 150253963 150255203 962:AK095568 1 -
962:BC050616	chr7 150255141 150256996 962:BC050616 1 +
964:AF035407	chr7 150648692 150659721 964:AF035407 1 -
964:BF196940	chr7 150648489 150648989 964:BF196940 1 -
969:AK074178	chr7 112832388 112846055 969:AK074178 1 +
969:AW770110	chr7 112845573 112846007 969:AW770110 1 +
986:AL137577	chr7 118262790 118266548 986:AL137577 1 -
986:BC014360	chr7 118266373 118286506 986:BC014360 1 +
999:AK095113	chr7 54311401 54331645 999:AK095113 1 -
999:BC035692	chr7 54306062 54311812 999:BC035692 1 +
1001:BX464762	chr7 54343795 54344751 1001:BX464762 1 +
1001:NM_032781	chr7 54333163 54387927 1001:NM_032781 1 -
1006:BC005077	chr7 59117349 59117796 1006:BC005077 1 +
1006:BX640996	chr7 59115242 59117630 1006:BX640996 1 -
1013:L25110	chr2 104963655 104968213 1013:L25110 1 -
1013:X51630	chr2 104966793 105013771 1013:X51630 1 +
1024:AK094325	chr2 93890062 93895776 1024:AK094325 1 +
1024:BQ688393	chr2 93891712 93892365 1024:BQ688393 1 -
1029:AK027515	chr2 93041819 93043898 1029:AK027515 1 -
1029:AK056379	chr2 93027777 93041916 1029:AK056379 1 +
1034:BC018118	chr2 91490389 91512478 1034:BC018118 1 +
1034:BE045559	chr2 91502278 91502669 1034:BE045559 1 +
1036:BC036823	chr2 91105483 91117087 1036:BC036823 1 +
1036:CK724853	chr2 91117017 91144940 1036:CK724853 1 +
1037:AA522712	chr2 91051316 91051931 1037:AA522712 1 +
1037:NM_001610	chr2 91042976 91051631 1037:NM_001610 1 +
1038:BX647491	chr2 90901954 90955328 1038:BX647491 1 -
1038:NM_003120	chr2 90936880 90955908 1038:NM_003120 1 +
1040:BC002736	chr2 90744945 90750718 1040:BC002736 1 +
1040:BC014048	chr2 90749502 90757674 1040:BC014048 1 -
1042:AI869566	chr2 84885486 84887630 1042:AI869566 1 +
1042:M86737	chr2 84877340 84887269 1042:M86737 1 +
1050:AB023154	chr19 12539968 12575802 1050:AB023154 1 -
1050:AK074166	chr19 12535605 12540052 1050:AK074166 1 +
1056:BI545612	chr19 10943412 10950004 1056:BI545612 1 +
1056:BI912786	chr19 10943184 10943460 1056:BI912786 1 -
1057:AI982536	chr19 10933573 10934768 1057:AI982536 1 -
1057:BX328918	chr19 10933004 10933933 1057:BX328918 1 +
1058:AB020598	chr19 10917351 10932401 1058:AB020598 1 +
1058:AK000546	chr19 10932318 10944269 1058:AK000546 1 -
1063:BE615484	chr19 10280912 10300625 1063:BE615484 1 +
1063:NM_013279	chr19 10282762 10312458 1063:NM_013279 1 -
1064:AF108658	chr19 10137254 10257921 1064:AF108658 1 -
1064:BG749105	chr19 10257813 10261373 1064:BG749105 1 +
1066:M97164	chr19 10057273 10059771 1066:M97164 1 +
1066:NM_004183	chr19 10059657 10073317 1066:NM_004183 1 -
1075:AK001998	chr19 8849002 8850370 1075:AK001998 1 +
1075:BC008785	chr19 8848981 8860771 1075:BC008785 1 -
1076:AW405497	chr19 8846884 8847251 1076:AW405497 1 +
1076:BC051355	chr19 8847012 8848925 1076:BC051355 1 -
1077:AW005685	chr19 8845371 8845795 1077:AW005685 1 +
1077:BC035565	chr19 8845496 8848843 1077:BC035565 1 +
1090:AI660837	chr19 7161961 7162365 1090:AI660837 1 +
1090:AI934442	chr19 7162222 7271526 1090:AI934442 1 -
1091:AY093951	chr19 7073469 7093837 1091:AY093951 1 -
1091:BC005133	chr19 7070715 7073552 1091:BC005133 1 +
1095:AK023420	chr19 7024920 7025947 1095:AK023420 1 -
1095:BC001901	chr19 7017356 7026384 1095:BC001901 1 +
1100:AK124613	chr19 6279629 6300090 1100:AK124613 1 +
1100:CD358169	chr19 6299752 6300498 1100:CD358169 1 -
1101:AF001891	chr19 6080758 6084916 1101:AF001891 1 -
1101:AK124141	chr19 6080068 6084199 1101:AK124141 1 +
1102:BC004378	chr19 6053622 6057751 1102:BC004378 1 -
1102:BC030530	chr19 6047110 6053712 1102:BC030530 1 +
1103:AL540309	chr19 6009090 6015856 1103:AL540309 1 -
1103:BE735787	chr19 6015798 6017331 1103:BE735787 1 +
1106:AF297709	chr19 5758426 5771369 1106:AF297709 1 -
1106:AF318354	chr19 5745957 5758579 1106:AF318354 1 +
111:AJ306399	chr4 134093813 134108097 111:AJ306399 1 -
111:AW340070	chr4 134091361 134094685 111:AW340070 1 -
1112:AK098186	chr19 5475406 5482340 1112:AK098186 1 +
1112:BQ956761	chr19 5480381 5481309 1112:BQ956761 1 -
1113:BC010025	chr19 5422823 5424765 1113:BC010025 1 -
1113:BU181320	chr19 5422721 5423403 1113:BU181320 1 +
1114:AF068235	chr19 5364639 5367053 1114:AF068235 1 -
1114:BC005131	chr19 5367016 5370244 1114:BC005131 1 +
1120:BM893911	chr19 5113955 5116353 1120:BM893911 1 -
1120:NM_022822	chr19 5107746 5118353 1120:NM_022822 1 -
1126:AK027645	chr19 4888144 4907801 1126:AK027645 1 -
1126:N92192	chr19 4899231 4899475 1126:N92192 1 +
1128:AK022244	chr19 4883342 4884294 1128:AK022244 1 -
1128:BC005015	chr19 4880266 4884294 1128:BC005015 1 +
1130:AK094046	chr19 4762860 4764800 1130:AK094046 1 -
1130:AL050172	chr19 4764112 4765939 1130:AL050172 1 +
1137:BC004482	chr19 4192173 4195420 1137:BC004482 1 +
1137:U53174	chr19 4195201 4201625 1137:U53174 1 -
1139:AB037815	chr19 4164325 4175011 1139:AB037815 1 -
1139:AK098311	chr19 4169602 4195421 1139:AK098311 1 +
1140:AY255600	chr19 4142740 4143052 1140:AY255600 1 +
1140:BC033167	chr19 4135592 4142771 1140:BC033167 1 -
1145:AK057093	chr19 3893628 3895488 1145:AK057093 1 -
1145:NM_001277	chr19 3851801 3894368 1145:NM_001277 1 +
1147:AK124252	chr7 152113301 152116899 1147:AK124252 1 +
1147:NM_053056	chr7 152115835 152125787 1147:NM_053056 1 -
1150:BF732314	chr7 151622345 151622774 1150:BF732314 1 -
1150:NM_005231	chr7 151621627 151656681 1150:NM_005231 1 -
1154:AA527451	chr7 109077099 109078600 1154:AA527451 1 -
1154:BC035223	chr7 109076959 109082277 1154:BC035223 1 -
1158:BC041564	chr7 108966844 108971239 1158:BC041564 1 +
1158:Y14385	chr7 108971210 108985464 1158:Y14385 1 -
1159:AB018325	chr7 108526642 108560402 1159:AB018325 1 +
1159:AK125753	chr7 108540752 108545676 1159:AK125753 1 -
116:AK094198	chr4 133658519 133683508 116:AK094198 1 +
116:BC030135	chr4 133683324 133684760 116:BC030135 1 -
1161:BI517559	chr7 108080544 108081034 1161:BI517559 1 +
1161:BI762970	chr7 108079983 108080678 1161:BI762970 1 -
1168:NM_025098	chr7 106368314 106387075 1168:NM_025098 1 -
1168:Z11852	chr7 106372041 106372195 1168:Z11852 1 +
1181:AF438406	chr7 100156328 100159028 1181:AF438406 1 -
1181:AW627417	chr7 100156646 100156813 1181:AW627417 1 -
1184:AA725607	chr7 99787338 99793424 1184:AA725607 1 -
1184:AB020631	chr7 99792223 99818399 1184:AB020631 1 -
119:AL833886	chr4 133130663 133140158 119:AL833886 1 +
119:BQ887571	chr4 133090275 133130879 119:BQ887571 1 -
1201:BG025192	chr9 14587125 14589308 1201:BG025192 1 -
1201:NM_005590	chr9 14589089 14641203 1201:NM_005590 1 +
1208:AI693137	chr9 13650346 13650799 1208:AI693137 1 +
1208:AW273849	chr9 13650556 13650975 1208:AW273849 1 -
1222:BI459444	chr9 53418311 53425060 1222:BI459444 1 +
1222:D90228	chr9 53390510 53418454 1222:D90228 1 -
1236:AK097483	chr9 50574145 50580292 1236:AK097483 1 +
1236:BC036892	chr9 50571830 50575493 1236:BC036892 1 -
1238:AY364435	chr9 50302392 50302782 1238:AY364435 1 +
1238:BC020894	chr9 50302319 50302960 1238:BC020894 1 -
1246:AK126420	chr9 45733162 45735550 1246:AK126420 1 -
1246:BC006357	chr9 45715086 45737809 1246:BC006357 1 +
1247:AI081351	chr9 45672545 45672916 1247:AI081351 1 -
1247:AL834448	chr9 45672496 45676121 1247:AL834448 1 -
1248:BF941666	chr9 45666158 45666498 1248:BF941666 1 +
1248:BX497730	chr9 45666148 45666462 1248:BX497730 1 +
1249:BF509915	chr9 45664925 45665331 1249:BF509915 1 +
1249:NM_012104	chr9 45646665 45672499 1249:NM_012104 1 +
1251:AW268479	chr9 44728595 44731479 1251:AW268479 1 -
1251:NM_004788	chr9 44731209 44773661 1251:NM_004788 1 -
1256:AK025623	chr9 44210045 44215414 1256:AK025623 1 -
1256:BC014663	chr9 44205061 44211049 1256:BC014663 1 +
1257:AB094094	chr9 44118298 44128327 1257:AB094094 1 -
1257:AK128572	chr9 44127387 44141684 1257:AK128572 1 +
1263:BC040643	chr9 41772872 41776752 1263:BC040643 1 -
1263:BU429352	chr9 41772793 41772971 1263:BU429352 1 +
1265:AW028468	chr9 37454926 37455272 1265:AW028468 1 +
1265:BC022456	chr9 37421414 37455142 1265:BC022456 1 +
1266:AF300796	chr9 37418619 37454209 1266:AF300796 1 +
1266:NM_017425	chr9 37410591 37421263 1266:NM_017425 1 -
127:AF086427	chr4 131768299 131768961 127:AF086427 1 +
127:CD385828	chr4 131761178 131768362 127:CD385828 1 -
1272:AF010313	chr9 36586742 36604883 1272:AF010313 1 -
1272:BM669233	chr9 36587383 36587953 1272:BM669233 1 -
1275:AA719824	chr9 35020025 35020466 1275:AA719824 1 +
1275:NM_003139	chr9 35018686 35024612 1275:NM_003139 1 +
1289:BX640934	chr9 26569071 26600473 1289:BX640934 1 -
1289:CN478544	chr9 26577276 26577876 1289:CN478544 1 -
1296:AI089288	chr6 119873982 119874393 1296:AI089288 1 -
1296:BU787457	chr6 119873987 119874637 1296:BU787457 1 +
130:AL833483	chr4 131479333 131493302 130:AL833483 1 -
130:BC082989	chr4 131476426 131479869 130:BC082989 1 +
131:AK128076	chr4 130497169 130506428 131:AK128076 1 -
131:NM_002379	chr4 130500298 130515514 131:NM_002379 1 +
1312:BG413373	chr6 127098717 127124577 1312:BG413373 1 -
1312:NM_001759	chr6 127075177 127101086 1312:NM_001759 1 -
1314:BC015837	chr6 126771981 126799150 1314:BC015837 1 -
1314:BU661162	chr6 126784285 126784601 1314:BU661162 1 +
1316:AA781867	chr6 125180625 125181082 1316:AA781867 1 -
1316:AK001005	chr6 125172129 125181738 1316:AK001005 1 -
1317:BC015017	chr6 125172128 125181760 1317:BC015017 1 -
1317:CR749485	chr6 125165420 125172186 1317:CR749485 1 +
1321:AK092246	chr6 124780243 124786729 1321:AK092246 1 +
1321:BC002454	chr6 124784262 124790025 1321:BC002454 1 -
1326:BC055314	chr6 124654386 124662092 1326:BC055314 1 -
1326:CF134669	chr6 124654536 124655042 1326:CF134669 1 +
1327:BC065194	chr6 124613184 124654188 1327:BC065194 1 +
1327:U72507	chr6 124651217 124652416 1327:U72507 1 -
1335:BC024206	chr6 122259021 122267692 1335:BC024206 1 +
1335:BC073964	chr6 122266766 122289696 1335:BC073964 1 -
1341:AK128243	chr6 129326942 129335618 1341:AK128243 1 -
1341:BC029554	chr6 129331866 129355335 1341:BC029554 1 +
1347:BC025778	chr6 134364468 134388757 1347:BC025778 1 +
1347:BU675416	chr6 134387474 134387940 1347:BU675416 1 +
1354:BQ082550	chr6 136609867 136610245 1354:BQ082550 1 +
1354:CB997714	chr6 136588636 136610281 1354:CB997714 1 -
1356:AI147650	chr6 136788216 136788679 1356:AI147650 1 +
1356:BC015546	chr6 136776904 136789208 1356:BC015546 1 +
1365:AF116661	chr6 145070424 145071601 1365:AF116661 1 -
1365:BC029391	chr6 145070284 145107188 1365:BC029391 1 +
1369:BG399291	chr6 145168990 145169458 1369:BG399291 1 +
1369:M54968	chr6 145164512 145198754 1369:M54968 1 -
1372:AA845627	chr6 146724421 146724798 1372:AA845627 1 +
1372:NM_015000	chr6 146673407 146727328 1372:NM_015000 1 +
1376:BC035168	chr6 147424433 147426721 1376:BC035168 1 +
1376:BC048978	chr6 147422613 147424642 1376:BC048978 1 -
1378:AK090590	chr6 148088743 148114618 1378:AK090590 1 -
1378:NM_018099	chr6 148057951 148124071 1378:NM_018099 1 +
138:AK096161	chr4 129303311 129306068 138:AK096161 1 -
138:AK126027	chr4 129300043 129303751 138:AK126027 1 +
1382:AK094708	chr6 149104314 149106629 1382:AK094708 1 -
1382:AL832339	chr6 149091920 149106629 1382:AL832339 1 +
139:AI733658	chr4 129296615 129296758 139:AI733658 1 -
139:NM_024296	chr4 129296515 129301175 139:NM_024296 1 -
1392:AF399844	chr15 93330394 93426289 1392:AF399844 1 -
1392:BC042722	chr15 93330487 93335371 1392:BC042722 1 +
1398:BC008360	chr15 97204208 97216124 1398:BC008360 1 +
1398:R76044	chr15 97189713 97204341 1398:R76044 1 -
140:AK001409	chr4 129293344 129296312 140:AK001409 1 -
140:BI758608	chr4 129294865 129296448 140:BI758608 1 +
1401:AL831948	chr15 97554945 97582145 1401:AL831948 1 +
1401:NM_006105	chr15 97572806 97597733 1401:NM_006105 1 -
1402:AK122588	chr15 97623094 97637008 1402:AK122588 1 -
1402:AK124266	chr15 97625697 97626770 1402:AK124266 1 +
1403:BC026344	chr15 97614855 97623120 1403:BC026344 1 +
1403:BC064840	chr15 97623092 97661896 1403:BC064840 1 -
1405:AA830801	chr15 97871909 97872410 1405:AA830801 1 -
1405:AI660748	chr15 97871659 97872033 1405:AI660748 1 +
141:AK075260	chr4 129279439 129287414 141:AK075260 1 +
141:BC041458	chr4 129285774 129291499 141:BC041458 1 -
1420:AK055142	chr15 99288289 99303003 1420:AK055142 1 +
1420:BC053560	chr15 99300419 99305128 1420:BC053560 1 -
1425:BC032234	chr15 99548006 99555438 1425:BC032234 1 +
1425:BF514653	chr15 99547509 99548101 1425:BF514653 1 +
143:AK055014	chr4 129169150 129170780 143:AK055014 1 -
143:AK125095	chr4 129166347 129169199 143:AK125095 1 +
1436:AK091315	chr15 100873634 100876348 1436:AK091315 1 +
1436:AL117588	chr15 100873333 100874197 1436:AL117588 1 -
1444:AF417490	chr15 101930673 101946829 1444:AF417490 1 +
1444:AK096472	chr15 101928432 101937614 1444:AK096472 1 -
1445:AA179093	chr15 101945107 101945555 1445:AA179093 1 -
1445:BX389798	chr15 101945067 101946585 1445:BX389798 1 +
1453:AK130583	chr15 102314594 102330171 1453:AK130583 1 +
1453:U07358	chr15 102329878 102347279 1453:U07358 1 -
1454:AA194056	chr15 102361165 102362306 1454:AA194056 1 -
1454:AK027179	chr15 102361087 102365066 1454:AK027179 1 +
1463:AY358508	chr10 128395309 128398070 1463:AY358508 1 -
1463:BC050280	chr10 128370840 128395340 1463:BC050280 1 +
147:AK024707	chr4 128971212 128987034 147:AK024707 1 +
147:BI087221	chr4 128984951 128985424 147:BI087221 1 -
1470:AF395707	chr10 128255865 128258779 1470:AF395707 1 -
1470:AI582631	chr10 128257310 128257664 1470:AI582631 1 -
1472:AK123025	chr10 128243482 128255203 1472:AK123025 1 +
1472:BG678276	chr10 128253680 128254044 1472:BG678276 1 -
1474:AK095340	chr10 128237092 128242474 1474:AK095340 1 -
1474:U37791	chr10 128228036 128237573 1474:U37791 1 +
1475:BC008292	chr10 128184491 128185183 1475:BC008292 1 -
1475:BI548852	chr10 128185173 128203047 1475:BI548852 1 +
1476:AI703232	chr10 128096782 128101358 1476:AI703232 1 -
1476:AI861774	chr10 128082833 128096876 1476:AI861774 1 +
1477:AK022790	chr10 127946768 127962940 1477:AK022790 1 -
1477:BI909810	chr10 127962383 127982415 1477:BI909810 1 +
1478:AI660247	chr10 127832986 127834096 1478:AI660247 1 +
1478:AW138005	chr10 127832604 127833026 1478:AW138005 1 -
1479:AF053631	chr10 127774807 127798265 1479:AF053631 1 +
1479:CB154338	chr10 127796120 127796467 1479:CB154338 1 -
1483:AL832247	chr10 127646965 127648874 1483:AL832247 1 -
1483:BC048344	chr10 127631486 127646996 1483:BC048344 1 +
1487:BC065931	chr10 127097973 127103673 1487:BC065931 1 -
1487:BC075852	chr10 127080219 127098034 1487:BC075852 1 +
1488:BC008711	chr10 126954177 126958806 1488:BC008711 1 -
1488:BC011910	chr10 126948720 126954210 1488:BC011910 1 +
1490:AK122956	chr10 126732367 126748888 1490:AK122956 1 -
1490:BC003637	chr10 126727852 126733341 1490:BC003637 1 +
1491:AK056399	chr10 126719011 126725937 1491:AK056399 1 -
1491:CF130823	chr10 126725244 126725979 1491:CF130823 1 +
1492:AB067474	chr10 126719011 126724229 1492:AB067474 1 -
1492:AI700593	chr10 126719227 126719612 1492:AI700593 1 -
1494:AK057416	chr10 126609477 126626920 1494:AK057416 1 -
1494:BC073932	chr10 126618856 126624963 1494:BC073932 1 +
1495:AF331523	chr10 126609497 126617255 1495:AF331523 1 -
1495:BC050035	chr10 126614930 126618519 1495:BC050035 1 +
1497:AK122981	chr10 126609477 126616784 1497:AK122981 1 -
1497:M83651	chr10 126602515 126609729 1497:M83651 1 +
1499:BC003644	chr10 126500696 126504364 1499:BC003644 1 +
1499:BX647402	chr10 126502728 126507364 1499:BX647402 1 -
150:AK090711	chr4 128826516 128867051 150:AK090711 1 -
150:AK125213	chr4 128866298 128896479 150:AK125213 1 +
1500:AK093897	chr10 126492067 126494539 1500:AK093897 1 -
1500:BM971672	chr10 126492078 126492763 1500:BM971672 1 -
1520:AI803260	chr10 119513857 119514221 1520:AI803260 1 -
1520:CA423029	chr10 119513999 119514267 1520:CA423029 1 +
1522:BU430544	chr10 118295040 118295488 1522:BU430544 1 +
1522:Y13493	chr10 118294994 118305982 1522:Y13493 1 -
1532:AW404679	chr10 112365185 112365746 1532:AW404679 1 +
1532:BC009111	chr10 112362486 112366003 1532:BC009111 1 -
1535:BC005227	chr10 111422564 111434312 1535:BC005227 1 -
1535:BC033887	chr10 111409833 111423284 1535:BC033887 1 +
1546:AK026442	chr10 105263461 105278392 1546:AK026442 1 -
1546:BF131073	chr10 105278175 105284321 1546:BF131073 1 +
1555:AK074343	chr10 95009648 95026779 1555:AK074343 1 -
1555:BM873730	chr10 95011702 95012236 1555:BM873730 1 +
1567:BG682532	chr10 92712779 92713522 1567:BG682532 1 +
1567:Z36715	chr10 92712639 92773801 1567:Z36715 1 -
1569:BC053675	chr10 90611243 90634306 1569:BC053675 1 -
[truncated: 2,455 more rows]
