# Supplementary material for: Sense-antisense gene pairs: sequence, transcription, and structure are not conserved between human and mouse
Source: Front Genet. 2013 Sep 26;4:183. doi: 10.3389/fgene.2013.00183 (PMC3783845; doi:10.3389/fgene.2013.00183)
Supplement: Supplementary file 3 [file DataSheet3.XLSX]

## Sheet: StructureAnalysis_ExonicSAS
PairID:Accession#	PairID:Accession#	Mm9 coordinates of orthologous genes	Mm9 coordinates of orthologous genes
1006:BX640996	1006:BC005077	chr7 59115242 59117630 1006:BX640996 1 -	chr7 59117349 59117796 1006:BC005077 1 +
1013:X51630	1013:L25110	chr2 104966793 105013771 1013:X51630 1 +	chr2 104963655 104968213 1013:L25110 1 -
1024:BQ688393	1024:AK094325	chr2 93891712 93892365 1024:BQ688393 1 -	chr2 93890062 93895776 1024:AK094325 1 +
1034:BE045559	1034:BC018118	chr2 91502278 91502669 1034:BE045559 1 +	chr2 91490389 91512478 1034:BC018118 1 +
1036:CK724853	1036:BC036823	chr2 91117017 91144940 1036:CK724853 1 +	chr2 91105483 91117087 1036:BC036823 1 +
1037:NM_001610	1037:AA522712	chr2 91042976 91051631 1037:NM_001610 1 +	chr2 91051316 91051931 1037:AA522712 1 +
1038:NM_003120	1038:BX647491	chr2 90936880 90955908 1038:NM_003120 1 +	chr2 90901954 90955328 1038:BX647491 1 -
1040:BC014048	1040:BC002736	chr2 90749502 90757674 1040:BC014048 1 -	chr2 90744945 90750718 1040:BC002736 1 +
1042:M86737	1042:AI869566	chr2 84877340 84887269 1042:M86737 1 +	chr2 84885486 84887630 1042:AI869566 1 +
1056:BI912786	1056:BI545612	chr19 10943184 10943460 1056:BI912786 1 -	chr19 10943412 10950004 1056:BI545612 1 +
1057:BX328918	1057:AI982536	chr19 10933004 10933933 1057:BX328918 1 +	chr19 10933573 10934768 1057:AI982536 1 -
1058:AK000546	1058:AB020598	chr19 10932318 10944269 1058:AK000546 1 -	chr19 10917351 10932401 1058:AB020598 1 +
1064:BG749105	1064:AF108658	chr19 10257813 10261373 1064:BG749105 1 +	chr19 10137254 10257921 1064:AF108658 1 -
1066:NM_004183	1066:M97164	chr19 10059657 10073317 1066:NM_004183 1 -	chr19 10057273 10059771 1066:M97164 1 +
1075:BC008785	1075:AK001998	chr19 8848981 8860771 1075:BC008785 1 -	chr19 8849002 8850370 1075:AK001998 1 +
1076:BC051355	1076:AW405497	chr19 8847012 8848925 1076:BC051355 1 -	chr19 8846884 8847251 1076:AW405497 1 +
1090:AI934442	1090:AI660837	chr19 7162222 7271526 1090:AI934442 1 -	chr19 7161961 7162365 1090:AI660837 1 +
1091:BC005133	1091:AY093951	chr19 7070715 7073552 1091:BC005133 1 +	chr19 7073469 7093837 1091:AY093951 1 -
1095:BC001901	1095:AK023420	chr19 7017356 7026384 1095:BC001901 1 +	chr19 7024920 7025947 1095:AK023420 1 -
1100:CD358169	1100:AK124613	chr19 6299752 6300498 1100:CD358169 1 -	chr19 6279629 6300090 1100:AK124613 1 +
1101:AK124141	1101:AF001891	chr19 6080068 6084199 1101:AK124141 1 +	chr19 6080758 6084916 1101:AF001891 1 -
1102:BC030530	1102:BC004378	chr19 6047110 6053712 1102:BC030530 1 +	chr19 6053622 6057751 1102:BC004378 1 -
1103:BE735787	1103:AL540309	chr19 6015798 6017331 1103:BE735787 1 +	chr19 6009090 6015856 1103:AL540309 1 -
1106:AF318354	1106:AF297709	chr19 5745957 5758579 1106:AF318354 1 +	chr19 5758426 5771369 1106:AF297709 1 -
111:AW340070	111:AJ306399	chr4 134091361 134094685 111:AW340070 1 -	chr4 134093813 134108097 111:AJ306399 1 -
1112:BQ956761	1112:AK098186	chr19 5480381 5481309 1112:BQ956761 1 -	chr19 5475406 5482340 1112:AK098186 1 +
1113:BU181320	1113:BC010025	chr19 5422721 5423403 1113:BU181320 1 +	chr19 5422823 5424765 1113:BC010025 1 -
1120:NM_022822	1120:BM893911	chr19 5107746 5118353 1120:NM_022822 1 -	chr19 5113955 5116353 1120:BM893911 1 -
1128:BC005015	1128:AK022244	chr19 4880266 4884294 1128:BC005015 1 +	chr19 4883342 4884294 1128:AK022244 1 -
1130:AL050172	1130:AK094046	chr19 4764112 4765939 1130:AL050172 1 +	chr19 4762860 4764800 1130:AK094046 1 -
1137:U53174	1137:BC004482	chr19 4195201 4201625 1137:U53174 1 -	chr19 4192173 4195420 1137:BC004482 1 +
1139:AK098311	1139:AB037815	chr19 4169602 4195421 1139:AK098311 1 +	chr19 4164325 4175011 1139:AB037815 1 -
1140:BC033167	1140:AY255600	chr19 4135592 4142771 1140:BC033167 1 -	chr19 4142740 4143052 1140:AY255600 1 +
1145:NM_001277	1145:AK057093	chr19 3851801 3894368 1145:NM_001277 1 +	chr19 3893628 3895488 1145:AK057093 1 -
1147:NM_053056	1147:AK124252	chr7 152115835 152125787 1147:NM_053056 1 -	chr7 152113301 152116899 1147:AK124252 1 +
1150:NM_005231	1150:BF732314	chr7 151621627 151656681 1150:NM_005231 1 -	chr7 151622345 151622774 1150:BF732314 1 -
1154:BC035223	1154:AA527451	chr7 109076959 109082277 1154:BC035223 1 -	chr7 109077099 109078600 1154:AA527451 1 -
1158:Y14385	1158:BC041564	chr7 108971210 108985464 1158:Y14385 1 -	chr7 108966844 108971239 1158:BC041564 1 +
1159:AK125753	1159:AB018325	chr7 108540752 108545676 1159:AK125753 1 -	chr7 108526642 108560402 1159:AB018325 1 +
1161:BI762970	1161:BI517559	chr7 108079983 108080678 1161:BI762970 1 -	chr7 108080544 108081034 1161:BI517559 1 +
1181:AW627417	1181:AF438406	chr7 100156646 100156813 1181:AW627417 1 -	chr7 100156328 100159028 1181:AF438406 1 -
1184:AB020631	1184:AA725607	chr7 99792223 99818399 1184:AB020631 1 -	chr7 99787338 99793424 1184:AA725607 1 -
1201:NM_005590	1201:BG025192	chr9 14589089 14641203 1201:NM_005590 1 +	chr9 14587125 14589308 1201:BG025192 1 -
1222:D90228	1222:BI459444	chr9 53390510 53418454 1222:D90228 1 -	chr9 53418311 53425060 1222:BI459444 1 +
1236:BC036892	1236:AK097483	chr9 50571830 50575493 1236:BC036892 1 -	chr9 50574145 50580292 1236:AK097483 1 +
1238:BC020894	1238:AY364435	chr9 50302319 50302960 1238:BC020894 1 -	chr9 50302392 50302782 1238:AY364435 1 +
1246:BC006357	1246:AK126420	chr9 45715086 45737809 1246:BC006357 1 +	chr9 45733162 45735550 1246:AK126420 1 -
1247:AL834448	1247:AI081351	chr9 45672496 45676121 1247:AL834448 1 -	chr9 45672545 45672916 1247:AI081351 1 -
1248:BX497730	1248:BF941666	chr9 45666148 45666462 1248:BX497730 1 +	chr9 45666158 45666498 1248:BF941666 1 +
1249:NM_012104	1249:BF509915	chr9 45646665 45672499 1249:NM_012104 1 +	chr9 45664925 45665331 1249:BF509915 1 +
1263:BU429352	1263:BC040643	chr9 41772793 41772971 1263:BU429352 1 +	chr9 41772872 41776752 1263:BC040643 1 -
1265:BC022456	1265:AW028468	chr9 37421414 37455142 1265:BC022456 1 +	chr9 37454926 37455272 1265:AW028468 1 +
1266:NM_017425	1266:AF300796	chr9 37410591 37421263 1266:NM_017425 1 -	chr9 37418619 37454209 1266:AF300796 1 +
127:CD385828	127:AF086427	chr4 131761178 131768362 127:CD385828 1 -	chr4 131768299 131768961 127:AF086427 1 +
1272:BM669233	1272:AF010313	chr9 36587383 36587953 1272:BM669233 1 -	chr9 36586742 36604883 1272:AF010313 1 -
1275:NM_003139	1275:AA719824	chr9 35018686 35024612 1275:NM_003139 1 +	chr9 35020025 35020466 1275:AA719824 1 +
1289:CN478544	1289:BX640934	chr9 26577276 26577876 1289:CN478544 1 -	chr9 26569071 26600473 1289:BX640934 1 -
1296:BU787457	1296:AI089288	chr6 119873987 119874637 1296:BU787457 1 +	chr6 119873982 119874393 1296:AI089288 1 -
130:BC082989	130:AL833483	chr4 131476426 131479869 130:BC082989 1 +	chr4 131479333 131493302 130:AL833483 1 -
1312:NM_001759	1312:BG413373	chr6 127075177 127101086 1312:NM_001759 1 -	chr6 127098717 127124577 1312:BG413373 1 -
1314:BU661162	1314:BC015837	chr6 126784285 126784601 1314:BU661162 1 +	chr6 126771981 126799150 1314:BC015837 1 -
1326:CF134669	1326:BC055314	chr6 124654536 124655042 1326:CF134669 1 +	chr6 124654386 124662092 1326:BC055314 1 -
1327:U72507	1327:BC065194	chr6 124651217 124652416 1327:U72507 1 -	chr6 124613184 124654188 1327:BC065194 1 +
1341:BC029554	1341:AK128243	chr6 129331866 129355335 1341:BC029554 1 +	chr6 129326942 129335618 1341:AK128243 1 -
1347:BU675416	1347:BC025778	chr6 134387474 134387940 1347:BU675416 1 +	chr6 134364468 134388757 1347:BC025778 1 +
1356:BC015546	1356:AI147650	chr6 136776904 136789208 1356:BC015546 1 +	chr6 136788216 136788679 1356:AI147650 1 +
1365:BC029391	1365:AF116661	chr6 145070284 145107188 1365:BC029391 1 +	chr6 145070424 145071601 1365:AF116661 1 -
1369:M54968	1369:BG399291	chr6 145164512 145198754 1369:M54968 1 -	chr6 145168990 145169458 1369:BG399291 1 +
1372:NM_015000	1372:AA845627	chr6 146673407 146727328 1372:NM_015000 1 +	chr6 146724421 146724798 1372:AA845627 1 +
1376:BC048978	1376:BC035168	chr6 147422613 147424642 1376:BC048978 1 -	chr6 147424433 147426721 1376:BC035168 1 +
1378:NM_018099	1378:AK090590	chr6 148057951 148124071 1378:NM_018099 1 +	chr6 148088743 148114618 1378:AK090590 1 -
138:AK126027	138:AK096161	chr4 129300043 129303751 138:AK126027 1 +	chr4 129303311 129306068 138:AK096161 1 -
139:NM_024296	139:AI733658	chr4 129296515 129301175 139:NM_024296 1 -	chr4 129296615 129296758 139:AI733658 1 -
1392:BC042722	1392:AF399844	chr15 93330487 93335371 1392:BC042722 1 +	chr15 93330394 93426289 1392:AF399844 1 -
1398:R76044	1398:BC008360	chr15 97189713 97204341 1398:R76044 1 -	chr15 97204208 97216124 1398:BC008360 1 +
140:BI758608	140:AK001409	chr4 129294865 129296448 140:BI758608 1 +	chr4 129293344 129296312 140:AK001409 1 -
1401:NM_006105	1401:AL831948	chr15 97572806 97597733 1401:NM_006105 1 -	chr15 97554945 97582145 1401:AL831948 1 +
1402:AK124266	1402:AK122588	chr15 97625697 97626770 1402:AK124266 1 +	chr15 97623094 97637008 1402:AK122588 1 -
1403:BC064840	1403:BC026344	chr15 97623092 97661896 1403:BC064840 1 -	chr15 97614855 97623120 1403:BC026344 1 +
1405:AI660748	1405:AA830801	chr15 97871659 97872033 1405:AI660748 1 +	chr15 97871909 97872410 1405:AA830801 1 -
141:BC041458	141:AK075260	chr4 129285774 129291499 141:BC041458 1 -	chr4 129279439 129287414 141:AK075260 1 +
1425:BF514653	1425:BC032234	chr15 99547509 99548101 1425:BF514653 1 +	chr15 99548006 99555438 1425:BC032234 1 +
1436:AL117588	1436:AK091315	chr15 100873333 100874197 1436:AL117588 1 -	chr15 100873634 100876348 1436:AK091315 1 +
1444:AK096472	1444:AF417490	chr15 101928432 101937614 1444:AK096472 1 -	chr15 101930673 101946829 1444:AF417490 1 +
1445:BX389798	1445:AA179093	chr15 101945067 101946585 1445:BX389798 1 +	chr15 101945107 101945555 1445:AA179093 1 -
1453:U07358	1453:AK130583	chr15 102329878 102347279 1453:U07358 1 -	chr15 102314594 102330171 1453:AK130583 1 +
1454:AK027179	1454:AA194056	chr15 102361087 102365066 1454:AK027179 1 +	chr15 102361165 102362306 1454:AA194056 1 -
1463:BC050280	1463:AY358508	chr10 128370840 128395340 1463:BC050280 1 +	chr10 128395309 128398070 1463:AY358508 1 -
147:BI087221	147:AK024707	chr4 128984951 128985424 147:BI087221 1 -	chr4 128971212 128987034 147:AK024707 1 +
1470:AI582631	1470:AF395707	chr10 128257310 128257664 1470:AI582631 1 -	chr10 128255865 128258779 1470:AF395707 1 -
1472:BG678276	1472:AK123025	chr10 128253680 128254044 1472:BG678276 1 -	chr10 128243482 128255203 1472:AK123025 1 +
1474:U37791	1474:AK095340	chr10 128228036 128237573 1474:U37791 1 +	chr10 128237092 128242474 1474:AK095340 1 -
1475:BI548852	1475:BC008292	chr10 128185173 128203047 1475:BI548852 1 +	chr10 128184491 128185183 1475:BC008292 1 -
1476:AI861774	1476:AI703232	chr10 128082833 128096876 1476:AI861774 1 +	chr10 128096782 128101358 1476:AI703232 1 -
1477:BI909810	1477:AK022790	chr10 127962383 127982415 1477:BI909810 1 +	chr10 127946768 127962940 1477:AK022790 1 -
1478:AW138005	1478:AI660247	chr10 127832604 127833026 1478:AW138005 1 -	chr10 127832986 127834096 1478:AI660247 1 +
1479:CB154338	1479:AF053631	chr10 127796120 127796467 1479:CB154338 1 -	chr10 127774807 127798265 1479:AF053631 1 +
1483:BC048344	1483:AL832247	chr10 127631486 127646996 1483:BC048344 1 +	chr10 127646965 127648874 1483:AL832247 1 -
1487:BC075852	1487:BC065931	chr10 127080219 127098034 1487:BC075852 1 +	chr10 127097973 127103673 1487:BC065931 1 -
1488:BC011910	1488:BC008711	chr10 126948720 126954210 1488:BC011910 1 +	chr10 126954177 126958806 1488:BC008711 1 -
1490:BC003637	1490:AK122956	chr10 126727852 126733341 1490:BC003637 1 +	chr10 126732367 126748888 1490:AK122956 1 -
1491:CF130823	1491:AK056399	chr10 126725244 126725979 1491:CF130823 1 +	chr10 126719011 126725937 1491:AK056399 1 -
1492:AI700593	1492:AB067474	chr10 126719227 126719612 1492:AI700593 1 -	chr10 126719011 126724229 1492:AB067474 1 -
1494:BC073932	1494:AK057416	chr10 126618856 126624963 1494:BC073932 1 +	chr10 126609477 126626920 1494:AK057416 1 -
1495:BC050035	1495:AF331523	chr10 126614930 126618519 1495:BC050035 1 +	chr10 126609497 126617255 1495:AF331523 1 -
1497:M83651	1497:AK122981	chr10 126602515 126609729 1497:M83651 1 +	chr10 126609477 126616784 1497:AK122981 1 -
1499:BX647402	1499:BC003644	chr10 126502728 126507364 1499:BX647402 1 -	chr10 126500696 126504364 1499:BC003644 1 +
1500:BM971672	1500:AK093897	chr10 126492078 126492763 1500:BM971672 1 -	chr10 126492067 126494539 1500:AK093897 1 -
1522:Y13493	1522:BU430544	chr10 118294994 118305982 1522:Y13493 1 -	chr10 118295040 118295488 1522:BU430544 1 +
1532:BC009111	1532:AW404679	chr10 112362486 112366003 1532:BC009111 1 -	chr10 112365185 112365746 1532:AW404679 1 +
1535:BC033887	1535:BC005227	chr10 111409833 111423284 1535:BC033887 1 +	chr10 111422564 111434312 1535:BC005227 1 -
1546:BF131073	1546:AK026442	chr10 105278175 105284321 1546:BF131073 1 +	chr10 105263461 105278392 1546:AK026442 1 -
1555:BM873730	1555:AK074343	chr10 95011702 95012236 1555:BM873730 1 +	chr10 95009648 95026779 1555:AK074343 1 -
1567:Z36715	1567:BG682532	chr10 92712639 92773801 1567:Z36715 1 -	chr10 92712779 92713522 1567:BG682532 1 +
1569:BC067862	1569:BC053675	chr10 90633757 90634997 1569:BC067862 1 +	chr10 90611243 90634306 1569:BC053675 1 -
1571:BI825155	1571:AK074759	chr10 90586097 90586746 1571:BI825155 1 +	chr10 90579536 90586712 1571:AK074759 1 -
1579:AW444523	1579:AB033034	chr10 87899849 87900516 1579:AW444523 1 +	chr10 87891383 87910054 1579:AB033034 1 +
1587:BG054687	1587:AK095827	chr10 82987710 82990210 1587:BG054687 1 -	chr10 82960216 82996779 1587:AK095827 1 -
1588:BX537447	1588:BC033542	chr10 84085048 84189631 1588:BX537447 1 +	chr10 84083845 84085273 1588:BC033542 1 -
1592:NM_025198	1592:BF980328	chr10 84582134 84590826 1592:NM_025198 1 -	chr10 84577552 84583545 1592:BF980328 1 -
1599:BG474232	1599:BC005054	chr5 114893986 114900838 1599:BG474232 1 +	chr5 114883030 114894013 1599:BC005054 1 -
1600:BF529217	1600:BC020193	chr5 115043670 115044492 1600:BF529217 1 -	chr5 115017915 115063239 1600:BC020193 1 +
1615:BC009731	1615:AK055891	chr5 122660357 122691172 1615:BC009731 1 +	chr5 122690917 122714449 1615:AK055891 1 -
1625:BC048216	1625:AA845462	chr5 121130211 121160596 1625:BC048216 1 -	chr5 121131192 121131530 1625:AA845462 1 -
1626:BM975869	1626:AF478457	chr5 121077020 121078421 1626:BM975869 1 +	chr5 121063117 121079024 1626:AF478457 1 +
163:BU429902	163:BG494524	chr4 126011415 126011925 163:BU429902 1 +	chr4 126010953 126011862 163:BG494524 1 -
1634:BF589549	1634:AI911381	chr5 118538497 118539017 1634:BF589549 1 +	chr5 118538196 118538793 1634:AI911381 1 -
164:CA438081	164:AK025735	chr4 125841554 125842217 164:CA438081 1 -	chr4 125841326 125850763 164:AK025735 1 -
1640:BX648777	1640:AA843412	chr5 115970287 116005991 1640:BX648777 1 +	chr5 116005892 116006333 1640:AA843412 1 +
1646:AW327375	1646:AK126367	chr5 115584338 115585054 1646:AW327375 1 +	chr5 115572571 115584936 1646:AK126367 1 -
1648:M57732	1648:BE222088	chr5 115398983 115420876 1648:M57732 1 -	chr5 115398897 115399051 1648:BE222088 1 -
1649:BC008735	1649:AK055282	chr5 123320685 123332474 1649:BC008735 1 -	chr5 123320317 123321944 1649:AK055282 1 +
1674:BX481776	1674:AI362628	chr5 111202600 111202957 1674:BX481776 1 +	chr5 111202690 111203008 1674:AI362628 1 +
169:NM_013285	169:AA542898	chr4 124707237 124732624 169:NM_013285 1 +	chr4 124732577 124732918 169:AA542898 1 +
1705:D32257	1705:AF265440	chr5 147760188 147767181 1705:D32257 1 +	chr5 147765472 147775352 1705:AF265440 1 -
1716:BI829393	1716:AL049783	chr5 151467837 151468716 1716:BI829393 1 +	chr5 151444669 151468153 1716:AL049783 1 -
172:BQ003025	172:AB007191	chr4 123588064 123588626 172:BQ003025 1 +	chr4 123582285 123590110 172:AB007191 1 +
1726:BC020773	1726:AF370384	chr3 54532604 54538970 1726:BC020773 1 -	chr3 54518783 54532685 1726:AF370384 1 +
1746:CA311633	1746:AK094133	chr14 76186650 76187194 1746:CA311633 1 -	chr14 76159919 76186811 1746:AK094133 1 -
1757:AI554098	1757:AF038499	chr14 63033015 63033458 1757:AI554098 1 -	chr14 63011624 63069668 1757:AF038499 1 -
1758:BU737283	1758:BM726878	chr14 63308161 63308623 1758:BU737283 1 +	chr14 63302215 63311270 1758:BM726878 1 +
1776:AK092363	1776:AK055855	chr14 119273712 119275383 1776:AK092363 1 -	chr14 119187154 119274615 1776:AK055855 1 +
1779:AK024941	1779:AF339816	chr14 119378813 119380923 1779:AK024941 1 +	chr14 119379705 119380917 1779:AF339816 1 -
1793:NM_018011	1793:AV707196	chr8 8666562 8690534 1793:NM_018011 1 -	chr8 8666592 8667076 1793:AV707196 1 +
1810:BQ447317	1810:AB015427	chr14 52625237 52625920 1810:BQ447317 1 -	chr14 52625755 52634463 1810:AB015427 1 -
1813:NM_020366	1813:BU678755	chr14 52731831 52779973 1813:NM_020366 1 +	chr14 52779009 52779240 1813:BU678755 1 +
1816:BC014427	1816:AB018280	chr14 52914529 52924753 1816:BC014427 1 -	chr14 52899284 52915627 1816:AB018280 1 +
1820:CB219126	1820:AK025567	chr14 55189266 55190195 1820:CB219126 1 +	chr14 55186052 55190635 1820:AK025567 1 -
1821:BI828048	1821:AK023026	chr14 55196750 55207710 1821:BI828048 1 +	chr14 55202831 55224752 1821:AK023026 1 -
1823:BQ711618	1823:AI823403	chr14 55472258 55473576 1823:BQ711618 1 -	chr14 55472740 55473552 1823:AI823403 1 -
1826:BX161425	1826:AK092855	chr14 55717054 55725375 1826:BX161425 1 -	chr14 55719106 55725703 1826:AK092855 1 +
1839:BX161436	1839:BU534986	chr14 56290825 56297614 1839:BX161436 1 +	chr14 56296508 56297051 1839:BU534986 1 -
186:AK094092	186:AI187357	chr4 120593803 120597326 186:AK094092 1 -	chr4 120594758 120595328 186:AI187357 1 -
1870:AI810632	1870:AI208721	chr12 57813293 57813804 1870:AI810632 1 -	chr12 57813624 57813844 1870:AI208721 1 +
1876:BG818213	1876:BC020809	chr12 66163134 66163901 1876:BG818213 1 +	chr12 66163418 66174920 1876:BC020809 1 -
189:BC037879	189:AL157461	chr4 120204846 120209518 189:BC037879 1 +	chr4 120191734 120210354 189:AL157461 1 -
1894:NM_020921	1894:AI243123	chr12 71112369 71212953 1894:NM_020921 1 -	chr12 71203647 71205559 1894:AI243123 1 -
1900:BG429541	1900:BC035608	chr14 20626670 20627544 1900:BG429541 1 -	chr14 20570514 20631016 1900:BC035608 1 +
1905:CB157162	1905:BF107092	chr14 47544805 47544980 1905:CB157162 1 -	chr14 47544658 47544890 1905:BF107092 1 +
1906:CA392159	1906:AK096898	chr14 47617168 47617547 1906:CA392159 1 +	chr14 47616351 47620610 1906:AK096898 1 -
191:BI830189	191:AF086102	chr4 118967443 118967745 191:BI830189 1 +	chr4 118967627 118970070 191:AF086102 1 -
1914:CA307303	1914:BU675003	chr14 49695146 49695845 1914:CA307303 1 -	chr14 49695124 49695703 1914:BU675003 1 +
1915:BM547568	1915:AL136685	chr14 49705332 49706134 1915:BM547568 1 -	chr14 49686093 49707343 1915:AL136685 1 +
1922:AY358266	1922:AF150100	chr12 72212410 72224208 1922:AY358266 1 +	chr12 72224002 72237636 1922:AF150100 1 -
1928:BX460881	1928:BI753540	chr12 73336632 73337674 1928:BX460881 1 -	chr12 73324503 73337659 1928:BI753540 1 +
1933:BX648502	1933:AK026100	chr12 74883349 74897526 1933:BX648502 1 -	chr12 74897453 74978464 1933:AK026100 1 +
1934:BU679435	1934:AK091569	chr12 76550726 76551089 1934:BU679435 1 -	chr12 76550451 76551878 1934:AK091569 1 -
1935:CB998830	1935:BC041985	chr12 76590566 76592232 1935:CB998830 1 -	chr12 76591273 76593687 1935:BC041985 1 +
1937:NM_005956	1937:AK097323	chr12 77356158 77420792 1937:NM_005956 1 +	chr12 77402469 77404803 1937:AK097323 1 -
1942:AK094815	1942:AB011171	chr12 77681475 77683478 1942:AK094815 1 -	chr12 77676891 77682058 1942:AB011171 1 +
1982:BC044808	1982:BC032371	chr12 85750072 85776072 1982:BC044808 1 +	chr12 85773112 85791993 1982:BC032371 1 -
1983:AK123178	1983:AK097531	chr12 85790346 85791424 1983:AK123178 1 -	chr12 85755319 85790473 1983:AK097531 1 +
1987:AL691708	1987:AK094068	chr12 86418835 86428782 1987:AL691708 1 +	chr12 86426120 86436064 1987:AK094068 1 -
1988:NM_014239	1988:AI261618	chr12 86560436 86567446 1988:NM_014239 1 +	chr12 86562408 86566110 1988:AI261618 1 +
1989:CA417648	1989:AK123455	chr12 86568919 86569528 1989:CA417648 1 -	chr12 86568592 86570186 1989:AK123455 1 -
1990:NM_024643	1990:CK300149	chr12 86629598 86637898 1990:NM_024643 1 +	chr12 86630824 86631238 1990:CK300149 1 +
2005:CF540978	2005:AK025243	chr12 100588426 100588922 2005:CF540978 1 -	chr12 100588407 100588959 2005:AK025243 1 -
2007:BC011834	2007:AI084133	chr12 101437741 101445524 2007:BC011834 1 +	chr12 101444709 101445047 2007:AI084133 1 +
2012:BE900252	2012:AK025569	chr12 104640965 104641254 2012:BE900252 1 -	chr12 104626952 104644552 2012:AK025569 1 +
202:BU633294	202:AF284750	chr4 118032343 118032885 202:BU633294 1 +	chr4 118032343 118035345 202:AF284750 1 +
2020:BC015935	2020:AK026211	chr12 109418033 109441567 2020:BC015935 1 +	chr12 109441332 109442304 2020:AK026211 1 -
2022:BM559391	2022:BC032358	chr12 109886249 109887898 2022:BM559391 1 -	chr12 109874037 109926726 2022:BC032358 1 +
2030:U46194	2030:AA885446	chr12 112042945 112050128 2030:U46194 1 -	chr12 112017514 112043524 2030:AA885446 1 -
2033:BG620833	2033:BF663610	chr12 112406330 112406944 2033:BG620833 1 -	chr12 112406624 112407415 2033:BF663610 1 +
2036:NM_005432	2036:AY180165	chr12 113042621 113052119 2036:NM_005432 1 -	chr12 113023662 113050472 2036:AY180165 1 +
2047:BC011775	2047:AK127094	chr7 63187595 63217760 2047:BC011775 1 -	chr7 63152894 63188013 2047:AK127094 1 +
205:BE546296	205:AK092569	chr4 117541617 117541907 205:BE546296 1 +	chr4 117541868 117545584 205:AK092569 1 -
2055:AL832603	2055:AB023235	chr7 71432613 71485293 2055:AL832603 1 +	chr7 71481571 71518880 2055:AB023235 1 -
2060:AK056019	2060:AF151018	chr2 112201677 112203312 2060:AK056019 1 +	chr2 112203170 112208141 2060:AF151018 1 -
2076:BG771961	2076:BF592892	chr2 119126358 119128244 2076:BG771961 1 +	chr2 119126395 119128253 2076:BF592892 1 +
2077:CB157194	2077:CA445950	chr2 119221178 119221715 2077:CB157194 1 -	chr2 119221400 119226817 2077:CA445950 1 -
208:BC026115	208:AA405142	chr4 116885936 116924353 208:BC026115 1 -	chr4 116902418 116902681 208:AA405142 1 +
2084:AL049944	2084:AI001999	chr2 120181062 120196203 2084:AL049944 1 -	chr2 120179714 120195135 2084:AI001999 1 -
2085:NM_173089	2085:AK125515	chr2 120323598 120330646 2085:NM_173089 1 +	chr2 120322161 120324297 2085:AK125515 1 -
2087:AK124695	2087:AB037721	chr2 120536276 120540466 2087:AK124695 1 -	chr2 120527440 120541076 2087:AB037721 1 +
2088:AW086040	2088:AI041060	chr2 120558621 120559416 2088:AW086040 1 +	chr2 120558694 120561726 2088:AI041060 1 -
2090:BE327122	2090:AB020654	chr2 120564210 120564818 2090:BE327122 1 -	chr2 120563972 120574372 2090:AB020654 1 -
2093:AK127306	2093:AK125173	chr2 121013822 121022580 2093:AK127306 1 +	chr2 121020571 121023214 2093:AK125173 1 -
2095:U09477	2095:BM470337	chr2 121023981 121053572 2095:U09477 1 -	chr2 121024172 121024944 2095:BM470337 1 +
2099:BC052612	2099:AK075455	chr2 121235841 121240335 2099:BC052612 1 -	chr2 121239700 121263715 2099:AK075455 1 +
2100:BQ014851	2100:AK057528	chr2 121264732 121265338 2100:BQ014851 1 -	chr2 121264772 121267784 2100:AK057528 1 -
2101:BC009869	2101:AK126384	chr2 121268436 121276790 2101:BC009869 1 +	chr2 121264774 121268897 2101:AK126384 1 -
2103:BX647438	2103:AF370428	chr2 121277023 121282391 2103:BX647438 1 -	chr2 121278818 121284061 2103:AF370428 1 +
212:CA314455	212:BC013899	chr4 116800658 116801343 212:CA314455 1 -	chr4 116801259 116806578 212:BC013899 1 -
2121:BX537526	2121:AF348468	chr2 124906710 124908859 2121:BX537526 1 -	chr2 124893846 124914064 2121:AF348468 1 +
2122:BX647197	2122:AW263476	chr2 124911836 124922351 2122:BX647197 1 -	chr2 124911688 124911894 2122:AW263476 1 -
2146:BC042826	2146:BC017711	chr9 72863450 72864128 2146:BC042826 1 +	chr9 72863793 72887493 2146:BC017711 1 -
215:AK096462	215:AA449003	chr4 116667940 116676784 215:AK096462 1 +	chr4 116668279 116668721 215:AA449003 1 -
2150:N72422	2150:BU160497	chr9 72301424 72301555 2150:N72422 1 +	chr9 72300397 72301555 2150:BU160497 1 -
216:BC003178	216:AK093320	chr4 116479980 116492039 216:BC003178 1 +	chr4 116476629 116480147 216:AK093320 1 -
2176:AK129601	2176:AF233588	chr9 65260456 65270635 2176:AK129601 1 -	chr9 65246296 65260515 2176:AF233588 1 +
2180:BX506258	2180:AI203610	chr9 64036732 64039017 2180:BX506258 1 -	chr9 64036571 64036954 2180:AI203610 1 -
2184:BE891668	2184:AK090598	chr9 63982632 63982818 2184:BE891668 1 -	chr9 63964998 63986677 2184:AK090598 1 +
219:NM_002482	219:AK128017	chr4 116273638 116300154 219:NM_002482 1 -	chr4 116299430 116300774 219:AK128017 1 +
2198:BG169338	2198:AI366098	chr9 59775333 59775979 2198:BG169338 1 +	chr9 59772229 59775976 2198:AI366098 1 +
220:BQ921445	220:AL512718	chr4 116273654 116274172 220:BQ921445 1 +	chr4 116273649 116274116 220:AL512718 1 -
2204:BC034424	2204:BC018927	chr9 59405457 59461741 2204:BC034424 1 -	chr9 59387519 59412919 2204:BC018927 1 +
2206:BI520655	2206:AK131033	chr9 59367010 59368506 2206:BI520655 1 -	chr9 59366732 59373263 2206:AK131033 1 -
2208:BF214495	2208:AF359281	chr9 59167208 59171058 2208:BF214495 1 +	chr9 59169791 59201261 2208:AF359281 1 -
2211:NM_012428	2211:BG120555	chr9 58430046 58500698 2211:NM_012428 1 +	chr9 58500428 58500685 2211:BG120555 1 -
2218:BG825648	2218:BG773262	chr9 57613022 57613820 2218:BG825648 1 -	chr9 57612718 57615020 2218:BG773262 1 +
2221:NM_020447	2221:BQ613880	chr9 57385111 57390995 2221:NM_020447 1 +	chr9 57389001 57389446 2221:BQ613880 1 +
2224:NM_024608	2224:AW088483	chr9 56990604 56996356 2224:NM_024608 1 -	chr9 56990155 56990635 2224:AW088483 1 -
2226:BC010081	2226:AI760013	chr9 56977795 56979006 2226:BC010081 1 -	chr9 56977519 56977900 2226:AI760013 1 -
2235:AI820719	2235:AF116663	chr9 54553695 54554352 2235:AI820719 1 -	chr9 54553498 54558253 2235:AF116663 1 +
2251:NM_031452	2251:BE969587	chr7 88907873 88913985 2251:NM_031452 1 +	chr7 88912285 88934329 2251:BE969587 1 -
2252:BC063487	2252:AK124797	chr7 89004235 89028950 2252:BC063487 1 +	chr7 89007979 89009328 2252:AK124797 1 -
2257:BC014115	2257:AK090951	chr7 88036156 88046111 2257:BC014115 1 -	chr7 88037625 88042686 2257:AK090951 1 +
2263:BC002881	2263:AY358384	chr7 86840318 86845588 2263:BC002881 1 +	chr7 86842797 86855019 2263:AY358384 1 -
2264:AL831826	2264:AL109699	chr7 87227345 87237633 2264:AL831826 1 +	chr7 87231720 87237647 2264:AL109699 1 -
227:NM_014774	227:CA420162	chr4 115410423 115449933 227:NM_014774 1 +	chr4 115449182 115449932 227:CA420162 1 +
2277:NM_145728	2277:AK125000	chr7 74875553 74904628 2277:NM_145728 1 -	chr7 74879352 74882316 2277:AK125000 1 +
2278:NM_022905	2278:BC034816	chr7 74792304 74874461 2278:NM_022905 1 +	chr7 74862168 74870202 2278:BC034816 1 -
2288:NM_002434	2288:AV694099	chr11 32126459 32132017 2288:NM_002434 1 +	chr11 32127729 32127967 2288:AV694099 1 -
229:BF434160	229:AB007963	chr4 115425096 115425600 229:BF434160 1 +	chr4 115410423 115449931 229:AB007963 1 +
2298:AF370420	2298:AF217968	chr17 25966012 25968696 2298:AF370420 1 +	chr17 25967580 25969970 2298:AF217968 1 -
2300:BQ882795	2300:BC036747	chr17 25921275 25921778 2300:BQ882795 1 +	chr17 25919767 25922515 2300:BC036747 1 -
2301:NM_022493	2301:AK092097	chr17 25910754 25919725 2301:NM_022493 1 +	chr17 25915409 25917535 2301:AK092097 1 -
2303:AK024476	2303:AB030207	chr17 25855992 25864342 2303:AK024476 1 -	chr17 25854188 25856021 2303:AB030207 1 +
2306:NM_012467	2306:AK074965	chr17 25507594 25511372 2306:NM_012467 1 +	chr17 25511236 25520716 2306:AK074965 1 -
2316:BC007588	2316:AK074080	chr17 25023687 25029050 2316:BC007588 1 +	chr17 25027214 25031905 2316:AK074080 1 -
2320:BQ183628	2320:AK125096	chr17 24742242 24742740 2320:BQ183628 1 -	chr17 24733426 24742641 2320:AK125096 1 -
2322:AY569455	2322:AF451977	chr17 24644661 24664724 2322:AY569455 1 -	chr17 24625828 24645613 2322:AF451977 1 +
2323:BC039154	2323:AK021536	chr17 24610691 24612414 2323:BC039154 1 +	chr17 24612244 24616245 2323:AK021536 1 -
2325:BC035205	2325:BC001713	chr17 24577709 24580029 2325:BC035205 1 -	chr17 24579631 24580810 2325:BC001713 1 +
2327:CD358439	2327:AF132948	chr17 24294484 24295041 2327:CD358439 1 +	chr17 24292848 24300717 2327:AF132948 1 -
2331:NM_024507	2331:BF063912	chr17 23878165 23882266 2331:NM_024507 1 -	chr17 23877527 23878193 2331:BF063912 1 -
2334:NM_024339	2334:BG470425	chr17 23805576 23810853 2334:NM_024339 1 -	chr17 23810605 23812154 2334:BG470425 1 +
2341:AV692899	2341:AA913252	chr16 3751154 3751533 2341:AV692899 1 +	chr16 3751281 3751649 2341:AA913252 1 +
2345:BI819165	2345:AL833594	chr16 3901995 3903686 2345:BI819165 1 -	chr16 3872610 3904764 2345:AL833594 1 +
2347:NM_178844	2347:AK125583	chr16 3945930 3976596 2347:NM_178844 1 -	chr16 3948306 3950036 2347:AK125583 1 +
2348:AL157626	2348:AK074109	chr16 3962162 3962645 2348:AL157626 1 +	chr16 3945930 3963782 2348:AK074109 1 -
2349:BX648257	2349:AF043254	chr16 4037124 4045695 2349:BX648257 1 +	chr16 4039974 4077771 2349:AF043254 1 -
235:BU854577	235:AK090844	chr4 108686610 108687041 235:BU854577 1 -	chr4 108686902 108689710 235:AK090844 1 +
2352:NM_138440	2352:AI672486	chr16 4639966 4650797 2352:NM_138440 1 +	chr16 4650619 4651014 2352:AI672486 1 +
2356:BG724340	2356:AL524245	chr16 4964304 4965608 2356:BG724340 1 +	chr16 4948264 4964343 2356:AL524245 1 -
2360:NM_016936	2360:BM893934	chr16 5055029 5086384 2360:NM_016936 1 +	chr16 5062578 5062717 2360:BM893934 1 +
2362:BC031095	2362:BC010084	chr16 5233722 5245158 2362:BC031095 1 +	chr16 5244501 5256030 2362:BC010084 1 -
2363:BF589923	2363:BE896794	chr16 8628381 8635203 2363:BF589923 1 -	chr16 8634824 8635336 2363:BE896794 1 -
237:AI869796	237:AI221303	chr4 108510454 108510735 237:AI869796 1 -	chr4 108509810 108510653 237:AI221303 1 +
2371:NM_014015	2371:AK055529	chr16 10530299 10543124 2371:NM_014015 1 -	chr16 10541641 10543626 2371:AK055529 1 +
2375:BC036443	2375:BC002856	chr16 11066457 11075079 2375:BC036443 1 +	chr16 11075009 11134713 2375:BC002856 1 -
2377:CA434283	2377:AK096386	chr16 11217043 11217643 2377:CA434283 1 -	chr16 11216679 11219076 2377:AK096386 1 -
2387:BC001421	2387:AF013570	chr16 14163416 14208582 2387:BC001421 1 +	chr16 14194802 14208148 2387:AF013570 1 -
2409:NM_005030	2409:BF001736	chr7 129302998 129313401 2409:NM_005030 1 +	chr7 129313328 129321327 2409:BF001736 1 +
241:AW134648	241:AB058739	chr4 108306729 108307455 241:AW134648 1 +	chr4 108297547 108308354 241:AB058739 1 +
2427:AW296423	2427:AK123825	chr7 134078754 134089592 2427:AW296423 1 +	chr7 134076358 134078958 2427:AK123825 1 +
2428:BI770368	2428:AJ223349	chr7 134005458 134006179 2428:BI770368 1 -	chr7 134005979 134008637 2428:AJ223349 1 +
2429:BC055284	2429:AK074137	chr7 133991411 133996218 2429:BC055284 1 +	chr7 133995963 134005365 2429:AK074137 1 -
2430:AK058133	2430:AF370365	chr7 133973462 133975001 2430:AK058133 1 -	chr7 133967292 133973729 2430:AF370365 1 +
2433:AK095480	2433:AK026256	chr7 133918783 133920262 2433:AK095480 1 -	chr7 133909905 133919159 2433:AK026256 1 +
2434:AW294248	2434:AK096332	chr7 133847597 133848372 2434:AW294248 1 -	chr7 133843288 133848268 2434:AK096332 1 -
2442:BF313701	2442:AA442368	chr7 134655593 134663218 2442:BF313701 1 +	chr7 134655023 134655757 2442:AA442368 1 -
2444:BC042548	2444:AK055943	chr7 134726875 134731811 2444:BC042548 1 -	chr7 134728011 134731043 2444:AK055943 1 +
2445:AK057076	2445:AK027406	chr7 134745521 134747982 2445:AK057076 1 -	chr7 134732290 134747120 2445:AK027406 1 +
2446:BI753188	2446:BC019071	chr7 134829716 134853566 2446:BI753188 1 +	chr7 134848491 134852175 2446:BC019071 1 -
2448:BC004929	2448:AL834347	chr7 134944134 134947319 2448:BC004929 1 +	chr7 134944028 134946798 2448:AL834347 1 -
2449:BC035589	2449:AK131087	chr7 135020466 135029510 2449:BC035589 1 +	chr7 135029417 135035976 2449:AK131087 1 -
2458:NM_018206	2458:AV730744	chr8 87784290 87823448 2458:NM_018206 1 -	chr8 87823317 87823894 2458:AV730744 1 +
2461:NM_003031	2461:AK056051	chr8 89247843 89269860 2461:NM_003031 1 -	chr8 89244036 89249927 2461:AK056051 1 +
2469:BC034490	2469:AK123139	chr8 93593971 93647743 2469:BC034490 1 +	chr8 93636292 93639456 2469:AK123139 1 -
2473:AI916376	2473:AF124145	chr8 96524106 96526943 2473:AI916376 1 -	chr8 96496228 96536425 2473:AF124145 1 -
2479:BU686051	2479:AB075852	chr8 97183324 97184035 2479:BU686051 1 +	chr8 97125894 97184178 2479:AB075852 1 +
2481:NM_015993	2481:BE671530	chr8 97199348 97220163 2481:NM_015993 1 -	chr8 97199338 97199413 2481:BE671530 1 -
2482:BC003541	2482:BC003159	chr8 97387762 97400137 2482:BC003541 1 -	chr8 97381404 97387811 2482:BC003159 1 +
2484:BM667608	2484:BC041132	chr8 97623440 97623779 2484:BM667608 1 -	chr8 97623727 97661517 2484:BC041132 1 -
2490:CR749237	2490:AK127136	chr8 98243529 98294519 2490:CR749237 1 -	chr8 98239794 98243908 2490:AK127136 1 +
2494:CB987396	2494:AK095237	chr8 106951228 106951927 2494:CB987396 1 +	chr8 106944360 106952762 2494:AK095237 1 -
2495:BF306383	2495:AL080152	chr8 106961334 106966917 2495:BF306383 1 -	chr8 106966836 106970818 2495:AL080152 1 +
2498:BC012191	2498:BC004556	chr8 107776535 107779042 2498:BC012191 1 -	chr8 107749162 107776951 2498:BC004556 1 +
2499:BC012798	2499:AY255669	chr8 107802717 107804431 2499:BC012798 1 +	chr8 107804313 107820016 2499:AY255669 1 -
2505:U88063	2505:BU428489	chr8 108090596 108091793 2505:U88063 1 -	chr8 108090624 108090819 2505:BU428489 1 +
2508:AF070535	2508:AB113647	chr8 108222036 108224906 2508:AF070535 1 -	chr8 108210062 108222094 2508:AB113647 1 +
2510:NM_025082	2510:AL040509	chr8 108368663 108385058 2510:NM_025082 1 -	chr8 108368087 108373457 2510:AL040509 1 -
2511:X71877	2511:AJ272212	chr8 108455600 108457740 2511:X71877 1 -	chr8 108424387 108455704 2511:AJ272212 1 +
2513:NM_024939	2513:BU674430	chr8 108653794 108660854 2513:NM_024939 1 -	chr8 108653855 108654437 2513:BU674430 1 -
2514:BG720260	2514:BF979745	chr8 108692117 108692574 2514:BG720260 1 -	chr8 108692445 108692642 2514:BF979745 1 +
2517:BC012727	2517:AB067520	chr8 108776447 108778150 2517:BC012727 1 -	chr8 108743381 108776685 2517:AB067520 1 +
2518:BI196095	2518:AW071010	chr8 108778266 108778880 2518:BI196095 1 -	chr8 108778362 108778806 2518:AW071010 1 -
2520:BC021853	2520:BC018700	chr8 109394790 109408463 2520:BC021853 1 +	chr8 109407792 109417454 2520:BC018700 1 -
2521:BM931189	2521:AA625860	chr8 109460040 109460681 2521:BM931189 1 -	chr8 109460650 109461082 2521:AA625860 1 -
2522:BC035121	2522:AI949559	chr8 109566975 109569665 2522:BC035121 1 +	chr8 109567597 109568495 2522:AI949559 1 +
2524:AK092372	2524:AF132747	chr8 109569310 109569766 2524:AK092372 1 -	chr8 109555239 109569660 2524:AF132747 1 +
2525:BI561621	2525:AK056344	chr8 109580429 109582365 2525:BI561621 1 +	chr8 109570521 109580604 2525:AK056344 1 -
2530:BC035152	2530:BC014134	chr8 113168711 113184307 2530:BC035152 1 -	chr8 113172631 113173569 2530:BC014134 1 +
2541:BC029817	2541:AK124154	chr8 113616889 113619224 2541:BC029817 1 -	chr8 113618854 113620358 2541:AK124154 1 +
2575:BM714129	2575:BC039692	chr8 124408916 124409143 2575:BM714129 1 +	chr8 124405050 124431574 2575:BC039692 1 -
2581:D87071	2581:BC044951	chr8 125005612 125023628 2581:D87071 1 -	chr8 125000826 125005643 2581:BC044951 1 +
2582:BG420406	2582:AK092007	chr8 125006426 125007187 2582:BG420406 1 +	chr8 125005610 125007609 2582:AK092007 1 -
2586:BF347887	2586:AK096286	chr8 125771632 125772971 2586:BF347887 1 -	chr8 125771840 125775693 2586:AK096286 1 +
2587:NM_004913	2587:BC061904	chr8 125766254 125778122 2587:NM_004913 1 -	chr8 125774643 125775693 2587:BC061904 1 +
2589:CF891457	2589:BG682616	chr8 125784100 125784722 2589:CF891457 1 +	chr8 125784377 125784865 2589:BG682616 1 +
2596:CD678458	2596:CB177911	chr11 75993679 75994075 2596:CD678458 1 +	chr11 75994027 75994516 2596:CB177911 1 +
2604:NM_006224	2604:AA810183	chr11 75401573 75442134 2604:NM_006224 1 +	chr11 75442029 75444161 2604:AA810183 1 +
2608:AI681671	2608:AF321876	chr11 74992808 74993429 2608:AI681671 1 -	chr11 74991198 75003995 2608:AF321876 1 -
2610:AK124883	2610:AK096806	chr11 74669677 74680858 2610:AK124883 1 -	chr11 74669677 74672699 2610:AK096806 1 +
2619:BC050546	2619:BC041772	chr11 72254889 72265274 2619:BC050546 1 +	chr11 72265143 72303518 2619:BC041772 1 -
2628:BE674687	2628:BC034993	chr11 70536200 70537647 2628:BE674687 1 +	chr11 70514040 70542936 2628:BC034993 1 +
2633:BC000335	2633:AA778438	chr11 70756677 70783455 2633:BC000335 1 -	chr11 70756371 70757025 2633:AA778438 1 -
2647:BM679094	2647:BC012912	chr11 69824440 69825425 2647:BM679094 1 -	chr11 69823689 69828899 2647:BC012912 1 -
2649:BF337109	2649:AL530722	chr11 69788437 69794232 2649:BF337109 1 -	chr11 69794204 69802417 2649:AL530722 1 +
2651:NM_014716	2651:AK126509	chr11 69695065 69709042 2651:NM_014716 1 -	chr11 69695892 69700966 2651:AK126509 1 +
2652:BI758398	2652:BC018543	chr11 69694983 69695563 2652:BI758398 1 +	chr11 69695065 69709016 2652:BC018543 1 -
2655:AW236926	2655:AF055872	chr11 69499536 69499925 2655:AW236926 1 -	chr11 69499859 69509311 2655:AF055872 1 -
2658:R55342	2658:BC015557	chr11 69477353 69477754 2658:R55342 1 -	chr11 69477620 69479620 2658:BC015557 1 -
2661:U31501	2661:BU677494	chr11 69446592 69466799 2661:U31501 1 +	chr11 69463157 69464277 2661:BU677494 1 +
2663:CA439513	2663:AB002344	chr11 69212057 69213170 2663:CA439513 1 -	chr11 69212022 69227167 2663:AB002344 1 -
2668:BC052233	2668:AF168714	chr11 68781694 68787868 2668:BC052233 1 +	chr11 68785991 68787512 2668:AF168714 1 -
2671:BC000280	2671:AL832648	chr11 68616489 68630128 2671:BC000280 1 +	chr11 68622246 68666543 2671:AL832648 1 -
2672:BG540119	2672:BC008968	chr11 68598395 68598978 2672:BG540119 1 -	chr11 68596983 68601013 2672:BC008968 1 +
2692:BM796218	2692:AB098507	chr11 59588957 59589442 2692:BM796218 1 -	chr11 59476285 59589721 2692:AB098507 1 +
2693:CD171782	2693:AF031647	chr11 59631574 59633065 2693:CD171782 1 +	chr11 59631307 59653234 2693:AF031647 1 -
2695:S66168	2695:AY172136	chr11 60012595 60013078 2695:S66168 1 -	chr11 59918577 60012699 2695:AY172136 1 +
2701:U01184	2701:BC051466	chr11 60527650 60540689 2701:U01184 1 -	chr11 60519589 60527684 2701:BC051466 1 +
2704:BC026998	2704:AL512762	chr11 116093664 116099402 2704:BC026998 1 -	chr11 116093664 116097789 2704:AL512762 1 +
271:BE968815	271:BC017423	chr4 102803390 102803920 271:BE968815 1 -	chr4 102792008 102815795 271:BC017423 1 +
2732:D43947	2732:BC001556	chr11 78075276 78104074 2732:D43947 1 +	chr11 78100765 78115303 2732:BC001556 1 -
2736:BU536829	2736:BC015582	chr11 77849772 77851413 2736:BU536829 1 -	chr11 77845872 77851366 2736:BC015582 1 +
2751:BX493510	2751:AK074196	chr11 79990586 79991231 2751:BX493510 1 -	chr11 79967040 79995418 2751:AK074196 1 +
2759:BU167229	2759:BC024002	chr11 82713031 82713540 2759:BU167229 1 -	chr11 82705630 82713495 2759:BC024002 1 +
2762:NM_000286	2762:AI267999	chr11 83108576 83112468 2762:NM_000286 1 -	chr11 83108363 83108812 2762:AI267999 1 -
2765:BC017931	2765:BC008900	chr11 84724450 84729856 2765:BC017931 1 -	chr11 84693925 84724505 2765:BC008900 1 +
2778:NM_004448	2778:BC063395	chr11 98273771 98298567 2778:NM_004448 1 +	chr11 98298418 98300259 2778:BC063395 1 -
2779:NM_032339	2779:AA010614	chr11 98299027 98300299 2779:NM_032339 1 -	chr11 98298319 98300191 2779:AA010614 1 +
2780:BC056148	2780:BC000261	chr11 98629245 98636578 2780:BC056148 1 -	chr11 98603193 98630320 2780:BC000261 1 +
2781:CB164353	2781:AK125654	chr11 98662709 98663273 2781:CB164353 1 -	chr11 98663041 98669166 2781:AK125654 1 +
2784:NM_000964	2784:AK123052	chr11 98789108 98836253 2784:NM_000964 1 +	chr11 98827392 98830103 2784:AK123052 1 -
2790:X13440	2790:BC043620	chr11 100939716 100941437 2790:X13440 1 +	chr11 100939544 100941295 2790:BC043620 1 -
2791:BC008792	2791:AF213666	chr11 100953155 100956832 2791:BC008792 1 -	chr11 100948586 100953983 2791:AF213666 1 +
2794:U87223	2794:BF527414	chr11 101037373 101051871 2794:U87223 1 +	chr11 101041146 101041879 2794:BF527414 1 -
2795:NM_005854	2795:BC033118	chr11 101107696 101109565 2795:NM_005854 1 +	chr11 101097909 101107761 2795:BC033118 1 -
2796:BC010276	2796:AL833052	chr11 101149575 101163554 2796:BC010276 1 -	chr11 101145802 101151018 2796:AL833052 1 +
2798:BC039247	2798:AI939411	chr11 101286405 101297061 2798:BC039247 1 +	chr11 101293226 101293954 2798:AI939411 1 +
2804:BF976738	2804:BC006194	chr11 102253907 102261058 2804:BF976738 1 -	chr11 102254754 102263071 2804:BC006194 1 +
2808:BX646149	2808:BC002360	chr11 102700824 102701171 2808:BX646149 1 +	chr11 102699786 102742234 2808:BC002360 1 -
2835:AW418772	2835:AJ132583	chr11 97068308 97068805 2835:AW418772 1 -	chr11 97067173 97141725 2835:AJ132583 1 -
2851:BE782550	2851:AB037886	chr11 95693964 95694677 2851:BE782550 1 +	chr11 95693561 95703948 2851:AB037886 1 -
2852:BX641027	2852:BC034987	chr11 95629635 95633658 2852:BX641027 1 -	chr11 95574448 95633665 2852:BC034987 1 +
2857:BM906832	2857:BC047081	chr11 94887349 94887593 2857:BM906832 1 -	chr11 94876773 94887407 2857:BC047081 1 +
2862:AK055926	2862:AK025328	chr11 94506311 94515057 2862:AK055926 1 -	chr11 94491055 94506529 2862:AK025328 1 +
2863:NM_001267	2863:BG400432	chr11 94426375 94430441 2863:NM_001267 1 +	chr11 94421201 94430396 2863:BG400432 1 -
2867:NM_016424	2867:CB241493	chr11 94152387 94183282 2867:NM_016424 1 -	chr11 94152387 94152777 2867:CB241493 1 -
2872:BX647939	2872:AA063071	chr11 88195064 88201042 2872:BX647939 1 -	chr11 88194953 88195150 2872:AA063071 1 -
2875:NM_004758	2875:AK090885	chr11 87574045 87599424 2875:NM_004758 1 +	chr11 87549771 87577227 2875:AK090885 1 -
2876:BX644214	2876:BC002802	chr11 87556487 87562328 2876:BX644214 1 -	chr11 87551059 87557119 2876:BC002802 1 +
2877:AK129758	2877:AK000271	chr11 87551046 87558083 2877:AK129758 1 +	chr11 87548991 87563924 2877:AK000271 1 -
2878:CR749257	2878:BC064565	chr11 87476217 87549035 2878:CR749257 1 +	chr11 87548991 87564017 2878:BC064565 1 -
2879:CB992815	2879:BM730015	chr11 87406727 87409384 2879:CB992815 1 -	chr11 87409237 87412575 2879:BM730015 1 +
2880:BQ072540	2880:AF035811	chr11 87380216 87398001 2880:BQ072540 1 -	chr11 87394569 87404042 2880:AF035811 1 +
2890:BC006971	2890:AL602030	chr11 86298182 86310046 2890:BC006971 1 +	chr11 86309293 86309405 2890:AL602030 1 -
2894:BX648103	2894:AK021817	chr11 85635160 85639560 2894:BX648103 1 +	chr11 85634135 85635362 2894:AK021817 1 -
2897:BE218482	2897:AB033113	chr11 86042716 86043140 2897:BE218482 1 -	chr11 86024184 86071048 2897:AB033113 1 -
2899:BX493571	2899:AI758493	chr11 86096290 86096638 2899:BX493571 1 +	chr11 86096290 86096706 2899:AI758493 1 +
2901:NM_152598	2901:BC037347	chr11 105222111 105318049 2901:NM_152598 1 -	chr11 105226507 105252878 2901:BC037347 1 +
2904:BC010464	2904:AK092301	chr11 106015964 106017964 2904:BC010464 1 +	chr11 106017590 106021460 2904:AK092301 1 -
2911:BM314924	2911:BC040521	chr11 106363390 106363719 2911:BM314924 1 -	chr11 106363452 106474233 2911:BC040521 1 -
2915:AI658971	2915:AI365480	chr11 109312468 109312951 2915:AI658971 1 -	chr11 109312236 109312547 2915:AI365480 1 +
2930:BC021985	2930:AI376567	chr11 113510873 113523716 2930:BC021985 1 +	chr11 113518287 113518574 2930:AI376567 1 +
2939:BC015335	2939:AA988569	chr11 115265082 115272230 2939:BC015335 1 +	chr11 115267814 115267917 2939:AA988569 1 +
2941:AK094291	2941:AF154829	chr11 115352296 115353220 2941:AK094291 1 +	chr11 115351718 115353167 2941:AF154829 1 -
2944:NM_015971	2944:BG771920	chr11 115465266 115469361 2944:NM_015971 1 +	chr11 115452623 115465377 2944:BG771920 1 -
2946:NM_021734	2946:BE744116	chr11 115476283 115489473 2946:NM_021734 1 -	chr11 115476707 115477149 2946:BE744116 1 +
2948:BM923383	2948:BC042942	chr11 115626640 115627535 2948:BM923383 1 -	chr11 115626755 115660344 2948:BC042942 1 +
2949:AK025262	2949:AA300265	chr11 115660496 115663619 2949:AK025262 1 -	chr11 115660342 115660673 2949:AA300265 1 -
2951:BC027861	2951:AF193041	chr11 115760862 115767576 2951:BC027861 1 +	chr11 115753900 115761677 2951:AF193041 1 -
2958:BC047782	2958:BC008767	chr11 116060169 116076634 2958:BC047782 1 +	chr11 116033478 116060283 2958:BC008767 1 -
2961:AK122638	2961:AB028990	chr11 116146356 116149713 2961:AK122638 1 +	chr11 116147582 116168005 2961:AB028990 1 -
2968:BC001303	2968:AF015190	chr11 116711214 116714380 2968:BC001303 1 -	chr11 116713736 116719855 2968:AF015190 1 +
2979:AW206124	2979:AI203470	chr11 118120975 118124224 2979:AW206124 1 +	chr11 118123846 118124104 2979:AI203470 1 -
2986:NM_024110	2986:AL833696	chr11 119176070 119206579 2986:NM_024110 1 +	chr11 119197893 119202344 2986:AL833696 1 -
2987:NM_000199	2987:AK002138	chr11 119206737 119216848 2987:NM_000199 1 -	chr11 119169381 119206781 2987:AK002138 1 +
2990:AI733613	2990:AI356659	chr11 119665021 119665498 2990:AI733613 1 -	chr11 119665367 119665606 2990:AI356659 1 +
2995:BI117908	2995:BC007391	chr11 119967232 119968199 2995:BI117908 1 +	chr11 119966172 119967401 2995:BC007391 1 -
2996:AW020722	2996:AK098424	chr11 119970869 119971024 2996:AW020722 1 +	chr11 119970315 119971662 2996:AK098424 1 -
2999:BE905808	2999:BC063687	chr11 120328346 120333969 2999:BE905808 1 +	chr11 120326784 120328710 2999:BC063687 1 -
30:NM_012405	30:AK127700	chr4 151671395 151681225 30:NM_012405 1 +	chr4 151681131 151686623 30:AK127700 1 -
3002:BQ001772	3002:AF202637	chr11 120650388 120650680 3002:BQ001772 1 -	chr11 120650518 120654058 3002:AF202637 1 -
3015:L36529	3015:AK098497	chr18 9958187 9993722 3015:L36529 1 +	chr18 9993629 9995177 3015:AK098497 1 -
3040:CB242986	3040:AK021647	chr18 67385817 67386441 3040:CB242986 1 -	chr18 67384899 67388601 3040:AK021647 1 -
3042:NM_006796	3042:CA418969	chr18 67564417 67608852 3042:NM_006796 1 -	chr18 67564622 67565206 3042:CA418969 1 -
3043:Y18314	3043:N73166	chr18 67564585 67608773 3043:Y18314 1 -	chr18 67580546 67580681 3043:N73166 1 +
3047:AK097793	3047:AI937390	chr18 68298846 68300820 3047:AK097793 1 -	chr18 68300341 68300831 3047:AI937390 1 -
3053:BC063302	3053:AK057192	chr18 12348202 12394837 3053:BC063302 1 -	chr18 12327266 12348476 3053:AK057192 1 +
3072:BM926907	3072:AA972379	chr18 23197686 23198165 3072:BM926907 1 +	chr18 23197577 23197873 3072:AA972379 1 +
308:CB958314	308:AY338951	chr5 107814354 107814540 308:CB958314 1 -	chr5 107760181 107814686 308:AY338951 1 +
31:BF435821	31:AK092890	chr4 151674483 151674916 31:BF435821 1 +	chr4 151671416 151679895 31:AK092890 1 +
310:BE967112	310:AA861282	chr5 107977371 107977964 310:BE967112 1 +	chr5 107974705 107977398 310:AA861282 1 -
312:BQ007439	312:AJ010014	chr5 108535384 108536008 312:BQ007439 1 +	chr5 108494737 108536524 312:AJ010014 1 +
313:BM978313	313:BF445965	chr5 108537360 108538025 313:BM978313 1 -	chr5 108537442 108537892 313:BF445965 1 +
3137:BM808778	3137:BC026041	chr10 79628772 79629038 3137:BM808778 1 +	chr10 79628345 79631149 3137:BC026041 1 -
3142:AK127759	3142:AK094875	chr10 79712197 79719485 3142:AK127759 1 +	chr10 79713857 79716537 3142:AK094875 1 -
3144:BC071633	3144:BC032573	chr10 79769822 79783267 3144:BC071633 1 -	chr10 79761859 79774032 3144:BC032573 1 +
3150:AI692916	3150:AB032964	chr10 80010305 80011010 3150:AI692916 1 -	chr10 80004405 80024251 3150:AB032964 1 -
3152:BQ940812	3152:AF125532	chr10 80131635 80132466 3152:BQ940812 1 +	chr10 80128067 80138641 3152:AF125532 1 -
3155:NM_007165	3155:AK097723	chr10 80261405 80267664 3155:NM_007165 1 +	chr10 80258843 80261661 3155:AK097723 1 -
3157:AK131261	3157:AK024764	chr10 80353181 80362238 3157:AK131261 1 +	chr10 80361757 80363504 3157:AK024764 1 -
3166:BE872513	3166:AI138384	chr10 80826793 80827702 3166:BE872513 1 +	chr10 80826793 80827628 3166:AI138384 1 +
3169:BM977984	3169:AK027292	chr10 80735336 80735993 3169:BM977984 1 -	chr10 80735976 80742326 3169:AK027292 1 -
3171:NM_018074	3171:AK098628	chr17 56098630 56107054 3171:NM_018074 1 +	chr17 56097057 56098849 3171:AK098628 1 -
3186:BG422817	3186:AK055820	chr17 57206146 57207006 3186:BG422817 1 +	chr17 57205302 57212085 3186:AK055820 1 -
3187:NM_024898	3187:BM981128	chr17 57205301 57217937 3187:NM_024898 1 -	chr17 57207199 57207558 3187:BM981128 1 -
3201:AK056039	3201:AA749262	chr17 33976164 33979418 3201:AK056039 1 -	chr17 33975181 33979431 3201:AA749262 1 -
3202:BM875769	3202:BC003102	chr17 33961201 33961706 3202:BM875769 1 -	chr17 33961542 33975270 3202:BC003102 1 +
3215:NM_022377	3215:BX648637	chr9 20833847 20835078 3215:NM_022377 1 +	chr9 20832782 20835518 3215:BX648637 1 -
3220:AK097181	3220:AK056210	chr9 21077901 21085538 3220:AK097181 1 -	chr9 21069759 21078189 3220:AK056210 1 +
3225:BC046240	3225:BC013014	chr9 21383861 21393906 3225:BC046240 1 +	chr9 21393644 21397268 3225:BC013014 1 -
3228:AK127284	3228:AK127147	chr9 21728710 21740310 3228:AK127284 1 +	chr9 21725453 21737953 3228:AK127147 1 -
3236:U40579	3236:AK074525	chr8 87595679 87599050 3236:U40579 1 +	chr8 87598934 87607120 3236:AK074525 1 -
3237:BC004290	3237:AK093207	chr8 87583975 87591018 3237:BC004290 1 +	chr8 87589496 87591110 3237:AK093207 1 -
324:BI829006	324:BC005136	chr3 116415019 116415770 324:BI829006 1 +	chr3 116375138 116415157 324:BC005136 1 -
325:BG534692	325:AK002081	chr3 116295235 116295846 325:BG534692 1 +	chr3 116283725 116297709 325:AK002081 1 -
3254:BC034771	3254:AB025905	chr17 32457447 32458986 3254:BC034771 1 +	chr17 32458374 32487486 3254:AB025905 1 -
3258:BI913007	3258:AK056565	chr8 74659577 74660006 3258:BI913007 1 +	chr8 74658787 74659827 3258:AK056565 1 -
3261:NM_006387	3261:AK026145	chr8 74984377 74999055 3261:NM_006387 1 -	chr8 74975270 74985006 3261:AK026145 1 +
3262:BC027869	3262:BC021294	chr8 74967853 74986611 3262:BC027869 1 +	chr8 74984381 74999040 3262:BC021294 1 -
3263:BX640756	3263:BF675812	chr8 75005472 75015765 3263:BX640756 1 -	chr8 75007636 75007924 3263:BF675812 1 +
3265:AK128435	3265:AK094229	chr8 75018454 75021551 3265:AK128435 1 -	chr8 75016713 75018840 3265:AK094229 1 +
3266:BC030138	3266:AK094597	chr8 75027034 75027797 3266:BC030138 1 -	chr8 75027351 75028393 3266:AK094597 1 +
3273:AL832922	3273:AB046843	chr8 73998828 73999989 3273:AL832922 1 +	chr8 73999916 74009920 3273:AB046843 1 -
3283:NM_033415	3283:BC020586	chr8 72743934 72758407 3283:NM_033415 1 -	chr8 72758124 72786999 3283:BC020586 1 +
3285:BC057837	3285:AF105427	chr8 72655268 72657400 3285:BC057837 1 +	chr8 72657173 72662973 3285:AF105427 1 -
3294:BF591614	3294:AW003989	chr7 38745126 38745691 3294:BF591614 1 -	chr7 38745016 38745588 3294:AW003989 1 +
3296:BC020247	3296:AA953880	chr7 36177794 36181807 3296:BC020247 1 -	chr7 36177946 36178178 3296:AA953880 1 -
3297:BE382484	3297:BC022457	chr7 35986041 35986489 3297:BE382484 1 -	chr7 35971359 35986123 3297:BC022457 1 +
3299:AK057538	3299:AA458907	chr7 35827927 35829728 3299:AK057538 1 +	chr7 35829515 35829904 3299:AA458907 1 +
330:BI768247	330:AY043278	chr3 110053109 110053951 330:BI768247 1 +	chr3 110051465 110053889 330:AY043278 1 -
3307:BC036373	3307:BC024262	chr7 31514798 31528739 3307:BC036373 1 -	chr7 31515339 31519481 3307:BC024262 1 +
3308:NM_014364	3308:AK092032	chr7 31514795 31528772 3308:NM_014364 1 -	chr7 31514653 31519127 3308:AK092032 1 +
3315:BI562681	3315:AK093048	chr7 31065187 31065899 3315:BI562681 1 -	chr7 31065552 31075330 3315:AK093048 1 +
3331:AK027130	3331:AB038318	chr7 30032586 30033611 3331:AK027130 1 +	chr7 30032594 30033482 3331:AB038318 1 -
3332:BC036482	3332:AY048119	chr7 29937528 29941201 3332:BC036482 1 -	chr7 29919869 29937561 3332:AY048119 1 +
3333:NM_004924	3333:BC040022	chr7 29678266 29747322 3333:NM_004924 1 -	chr7 29674234 29678604 3333:BC040022 1 +
3335:CF138177	3335:BC003012	chr7 29573408 29573866 3335:CF138177 1 -	chr7 29551736 29573682 3335:BC003012 1 +
3345:NM_021913	3345:AI807282	chr7 26542294 26573712 3345:NM_021913 1 -	chr7 26570857 26571782 3345:AI807282 1 -
3347:BU683084	3347:AL833095	chr7 26454167 26454675 3347:BU683084 1 -	chr7 26454158 26474865 3347:AL833095 1 -
335:BC027732	335:AK090563	chr3 108482091 108524982 335:BC027732 1 -	chr3 108456883 108482483 335:AK090563 1 +
3351:BM548046	3351:AK124207	chr7 26022624 26023386 3351:BM548046 1 -	chr7 26022967 26024515 3351:AK124207 1 +
3353:BC063021	3353:BC003016	chr7 26082251 26089151 3353:BC063021 1 +	chr7 26080066 26082726 3353:BC003016 1 -
3354:U40002	3354:AA594842	chr7 26164680 26183767 3354:U40002 1 -	chr7 26161853 26170659 3354:AA594842 1 -
3355:BI598443	3355:BG105405	chr7 26173512 26175164 3355:BI598443 1 -	chr7 26175052 26175728 3355:BG105405 1 +
3359:BC008250	3359:AK057129	chr7 25378919 25393943 3359:BC008250 1 +	chr7 25370411 25380806 3359:AK057129 1 -
336:CA418706	336:AB052915	chr3 108477159 108477593 336:CA418706 1 +	chr3 108464273 108479864 336:AB052915 1 +
3373:U86751	3373:AK092039	chr7 19941682 19945231 3373:U86751 1 -	chr7 19886452 19943385 3373:AK092039 1 +
3377:BC029304	3377:BC007358	chr7 19761791 19787249 3377:BC029304 1 +	chr7 19764201 19765154 3377:BC007358 1 -
3379:NM_004409	3379:AW204596	chr7 19669147 19679168 3379:NM_004409 1 +	chr7 19676596 19677939 3379:AW204596 1 +
3385:BC000986	3385:AF105423	chr7 17366464 17367403 3385:BC000986 1 -	chr7 17366752 17383591 3385:AF105423 1 +
3395:NM_000234	3395:BG396961	chr7 13864233 13896774 3395:NM_000234 1 +	chr7 13889000 13894143 3395:BG396961 1 -
3401:BC042033	3401:BC004361	chr7 53069356 53072308 3401:BC042033 1 +	chr7 53062955 53069601 3401:BC004361 1 -
3403:D28468	3403:BC006161	chr7 52962235 52965982 3403:D28468 1 +	chr7 52965652 52973306 3403:BC006161 1 -
3406:BI752984	3406:AK026534	chr7 52714606 52715440 3406:BI752984 1 +	chr7 52713319 52715206 3406:AK026534 1 -
3408:BC051004	3408:AY358744	chr7 52622605 52623323 3408:BC051004 1 +	chr7 52623260 52625965 3408:AY358744 1 -
3414:NM_138639	3414:BC009395	chr7 52246588 52253847 3414:NM_138639 1 -	chr7 52253101 52257757 3414:BC009395 1 +
342:NM_000849	342:BG480450	chr3 107698701 107702008 342:NM_000849 1 +	chr3 107669441 107705268 342:BG480450 1 -
3421:AK125857	3421:AB073613	chr7 52071659 52085511 3421:AK125857 1 +	chr7 52067625 52071969 3421:AB073613 1 -
3424:BU664804	3424:AB032967	chr7 51997096 51998843 3424:BU664804 1 +	chr7 51986070 52003478 3424:AB032967 1 -
3446:AY040822	3446:AK128544	chr7 3581309 3592823 3446:AY040822 1 +	chr7 3583315 3588040 3446:AK128544 1 -
3448:BC016474	3448:BC014986	chr7 3596895 3612702 3448:BC016474 1 +	chr7 3612661 3617062 3448:BC014986 1 -
3450:BC015921	3450:AL834532	chr7 4099579 4101408 3450:BC015921 1 -	chr7 4088665 4099774 3450:AL834532 1 +
3452:BC016843	3452:AK097618	chr7 4474555 4484003 3452:BC016843 1 -	chr7 4474812 4495516 3452:AK097618 1 +
3455:BC044889	3455:AA921916	chr7 4691776 4699111 3455:BC044889 1 +	chr7 4699078 4699317 3455:AA921916 1 +
3458:BU160723	3458:BQ024052	chr7 4983825 4984281 3458:BU160723 1 -	chr7 4983860 4984282 3458:BQ024052 1 -
3460:BU538478	3460:AF000560	chr7 6083097 6083894 3460:BU538478 1 +	chr7 6083098 6094751 3460:AF000560 1 -
3492:BQ051998	3492:AK027392	chr7 13591660 13595323 3492:BQ051998 1 +	chr7 13591019 13595187 3492:AK027392 1 -
35:BC025776	35:AB047686	chr4 150332413 150379612 35:BC025776 1 +	chr4 150377764 150418494 35:AB047686 1 -
3505:AI041064	3505:AB028641	chr12 28019843 28021511 3505:AI041064 1 -	chr12 28020079 28027313 3505:AB028641 1 -
3514:BC012142	3514:BC001312	chr12 17289922 17330294 3514:BC012142 1 -	chr12 17273368 17291181 3514:BC001312 1 +
3519:CF136458	3519:AI435158	chr12 12380286 12380617 3519:CF136458 1 -	chr12 12380371 12380959 3519:AI435158 1 -
3539:R51968	3539:AA865428	chr5 30454999 30455355 3539:R51968 1 -	chr5 30455129 30455579 3539:AA865428 1 -
3546:BC007415	3546:AL049447	chr5 31191341 31209041 3546:BC007415 1 +	chr5 31208885 31210062 3546:AL049447 1 -
3549:AK093447	3549:AF203687	chr5 31252376 31257462 3549:AK093447 1 +	chr5 31257409 31262595 3549:AF203687 1 -
355:NM_024901	355:AK057181	chr3 106288978 106303962 355:NM_024901 1 +	chr3 106287408 106289298 355:AK057181 1 -
3550:NM_021095	3550:AL527415	chr5 31338406 31350982 3550:NM_021095 1 -	chr5 31350699 31356705 3550:AL527415 1 +
3554:BM449555	3554:AB018307	chr5 31821903 31822846 3554:BM449555 1 +	chr5 31813757 31829055 3554:AB018307 1 -
3565:NM_016252	3565:BC034930	chr17 74927664 75102710 3565:NM_016252 1 +	chr17 74927124 74928356 3565:BC034930 1 -
358:NM_024102	358:BF237506	chr3 105762462 105771377 358:NM_024102 1 +	chr3 105756976 105762666 358:BF237506 1 -
3593:BC022386	3593:AB007896	chr17 85427695 85463532 3593:BC022386 1 +	chr17 85461648 85489544 3593:AB007896 1 -
3594:BM678713	3594:BC024156	chr17 86016282 86016698 3594:BM678713 1 +	chr17 86016558 86018618 3594:BC024156 1 +
3601:AW444674	3601:AK056464	chr17 87691982 87692200 3601:AW444674 1 +	chr17 87665543 87779543 3601:AK056464 1 +
3618:AW873540	3618:AF112218	chr11 29360742 29387869 3618:AW873540 1 +	chr11 29273888 29363987 3618:AF112218 1 +
3619:CD109034	3619:AW517463	chr11 29133273 29133445 3619:CD109034 1 -	chr11 29133141 29133445 3619:AW517463 1 -
3642:AK093846	3642:AF090099	chr11 20128772 20149404 3642:AK093846 1 -	chr11 20128758 20130667 3642:AF090099 1 +
3643:AK055927	3643:AB011154	chr11 20101437 20126853 3643:AK055927 1 +	chr11 20126705 20149444 3643:AB011154 1 -
366:BG723174	366:BG721878	chr3 103710193 103718404 366:BG723174 1 -	chr3 103718205 103718906 366:BG721878 1 +
3661:AL122062	3661:AK123865	chr6 83291530 83293687 3661:AL122062 1 +	chr6 83292462 83293924 3661:AK123865 1 -
3664:NM_032118	3664:AL598856	chr6 83102703 83106345 3664:NM_032118 1 -	chr6 83103301 83104022 3664:AL598856 1 +
3668:BQ069066	3668:AK092420	chr6 83014571 83016187 3668:BQ069066 1 -	chr6 83007982 83014948 3668:AK092420 1 +
3670:AF311313	3670:AF141305	chr6 82984222 83001629 3670:AF311313 1 +	chr6 83001271 83004999 3670:AF141305 1 -
3675:C17465	3675:AA902730	chr6 81890147 81890678 3675:C17465 1 +	chr6 81890201 81896731 3675:AA902730 1 +
3676:NM_003203	3676:BF967228	chr6 81873699 81909179 3676:NM_003203 1 +	chr6 81787748 81873771 3676:BF967228 1 -
3687:BC001854	3687:AK054569	chr6 72382789 72389537 3687:BC001854 1 -	chr6 72382767 72383118 3687:AK054569 1 +
3688:BF510307	3688:AW014769	chr6 72309428 72309752 3688:BF510307 1 -	chr6 72309707 72310251 3688:AW014769 1 +
3691:BF197347	3691:AK025568	chr6 71902952 71917950 3691:BF197347 1 +	chr6 71915634 71929371 3691:AK025568 1 +
3697:NM_004836	3697:BC044304	chr6 70794450 70855238 3697:NM_004836 1 +	chr6 70842205 70862111 3697:BC044304 1 -
3712:BM805545	3712:BC037272	chr1 36575756 36576198 3712:BM805545 1 -	chr1 36568728 36582968 3712:BC037272 1 +
3756:AK126431	3756:AI138781	chr2 24292809 24295514 3756:AK126431 1 +	chr2 24292752 24293090 3756:AI138781 1 +
3768:NM_032740	3768:CB242302	chr18 32068881 32071073 3768:NM_032740 1 -	chr18 32070698 32071073 3768:CB242302 1 -
3769:BU753123	3769:BM757896	chr18 32068881 32069149 3769:BU753123 1 +	chr18 32068845 32068955 3769:BM757896 1 +
3783:AI797209	3783:AI745498	chr1 127773469 127773625 3783:AI797209 1 -	chr1 127773110 127773535 3783:AI745498 1 +
3792:BE048858	3792:AL118674	chr2 44968007 44969292 3792:BE048858 1 -	chr2 44878513 44968751 3792:AL118674 1 -
3793:NM_001616	3793:AI829753	chr2 48670142 48758786 3793:NM_001616 1 +	chr2 48728534 48732077 3793:AI829753 1 +
3806:BC057232	3806:AK125488	chr2 60217851 60221334 3806:BC057232 1 -	chr2 60220711 60222294 3806:AK125488 1 +
3810:BM928325	3810:AI221719	chr2 61648455 61649340 3810:BM928325 1 +	chr2 61648959 61649848 3810:AI221719 1 +
3831:BC020676	3831:AL117430	chr2 70497678 70499332 3831:BC020676 1 -	chr2 70499069 70529777 3831:AL117430 1 +
3844:BC047605	3844:BC009347	chr2 74550017 74553720 3844:BC047605 1 +	chr2 74548247 74550458 3844:BC009347 1 -
3850:BC062481	3850:AK123248	chr2 76435381 76436572 3850:BC062481 1 -	chr2 76434993 76437616 3850:AK123248 1 +
3859:BC080190	3859:AK129976	chr2 79153842 79169017 3859:BC080190 1 +	chr2 79168187 79208857 3859:AK129976 1 -
3866:NM_022353	3866:BM728465	chr1 53370135 53383007 3866:NM_022353 1 +	chr1 53374306 53374893 3866:BM728465 1 -
3876:BC022453	3876:AK096309	chr1 55109670 55129538 3876:BC022453 1 +	chr1 55108480 55109972 3876:AK096309 1 -
3884:NM_024520	3884:BX647677	chr1 57463166 57472862 3884:NM_024520 1 +	chr1 57444018 57463556 3884:BX647677 1 -
3900:NM_005759	3900:AK125205	chr1 60466397 60538002 3900:NM_005759 1 +	chr1 60465378 60467341 3900:AK125205 1 -
392:BC046352	392:AK027557	chr3 96509835 96512006 392:BC046352 1 -	chr3 96501005 96509885 392:AK027557 1 +
3925:NM_198559	3925:BC038211	chr1 74408711 74415749 3925:NM_198559 1 +	chr1 74413737 74415080 3925:BC038211 1 -
3927:CD370792	3927:AK023083	chr1 74608368 74608874 3927:CD370792 1 +	chr1 74589484 74612549 3927:AK023083 1 +
3936:BC007381	3936:AK054731	chr1 75211055 75212183 3936:BC007381 1 +	chr1 75211550 75215828 3936:AK054731 1 -
3944:AW407305	3944:AB095813	chr1 75473660 75474014 3944:AW407305 1 +	chr1 75471126 75475875 3944:AB095813 1 -
3945:BI550629	3945:BC021223	chr1 75475793 75476945 3945:BI550629 1 +	chr1 75471126 75475875 3945:BC021223 1 -
3946:AK092118	3946:AK023854	chr1 75485696 75487191 3946:AK092118 1 +	chr1 75486869 75490566 3946:AK023854 1 -
3958:NM_005544	3958:AA128603	chr1 82229608 82287102 3958:NM_005544 1 -	chr1 82284170 82294231 3958:AA128603 1 +
3960:NM_000091	3960:AK056332	chr1 82583744 82718639 3960:NM_000091 1 +	chr1 82646886 82721423 3960:AK056332 1 -
3978:BE791173	3978:AI671853	chr1 90239870 90248067 3978:BE791173 1 +	chr1 90227528 90240104 3978:AI671853 1 +
3991:AL833363	3991:AK126322	chr1 95182232 95184839 3991:AL833363 1 +	chr1 95182915 95184839 3991:AK126322 1 -
3995:BC001179	3995:AF116718	chr1 95304339 95375388 3995:BC001179 1 -	chr1 95303037 95304591 3995:AF116718 1 +
3999:NM_006374	3999:AK125895	chr1 95518479 95532258 3999:NM_006374 1 -	chr1 95521087 95526014 3999:AK125895 1 +
4015:BI115707	4015:BE292839	chr2 130489170 130489945 4015:BI115707 1 -	chr2 130489932 130497869 4015:BE292839 1 +
4023:AK123237	4023:AK000753	chr2 131334282 131335927 4023:AK123237 1 -	chr2 131335012 131350909 4023:AK000753 1 +
4029:AL832419	4029:AK026099	chr2 132672631 132694225 4029:AL832419 1 +	chr2 132691869 132694009 4029:AK026099 1 -
4045:BI549975	4045:AF085355	chr2 145741478 145741908 4045:BI549975 1 -	chr2 145728976 145742050 4045:AF085355 1 +
405:BC034412	405:AI478388	chr3 95701688 95708514 405:BC034412 1 -	chr3 95701411 95701730 405:AI478388 1 -
4069:NM_080825	4069:AK124388	chr2 154374602 154375745 4069:NM_080825 1 +	chr2 154370141 154374899 4069:AK124388 1 -
4080:BG756176	4080:BC047614	chr2 155635882 155636422 4080:BG756176 1 -	chr2 155601238 155644097 4080:BC047614 1 +
4088:BM789190	4088:BC036709	chr2 156138504 156139432 4088:BM789190 1 +	chr2 156137588 156143833 4088:BC036709 1 -
4097:NM_005386	4097:AK074498	chr2 157385800 157388255 4097:NM_005386 1 +	chr2 157382098 157392088 4097:AK074498 1 -
4109:AK056178	4109:AA426598	chr2 163443113 163444752 4109:AK056178 1 +	chr2 163444641 163445016 4109:AA426598 1 +
4112:NM_014276	4112:AK074595	chr2 164228724 164240679 4112:NM_014276 1 +	chr2 164215134 164230113 4112:AK074595 1 -
4113:AK172738	4113:AB017802	chr2 164286454 164297449 4113:AK172738 1 +	chr2 164295799 164299291 4113:AB017802 1 -
4114:AK098015	4114:AJ276469	chr2 164311025 164312519 4114:AK098015 1 -	chr2 164312075 164316262 4114:AJ276469 1 +
4119:AK095851	4119:AF014404	chr2 164611572 164620275 4119:AK095851 1 +	chr2 164618268 164630334 4119:AF014404 1 -
4125:AF395833	4125:AA972428	chr2 164717377 164737066 4125:AF395833 1 -	chr2 164717265 164717462 4125:AA972428 1 -
413:BU860297	413:AF189062	chr3 95125169 95125859 413:BU860297 1 -	chr3 95125257 95127490 413:AF189062 1 +
4130:AL137703	4130:AK056171	chr2 165632249 165683671 4130:AL137703 1 -	chr2 165683197 165684726 4130:AK056171 1 +
4138:BE958337	4138:AA746298	chr2 168032259 168036962 4138:BE958337 1 +	chr2 168032543 168032858 4138:AA746298 1 -
4139:BC016322	4139:AI191919	chr2 168035785 168055862 4139:BC016322 1 -	chr2 168036626 168037020 4139:AI191919 1 -
415:NM_003568	415:AB037811	chr3 95100441 95111339 415:NM_003568 1 -	chr3 95091728 95101393 415:AB037811 1 +
4152:BG423554	4152:AF008936	chr2 173902616 173902777 4152:BG423554 1 -	chr2 173902414 173922559 4152:AF008936 1 +
4154:CD364472	4154:BC014952	chr2 174251341 174251998 4154:CD364472 1 +	chr2 174241360 174252917 4154:BC014952 1 +
4162:D64154	4162:BG821501	chr2 179906349 179910988 4162:D64154 1 +	chr2 179908824 179909411 4162:BG821501 1 -
4173:BU630607	4173:AL133063	chr2 180392643 180392803 4173:BU630607 1 -	chr2 180392671 180395962 4173:AL133063 1 -
4179:BE879515	4179:BC033078	chr2 181303565 181303921 4179:BE879515 1 +	chr2 181303852 181316680 4179:BC033078 1 -
4180:AK128082	4180:AK000524	chr2 181305965 181309130 4180:AK128082 1 +	chr2 181303859 181316694 4180:AK000524 1 -
4183:AL834525	4183:AK128497	chr2 181316814 181323672 4183:AL834525 1 -	chr2 181315914 181317068 4183:AK128497 1 +
4187:NM_017447	4187:AW449020	chr16 78540575 78576933 4187:NM_017447 1 -	chr16 78545435 78557832 4187:AW449020 1 -
4193:BQ637016	4193:AK025989	chr16 87455148 87455409 4193:BQ637016 1 -	chr16 87455226 87477098 4193:AK025989 1 +
4199:BC062992	4199:BC038361	chr16 91014282 91044788 4199:BC062992 1 -	chr16 91011521 91022177 4199:BC038361 1 +
42:BU933974	42:AB021262	chr4 148933891 148938421 42:BU933974 1 -	chr4 148892371 148940546 42:AB021262 1 +
4204:AW117400	4204:AF380183	chr16 91664835 91675710 4204:AW117400 1 +	chr16 91648123 91679439 4204:AF380183 1 +
4205:AY026895	4205:AK001274	chr16 91648103 91679438 4205:AY026895 1 +	chr16 91677522 91686524 4205:AK001274 1 -
4206:BM994479	4206:BC046101	chr16 91679378 91679587 4206:BM994479 1 +	chr16 91648129 91679473 4206:BC046101 1 +
4207:NM_145858	4207:AA922215	chr16 91689584 91728990 4207:NM_145858 1 -	chr16 91689649 91690079 4207:AA922215 1 -
4208:CB959259	4208:AA570382	chr16 92085828 92086442 4208:CB959259 1 +	chr16 92085701 92085992 4208:AA570382 1 +
4209:AI962650	4209:AF302095	chr16 92296867 92297251 4209:AI962650 1 +	chr16 92292666 92297461 4209:AF302095 1 +
421:AW305106	421:AB037862	chr3 94810417 94810853 421:AW305106 1 -	chr3 94810754 94819334 421:AB037862 1 -
4210:BM564221	4210:AY081143	chr16 92300907 92301647 4210:BM564221 1 -	chr16 92301524 92323046 4210:AY081143 1 +
4214:BC038671	4214:AY236157	chr16 93687350 93691849 4214:BC038671 1 -	chr16 93691409 93694438 4214:AY236157 1 +
4216:R80803	4216:N67946	chr16 94594727 94594987 4216:R80803 1 +	chr16 94594457 94594850 4216:N67946 1 -
4217:NM_003316	4217:BF979681	chr16 94601699 94690832 4217:NM_003316 1 +	chr16 94678007 94680112 4217:BF979681 1 -
4220:AL355730	4220:AJ001875	chr16 95004012 95005106 4220:AL355730 1 -	chr16 95003809 95005039 4220:AJ001875 1 +
4226:BC042139	4226:AK124103	chr17 31433183 31444673 4226:BC042139 1 +	chr17 31444211 31452205 4226:AK124103 1 -
4227:AJ269529	4227:AI934369	chr17 31419681 31487635 4227:AJ269529 1 +	chr17 31483292 31483470 4227:AI934369 1 +
4232:NM_004928	4232:AK074162	chr10 77441241 77447554 4232:NM_004928 1 +	chr10 77443197 77445908 4232:AK074162 1 -
4239:BC030022	4239:AJ010089	chr10 75978305 75993837 4239:BC030022 1 -	chr10 75932765 75978598 4239:AJ010089 1 +
4241:BC031638	4241:AK024009	chr10 75905083 75905664 4241:BC031638 1 +	chr10 75895768 75905453 4241:AK024009 1 -
4260:BC017184	4260:AK097659	chr16 18249122 18254043 4260:BC017184 1 +	chr16 18240071 18250219 4260:AK097659 1 -
4266:BC062565	4266:AB002058	chr16 17573040 17576748 4266:BC062565 1 -	chr16 17562092 17573154 4266:AB002058 1 +
4268:BC015229	4268:BC000022	chr16 17085543 17087146 4268:BC015229 1 +	chr16 17086814 17111322 4268:BC000022 1 -
4280:CF128282	4280:AK125911	chr10 75398286 75399184 4280:CF128282 1 +	chr10 75385968 75398388 4280:AK125911 1 -
4301:BC066962	4301:AL050258	chr5 112766410 112772090 4301:BC066962 1 -	chr5 112755704 112766924 4301:AL050258 1 +
432:NM_016178	432:BF433522	chr3 94237310 94240544 432:NM_016178 1 -	chr3 94240229 94240868 432:BF433522 1 -
4323:AI494102	4323:AA825757	chr11 4040818 4041196 4323:AI494102 1 -	chr11 4041092 4041723 4323:AA825757 1 +
4330:NM_006932	4330:BC012026	chr11 3417524 3439277 4330:NM_006932 1 -	chr11 3437081 3438470 4330:BC012026 1 +
4331:BC069446	4331:BC035684	chr11 3317148 3317404 4331:BC069446 1 +	chr11 3315983 3352336 4331:BC035684 1 -
4333:AL044504	4333:AK074476	chr11 3144064 3146023 4333:AL044504 1 -	chr11 3143093 3146023 4333:AK074476 1 -
4334:NM_019843	4334:BU075602	chr11 3102610 3144598 4334:NM_019843 1 +	chr11 3119794 3121414 4334:BU075602 1 +
4337:BC002970	4337:AA442891	chr10 85401375 85420525 4337:BC002970 1 -	chr10 85401564 85401964 4337:AA442891 1 -
4344:BC033336	4344:AB067491	chr15 78501010 78502067 4344:BC033336 1 +	chr15 78497763 78504780 4344:AB067491 1 -
4347:AK126556	4347:AK097791	chr15 78730880 78742481 4347:AK126556 1 +	chr15 78732100 78744133 4347:AK097791 1 -
4348:NM_007032	4348:BG437493	chr15 78813487 78837287 4348:NM_007032 1 +	chr15 78811817 78818423 4348:BG437493 1 -
4352:BQ231666	4352:BG717446	chr15 79043676 79044399 4352:BQ231666 1 +	chr15 79043201 79043916 4352:BG717446 1 -
4358:BX537962	4358:AW504307	chr15 79554501 79572496 4358:BX537962 1 -	chr15 79554234 79557087 4358:AW504307 1 +
4360:AB014568	4360:AA009571	chr15 79554498 79571886 4360:AB014568 1 -	chr15 79560753 79561961 4360:AA009571 1 +
4361:BM561720	4361:BC051773	chr15 79760906 79761441 4361:BM561720 1 +	chr15 79746238 79762991 4361:BC051773 1 -
4368:BC068590	4368:AK056443	chr15 81516618 81527724 4368:BC068590 1 -	chr15 81494375 81517523 4368:AK056443 1 +
4370:BG334901	4370:BC014092	chr15 81740381 81741034 4370:BG334901 1 -	chr15 81702920 81745560 4370:BC014092 1 +
4385:BU171762	4385:AB006630	chr15 82685400 82686189 4385:BU171762 1 +	chr15 82638876 82686911 4385:AB006630 1 -
4386:BC041802	4386:AK098201	chr15 82930647 82947100 4386:BC041802 1 +	chr15 82932292 82953202 4386:AK098201 1 -
4388:BC031838	4388:AL365513	chr15 82946500 82953112 4388:BC031838 1 -	chr15 82931730 82947101 4388:AL365513 1 +
4414:AY324823	4414:AW405843	chr15 88919490 88930766 4414:AY324823 1 +	chr15 88925300 88927319 4414:AW405843 1 -
4418:NM_004377	4418:BC048192	chr15 89246833 89256318 4418:NM_004377 1 -	chr15 89249270 89250727 4418:BC048192 1 +
443:D63478	443:BQ694539	chr3 89810137 89857217 443:D63478 1 -	chr3 89823196 89823412 443:BQ694539 1 +
444:BC003170	444:AA054954	chr3 89804202 89851823 444:BC003170 1 -	chr3 89803977 89804455 444:AA054954 1 -
447:NM_152494	447:CB852463	chr3 89154123 89169184 447:NM_152494 1 -	chr3 89157959 89158800 447:CB852463 1 -
448:BM043448	448:AJ006352	chr3 89141751 89158409 448:BM043448 1 +	chr3 89137298 89141899 448:AJ006352 1 -
449:NM_005227	449:BC042610	chr3 89137283 89141964 449:NM_005227 1 -	chr3 89135324 89138551 449:BC042610 1 +
451:NM_020897	451:BF110802	chr3 88950256 88963988 451:NM_020897 1 -	chr3 88950337 88950729 451:BF110802 1 -
456:BC002535	456:AK000210	chr3 88713567 88717810 456:BC002535 1 -	chr3 88702177 88713948 456:AK000210 1 +
4567:CR627060	4567:BC012537	chr6 106730458 106750055 4567:CR627060 1 -	chr6 106719776 106730905 4567:BC012537 1 +
4572:CB151562	4572:AK023263	chr6 113018263 113025347 4572:CB151562 1 -	chr6 112996321 113018295 4572:AK023263 1 +
4576:U88620	4576:L41816	chr6 113276873 113290839 4576:U88620 1 +	chr6 113284121 113293928 4576:L41816 1 -
4587:BC018119	4587:BC015715	chr6 115568614 115626535 4587:BC018119 1 -	chr6 115551925 115568702 4587:BC015715 1 +
4598:AK091226	4598:AK024433	chr6 92119903 92123051 4598:AK091226 1 +	chr6 92122322 92133997 4598:AK024433 1 -
4619:BI599004	4619:BC035064	chr9 114753318 114753672 4619:BI599004 1 -	chr9 114753370 114756478 4619:BC035064 1 +
4620:BX447404	4620:AF078849	chr9 114597940 114598463 4620:BX447404 1 -	chr9 114597913 114633432 4620:AF078849 1 +
4630:AK027096	4630:AB040882	chr9 119835677 119836730 4630:AK027096 1 -	chr9 119804016 119835708 4630:AB040882 1 +
4632:BI830645	4632:BC038949	chr9 119892286 119892974 4632:BI830645 1 +	chr9 119880281 119892851 4632:BC038949 1 -
4638:AU125609	4638:AA382751	chr9 120860235 120864603 4638:AU125609 1 +	chr9 120857176 120860542 4638:AA382751 1 -
4642:L04288	4642:AW449602	chr9 121628269 121665752 4642:L04288 1 +	chr9 121651636 121668844 4642:AW449602 1 +
4644:NM_144719	4644:AK098828	chr9 121706739 121748606 4644:NM_144719 1 -	chr9 121717971 121729354 4644:AK098828 1 +
4645:BC038366	4645:BC036050	chr9 121748347 121749149 4645:BC038366 1 +	chr9 121706747 121748605 4645:BC036050 1 -
4651:CF126629	4651:AL834253	chr9 122930423 122930701 4651:CF126629 1 -	chr9 122930464 122932609 4651:AL834253 1 +
4652:AK026206	4652:AJ132408	chr9 123429387 123438472 4652:AK026206 1 -	chr9 123388333 123431220 4652:AJ132408 1 +
4666:AI985344	4666:AF099149	chr9 108504921 108505327 4666:AI985344 1 -	chr9 108505275 108547309 4666:AF099149 1 -
4667:AK093294	4667:AK092079	chr9 108470382 108475090 4667:AK093294 1 +	chr9 108474649 108480962 4667:AK092079 1 -
4673:AL832034	4673:AB058754	chr9 107954004 107981668 4673:AL832034 1 -	chr9 107951655 107958036 4673:AB058754 1 +
4679:AW451435	4679:AI026646	chr9 107431614 107431879 4679:AW451435 1 +	chr9 107431290 107431676 4679:AI026646 1 -
4686:BC026357	4686:BC003008	chr9 106366292 106368319 4686:BC026357 1 -	chr9 106356245 106366339 4686:BC003008 1 +
4693:BQ953813	4693:AF157318	chr14 31824766 31826378 4693:BQ953813 1 -	chr14 31815099 31825175 4693:AF157318 1 +
4694:AX775785	4694:AF175227	chr14 31812620 31815940 4694:AX775785 1 -	chr14 31815061 31825175 4694:AF175227 1 +
470:BC011382	470:AI360953	chr3 87727589 87734461 470:BC011382 1 -	chr3 87731808 87732230 470:AI360953 1 -
4704:AL833326	4704:AF180425	chr14 28295610 28321645 4704:AL833326 1 -	chr14 28260577 28296103 4704:AF180425 1 +
471:NM_015997	471:BM700427	chr3 87727584 87734476 471:NM_015997 1 -	chr3 87725734 87730751 471:BM700427 1 +
4713:NM_000925	4713:BF589258	chr14 8998512 9005489 4713:NM_000925 1 -	chr14 8999096 8999581 4713:BF589258 1 -
4722:AK125532	4722:AF488803	chr6 92766596 92794577 4722:AK125532 1 +	chr6 92724418 92893181 4722:AF488803 1 -
4727:BX648818	4727:BG331602	chr6 97060007 97098905 4727:BX648818 1 -	chr6 97098840 97099470 4727:BG331602 1 +
4746:BG620035	4746:AI418575	chr16 59493374 59506146 4746:BG620035 1 -	chr16 59494505 59494952 4746:AI418575 1 -
4754:BC028062	4754:BC016930	chr16 55973950 55982974 4754:BC028062 1 +	chr16 55973681 55974644 4754:BC016930 1 -
4759:BC045680	4759:AK093088	chr16 50718144 50724820 4759:BC045680 1 +	chr16 50718475 50724351 4759:AK093088 1 -
476:BC004108	476:AI336860	chr1 174246603 174249966 476:BC004108 1 +	chr1 174247381 174247912 476:AI336860 1 +
4764:CD723821	4764:AA555086	chr16 46445157 46445558 4764:CD723821 1 +	chr16 46445146 46445472 4764:AA555086 1 +
4769:CB242667	4769:BC010137	chr16 44746296 44747205 4769:CB242667 1 -	chr16 44739386 44746463 4769:BC010137 1 -
4786:BQ182661	4786:AF191020	chr16 36043400 36043944 4786:BQ182661 1 -	chr16 36043805 36071628 4786:AF191020 1 -
4789:AY225123	4789:AF307338	chr16 35929243 35939107 4789:AY225123 1 -	chr16 35938815 35972691 4789:AF307338 1 +
4793:AK093840	4793:AA935646	chr16 35200047 35304465 4793:AK093840 1 +	chr16 35304420 35304742 4793:AA935646 1 +
4794:AK127437	4794:AA758789	chr16 34999961 35002520 4794:AK127437 1 +	chr16 35002256 35002632 4794:AA758789 1 +
4799:AK097402	4799:AK000130	chr6 90353737 90378414 4799:AK097402 1 -	chr6 90356006 90357098 4799:AK000130 1 +
4806:BC010839	4806:AI017136	chr6 88034502 88053957 4806:BC010839 1 +	chr6 88051821 88053447 4806:AI017136 1 +
4839:BU570058	4839:AK125319	chr9 98852857 98853533 4839:BU570058 1 +	chr9 98852276 98855581 4839:AK125319 1 -
4844:BC039239	4844:AY033141	chr3 19880616 19896331 4844:BC039239 1 +	chr3 19896162 19935347 4844:AY033141 1 -
485:CD105813	485:AK001497	chr1 173270549 173271323 485:CD105813 1 -	chr1 173259616 173272458 485:AK001497 1 +
4855:NM_015595	4855:AW193973	chr3 62142855 62266051 4855:NM_015595 1 +	chr3 62264292 62266485 4855:AW193973 1 +
4857:CA314020	4857:AA374764	chr3 63746327 63747347 4857:CA314020 1 -	chr3 63746211 63746568 4857:AA374764 1 -
4861:BC050350	4861:BC033324	chr3 65332366 65359064 4861:BC050350 1 +	chr3 65330824 65333254 4861:BC033324 1 -
4863:BG697350	4863:BC067812	chr3 65761858 65762273 4863:BG697350 1 +	chr3 65750073 65762092 4863:BC067812 1 -
4864:W46976	4864:AF309777	chr3 67235772 67262574 4864:W46976 1 +	chr3 67234044 67279054 4864:AF309777 1 +
487:NM_016406	487:AI198853	chr1 173218693 173225142 487:NM_016406 1 -	chr1 173218221 173225126 487:AI198853 1 -
4874:CA432360	4874:AW081930	chr3 30220840 30221649 4874:CA432360 1 +	chr3 30192765 30221642 4874:AW081930 1 -
4879:H37940	4879:BC032841	chr3 30523207 30523546 4879:H37940 1 +	chr3 30523483 30545613 4879:BC032841 1 -
489:AK094855	489:AF038661	chr1 173200031 173211255 489:AK094855 1 -	chr1 173200508 173207026 489:AF038661 1 +
4894:BG483252	4894:BC040557	chr3 32467365 32468495 4894:BG483252 1 -	chr3 32428364 32476624 4894:BC040557 1 +
4895:NM_004301	4895:BE328829	chr3 32607611 32625898 4895:NM_004301 1 +	chr3 32625789 32626376 4895:BE328829 1 +
4896:BC027990	4896:AW181942	chr3 33699171 33708879 4896:BC027990 1 +	chr3 33699866 33713408 4896:AW181942 1 +
49:Y09926	49:CN272819	chr4 147976686 147988918 49:Y09926 1 +	chr4 147986523 147987063 49:CN272819 1 -
4916:NM_144635	4916:BC021578	chr16 20695020 20703119 4916:NM_144635 1 +	chr16 20703069 20711790 4916:BC021578 1 -
4928:S79942	4928:BC039344	chr16 23107849 23114023 4928:S79942 1 +	chr16 23105741 23108398 4928:BC039344 1 -
4929:NM_004797	4929:BC036509	chr16 23146640 23160128 4929:NM_004797 1 +	chr16 23154246 23167577 4929:BC036509 1 -
495:BC043436	495:AA767740	chr1 172123555 172127435 495:BC043436 1 -	chr1 172126420 172126734 495:AA767740 1 -
4959:BC028986	4959:AA130867	chr16 32352904 32386477 4959:BC028986 1 +	chr16 32385395 32385897 4959:AA130867 1 +
4981:M74715	4981:AY124771	chr5 109098296 109112489 4981:M74715 1 +	chr5 109098960 109104398 4981:AY124771 1 -
4982:NM_022042	4982:AW503718	chr5 109098960 109104346 4982:NM_022042 1 -	chr5 109099243 109101020 4982:AW503718 1 +
4986:NM_000142	4986:BX537709	chr5 34064460 34079710 4986:NM_000142 1 +	chr5 34078718 34083651 4986:BX537709 1 -
4994:BG481067	4994:BC044637	chr16 5241330 5249202 4994:BG481067 1 +	chr16 5244139 5256025 4994:BC044637 1 -
4996:BC034227	4996:AL832867	chr5 38528441 38570698 4996:BC034227 1 -	chr5 38512486 38528522 4996:AL832867 1 +
500:CF887733	500:AA448119	chr1 167499561 167499780 500:CF887733 1 -	chr1 167499561 167499780 500:AA448119 1 +
5007:AK126065	5007:AB037743	chr5 36823985 36835553 5007:AK126065 1 +	chr5 36833257 36914686 5007:AB037743 1 -
5018:BI561033	5018:AK096972	chr5 44583605 44618652 5018:BI561033 1 -	chr5 44618035 44619177 5018:AK096972 1 +
5026:BC032520	5026:AI969535	chr5 48781533 48901000 5026:BC032520 1 -	chr5 48789452 48789870 5026:AI969535 1 -
5033:BC030662	5033:AK023259	chr5 65194764 65221959 5033:BC030662 1 +	chr5 65137929 65195196 5033:AK023259 1 -
5036:BU431506	5036:BF028225	chr5 65840903 65840963 5036:BU431506 1 +	chr5 65838788 65839915 5036:BF028225 1 -
5040:BF438341	5040:AW204955	chr5 66690616 66691152 5040:BF438341 1 +	chr5 66690766 66691139 5040:AW204955 1 -
5053:CB998696	5053:BF435428	chr5 74990432 74991002 5053:CB998696 1 +	chr5 74990787 74991222 5053:BF435428 1 +
5058:NM_018475	5058:AW403867	chr5 76612939 76638270 5058:NM_018475 1 +	chr5 76637844 76638257 5058:AW403867 1 -
506:CA311580	506:AL049687	chr1 166217378 166217997 506:CA311580 1 +	chr1 166205750 166217973 506:AL049687 1 +
5102:AK023055	5102:AA292569	chr5 100507464 100512772 5102:AK023055 1 -	chr5 100507515 100508433 5102:AA292569 1 +
5109:AW768552	5109:AK027295	chr5 104493785 104494175 5109:AW768552 1 +	chr5 104475878 104494396 5109:AK027295 1 +
5128:AI650905	5128:AI560746	chr3 132759285 132759662 5128:AI650905 1 -	chr3 132755433 132759620 5128:AI560746 1 +
516:CD517141	516:AA868330	chr1 164388222 164388909 516:CD517141 1 +	chr1 164388081 164388561 516:AA868330 1 +
5166:CB988574	5166:AL136904	chr3 51287798 51288068 5166:CB988574 1 -	chr3 51287904 51299831 5166:AL136904 1 +
5180:AL117437	5180:AK124986	chr3 85452635 85455358 5180:AL117437 1 -	chr3 85453975 85458076 5180:AK124986 1 +
5194:BC043193	5194:AK096792	chr3 79688415 79748593 5194:BC043193 1 +	chr3 79655525 79690769 5194:AK096792 1 -
5195:BC011890	5195:AA262982	chr3 79407761 79432631 5195:BC011890 1 -	chr3 79413705 79413780 5195:AA262982 1 -
5198:AK091335	5198:AI273004	chr8 68994329 68996686 5198:AK091335 1 +	chr8 68994080 68994381 5198:AI273004 1 +
5218:AJ566366	5218:AI650492	chr8 48914059 48949277 5218:AJ566366 1 -	chr8 48932786 48933129 5218:AI650492 1 -
522:AK093425	522:AA831583	chr1 162132477 162143401 522:AK093425 1 -	chr1 162129574 162133064 522:AA831583 1 -
5227:CA867779	5227:AB037746	chr8 47112542 47113037 5227:CA867779 1 -	chr8 47095783 47118708 5227:AB037746 1 +
5228:NM_018409	5228:AA761061	chr8 47095783 47118709 5228:NM_018409 1 +	chr8 47096155 47096455 5228:AA761061 1 +
5229:BI550985	5229:AY296056	chr8 47084644 47108387 5229:BI550985 1 +	chr8 47082266 47085222 5229:AY296056 1 -
523:BQ429577	523:AI640484	chr1 162135100 162143425 523:BQ429577 1 -	chr1 162143112 162144111 523:AI640484 1 -
5231:BX509342	5231:BQ063898	chr8 46906372 46907151 5231:BX509342 1 +	chr8 46906165 46910871 5231:BQ063898 1 -
5261:CF455414	5261:CA944932	chr15 12855483 12864969 5261:CF455414 1 +	chr15 12854791 12855747 5261:CA944932 1 +
5266:BQ712468	5266:AW611977	chr15 11834166 11834739 5266:BQ712468 1 +	chr15 11833858 11834300 5266:AW611977 1 +
5268:NM_015577	5268:BF058282	chr15 10498732 10644451 5268:NM_015577 1 -	chr15 10643566 10644335 5268:BF058282 1 -
5269:BC052988	5269:AW779275	chr15 10498732 10644335 5269:BC052988 1 -	chr15 10502092 10502373 5269:AW779275 1 -
5278:NM_001343	5278:BE892484	chr15 6336522 6390717 5278:NM_001343 1 +	chr15 6388944 6389767 5278:BE892484 1 +
5279:D28472	5279:BI824212	chr15 5184628 5193655 5279:D28472 1 -	chr15 5184392 5185097 5279:BI824212 1 +
5292:BE731214	5292:AW003757	chr13 115880229 115892133 5292:BE731214 1 -	chr13 115880544 115888846 5292:AW003757 1 -
5299:AL117656	5299:AK123505	chr13 113658612 113659938 5299:AL117656 1 +	chr13 113657977 113663183 5299:AK123505 1 -
5307:CD678442	5307:AL712572	chr13 110591288 110591697 5307:CD678442 1 -	chr13 110591458 110591697 5307:AL712572 1 +
5311:BX538015	5311:AK094361	chr13 108834660 108840250 5311:BX538015 1 +	chr13 108838943 108840412 5311:AK094361 1 -
5312:BG474859	5312:AW150643	chr13 108834752 108837961 5312:BG474859 1 +	chr13 108835635 108836742 5312:AW150643 1 +
5317:NM_015342	5317:CA413592	chr13 104995422 105018888 5317:NM_015342 1 -	chr13 104995296 104995910 5317:CA413592 1 -
533:BC004969	533:AK001780	chr1 157883272 157884093 533:BC004969 1 +	chr1 157853903 157883794 533:AK001780 1 -
5335:AK055112	5335:AI192664	chr13 100191427 100193413 5335:AK055112 1 -	chr13 100192525 100193015 5335:AI192664 1 -
5336:L31942	5336:AK090694	chr13 100020319 100020609 5336:L31942 1 -	chr13 100017632 100020617 5336:AK090694 1 +
534:NM_015602	534:AF086173	chr1 157851737 157883575 534:NM_015602 1 -	chr1 157851943 157852357 534:AF086173 1 +
5349:BC035144	5349:AK092482	chr13 95794409 95816302 5349:BC035144 1 -	chr13 95793418 95795250 5349:AK092482 1 +
5351:BC022388	5351:AV660833	chr13 94458587 94494814 5351:BC022388 1 +	chr13 94494560 94494848 5351:AV660833 1 +
5368:BC016705	5368:AI742769	chr13 85329046 85352565 5368:BC016705 1 +	chr13 85352332 85352915 5368:AI742769 1 +
5389:AF385437	5389:AA682740	chr18 32996767 33025732 5389:AF385437 1 +	chr18 33004923 33046411 5389:AA682740 1 +
5394:CA414156	5394:AK021578	chr18 33956459 33956714 5394:CA414156 1 -	chr18 33956459 33956847 5394:AK021578 1 -
5404:AW118633	5404:AA195192	chr18 47434306 47435831 5404:AW118633 1 -	chr18 47435400 47435902 5404:AA195192 1 -
5423:NM_002715	5423:BM975481	chr11 51912190 51936701 5423:NM_002715 1 +	chr11 51935912 51936112 5423:BM975481 1 +
5432:CB306582	5432:AF044286	chr13 56189483 56193315 5432:CB306582 1 -	chr13 56175585 56229811 5432:AF044286 1 -
5438:BC044581	5438:AF251038	chr18 34569051 34602517 5438:BC044581 1 +	chr18 34600224 34666441 5438:AF251038 1 -
5439:BC017713	5439:AK025790	chr18 34792442 34811351 5439:BC017713 1 -	chr18 34784679 34792501 5439:AK025790 1 +
5441:AI076508	5441:AA676517	chr18 34933364 34933731 5441:AI076508 1 +	chr18 34932961 34933397 5441:AA676517 1 -
5444:D14705	5444:AA757587	chr18 35278544 35414141 5444:D14705 1 +	chr18 35403511 35403821 5444:AA757587 1 +
5453:AK097088	5453:AF077029	chr18 36894788 36902048 5453:AK097088 1 +	chr18 36902021 36904238 5453:AF077029 1 -
5458:BI753348	5458:BC003126	chr18 37098732 37099393 5458:BI753348 1 -	chr18 37098862 37108383 5458:BC003126 1 +
5461:NM_018937	5461:BC016751	chr18 37460636 37470821 5461:NM_018937 1 +	chr18 37460269 37462197 5461:BC016751 1 -
5468:BE909000	5468:AK000007	chr18 38115440 38117771 5468:BE909000 1 +	chr18 38117085 38129416 5468:AK000007 1 -
5469:BC027919	5469:AY217346	chr18 38114785 38118820 5469:BC027919 1 +	chr18 38117084 38129432 5469:AY217346 1 -
5482:CD656002	5482:AF447582	chr18 61749821 61750174 5482:CD656002 1 -	chr18 61743877 61750174 5482:AF447582 1 +
5483:BX648552	5483:AF119911	chr18 61743011 61747441 5483:BX648552 1 +	chr18 61747072 61748791 5483:AF119911 1 -
5502:CD517947	5502:BQ640108	chr11 43534328 43535042 5502:CD517947 1 +	chr11 43534905 43535133 5502:BQ640108 1 -
5509:BC031625	5509:BC030767	chr11 33998055 33999092 5509:BC031625 1 +	chr11 33987968 33998663 5509:BC030767 1 -
5530:AK125337	5530:AK000486	chr11 51436372 51449270 5530:AK125337 1 -	chr11 51433274 51436934 5530:AK000486 1 +
5531:BI757231	5531:AK097657	chr11 51415438 51416253 5531:BI757231 1 +	chr11 51414372 51420375 5531:AK097657 1 -
5537:BX647375	5537:BC017222	chr11 49988382 50013617 5537:BX647375 1 +	chr11 50012918 50024269 5537:BC017222 1 -
5543:AK093624	5543:AK027601	chr11 48625962 48631265 5543:AK093624 1 +	chr11 48619904 48630866 5543:AK027601 1 -
5551:CR735823	5551:AB056152	chr13 32912806 32913456 5551:CR735823 1 -	chr13 32893925 32914478 5551:AB056152 1 +
5568:BC001199	5568:AI123471	chr13 38592143 38620076 5568:BC001199 1 -	chr13 38599277 38599875 5568:AI123471 1 -
5570:NM_003220	5570:AK092393	chr13 40810676 40829327 5570:NM_003220 1 -	chr13 40828206 40830056 5570:AK092393 1 +
559:BI908380	559:BC020201	chr1 138311695 138312111 559:BI908380 1 -	chr1 138311912 138336812 559:BC020201 1 +
5590:AL531638	5590:AF052167	chr13 25076998 25084256 5590:AL531638 1 +	chr13 25083524 25084549 5590:AF052167 1 -
5594:BQ709439	5594:BC040903	chr13 24246501 24247432 5594:BQ709439 1 +	chr13 24246005 24373179 5594:BC040903 1 -
561:AY043013	561:AA584087	chr1 137332702 137482218 561:AY043013 1 -	chr1 137338247 137338418 561:AA584087 1 -
5649:U01062	5649:AK126969	chr17 27194494 27259163 5649:U01062 1 +	chr17 27247192 27251357 5649:AK126969 1 -
5652:BQ231564	5652:BG829863	chr17 27340441 27340849 5652:BQ231564 1 +	chr17 27329875 27340782 5652:BG829863 1 -
5682:BI754231	5682:AK023682	chr17 47823545 47824988 5682:BI754231 1 -	chr17 47821179 47823684 5682:AK023682 1 +
5684:W04248	5684:BX644687	chr17 47658263 47658557 5684:W04248 1 -	chr17 47658364 47659068 5684:BX644687 1 +
5688:X62250	5688:AK092088	chr17 46862607 46866103 5688:X62250 1 -	chr17 46865429 46866291 5688:AK092088 1 +
5689:NM_018960	5689:BG820239	chr17 46862607 46866106 5689:NM_018960 1 -	chr17 46861573 46864425 5689:BG820239 1 +
5691:AW080609	5691:AA781607	chr17 46767572 46769765 5691:AW080609 1 +	chr17 46767912 46768256 5691:AA781607 1 -
5692:AK124108	5692:AK055648	chr17 46710815 46712970 5692:AK124108 1 +	chr17 46701420 46711654 5692:AK055648 1 -
5695:BU687329	5695:AI222979	chr17 46555232 46555803 5695:BU687329 1 +	chr17 46554882 46555418 5695:AI222979 1 -
5697:BC000230	5697:AK000002	chr17 46434286 46440220 5697:BC000230 1 +	chr17 46440150 46465241 5697:AK000002 1 -
5708:M65131	5708:AV651514	chr17 41071716 41098261 5708:M65131 1 +	chr17 41092736 41093407 5708:AV651514 1 +
5717:AK023487	5717:AF086156	chr1 34355423 34365244 5717:AK023487 1 +	chr1 34364601 34365251 5717:AF086156 1 -
5718:BC038763	5718:BC020911	chr1 34293410 34293854 5718:BC038763 1 +	chr1 34293678 34294883 5718:BC020911 1 -
5729:CB306243	5729:BC042026	chr9 79649869 79650614 5729:CB306243 1 -	chr9 79648985 79650801 5729:BC042026 1 -
5734:NM_004242	5734:BC042096	chr9 83003550 83040229 5734:NM_004242 1 -	chr9 83039320 83044728 5734:BC042096 1 +
5737:BX648667	5737:AL117443	chr9 86360792 86448173 5737:BX648667 1 +	chr9 86447491 86452071 5737:AL117443 1 -
5738:BG541088	5738:AI672479	chr9 88272096 88274371 5738:BG541088 1 -	chr9 88272096 88274221 5738:AI672479 1 -
574:BC009873	574:AK027650	chr1 135027472 135028330 574:BC009873 1 -	chr1 135027908 135034254 574:AK027650 1 +
5760:AK027658	5760:AK025621	chr4 21775194 21800902 5760:AK027658 1 +	chr4 21772812 21775536 5760:AK025621 1 -
5761:BE565219	5761:BC050726	chr4 21669099 21669511 5761:BE565219 1 -	chr4 21654954 21676475 5761:BC050726 1 +
577:BC011526	577:AI926300	chr1 134010231 134036192 577:BC011526 1 -	chr1 134010171 134010270 577:AI926300 1 -
5776:BC026359	5776:AJ222801	chr10 41210087 41211980 5776:BC026359 1 +	chr10 41206977 41210127 5776:AJ222801 1 -
5779:AJ420571	5779:AI125300	chr10 40069449 40071463 5779:AJ420571 1 +	chr10 40070502 40070792 5779:AI125300 1 +
578:AK055340	578:AI285998	chr1 133940970 133942551 578:AK055340 1 -	chr1 133942368 133942571 578:AI285998 1 -
5799:BC031658	5799:AW615390	chr10 53330346 53349724 5799:BC031658 1 -	chr10 53349433 53419842 5799:AW615390 1 -
5806:BC029581	5806:AK091424	chr10 28915898 28917320 5806:BC029581 1 -	chr10 28916986 28948101 5806:AK091424 1 +
5811:BI459862	5811:AI553904	chr10 25016764 25016998 5811:BI459862 1 -	chr10 25016942 25017377 5811:AI553904 1 -
5820:AW572770	5820:AJ459826	chr10 21027189 21027604 5820:AW572770 1 +	chr10 21015754 21093358 5820:AJ459826 1 +
5849:BU674288	5849:BC050428	chr10 7482298 7482983 5849:BU674288 1 +	chr10 7445892 7482947 5849:BC050428 1 +
5851:BF001497	5851:BC043141	chr10 7315873 7316713 5851:BF001497 1 +	chr10 7309631 7345267 5851:BC043141 1 +
5864:BE791578	5864:AF374416	chr17 13185199 13185848 5864:BE791578 1 +	chr17 13159658 13185380 5864:AF374416 1 -
5868:BE967525	5868:AI816171	chr17 13115121 13115767 5868:BE967525 1 +	chr17 13114785 13115283 5868:AI816171 1 +
587:AK122792	587:AK022798	chr1 195001695 195027730 587:AK122792 1 -	chr1 195003957 195005849 587:AK022798 1 +
5872:NM_005922	5872:AK094629	chr17 12420486 12511638 5872:NM_005922 1 -	chr17 12511122 12512832 5872:AK094629 1 +
5879:NM_018288	5879:AF055030	chr17 15082016 15098231 5879:NM_018288 1 -	chr17 15081225 15082878 5879:AF055030 1 +
5880:BC051700	5880:BC020954	chr17 15080286 15084261 5880:BC051700 1 +	chr17 15082016 15093839 5880:BC020954 1 -
5883:AK056013	5883:AK023224	chr17 15201745 15209511 5883:AK056013 1 -	chr17 15202810 15214164 5883:AK023224 1 +
5891:BF508046	5891:AK056767	chr5 140277722 140282949 5891:BF508046 1 +	chr5 140276850 140278603 5891:AK056767 1 +
5893:AK127153	5893:AA916543	chr5 140488565 140488978 5893:AK127153 1 -	chr5 140488575 140488907 5893:AA916543 1 -
591:CD557789	591:BC031608	chr1 193961635 193961865 591:CD557789 1 +	chr1 193923888 193961808 591:BC031608 1 -
5910:BG112700	5910:AK122748	chr5 144261814 144264421 5910:BG112700 1 -	chr5 144225475 144264421 5910:AK122748 1 +
593:R84760	593:AY191519	chr1 193800678 193801185 593:R84760 1 -	chr1 193800653 193810595 593:AY191519 1 +
594:CR740961	594:BC034621	chr1 193527282 193542921 594:CR740961 1 -	chr1 193542405 193602503 594:BC034621 1 +
5944:BC069497	5944:AK091933	chr6 52156313 52158623 5944:BC069497 1 -	chr6 52157912 52165064 5944:AK091933 1 +
5945:AK096334	5945:AF026397	chr6 52163456 52166803 5945:AK096334 1 +	chr6 52165551 52167536 5945:AF026397 1 -
5973:NM_013389	5973:AA909976	chr11 6109054 6130182 5973:NM_013389 1 -	chr11 6125503 6126410 5973:AA909976 1 -
5975:BX647965	5975:BC001576	chr11 6170722 6174841 5975:BX647965 1 -	chr11 6173772 6175086 5975:BC001576 1 +
5977:BC047792	5977:AY039216	chr11 6375457 6376258 5977:BC047792 1 +	chr11 6374760 6375902 5977:AY039216 1 -
5982:CB159192	5982:AJ278245	chr6 57689117 57689483 5982:CB159192 1 -	chr6 57652927 57689446 5982:AJ278245 1 +
599:BE671057	599:AK025453	chr1 191944176 191944685 599:BE671057 1 -	chr1 191944540 191946712 599:AK025453 1 -
5993:BC041764	5993:BC034312	chr5 130701211 130717723 5993:BC041764 1 +	chr5 130714012 130719771 5993:BC034312 1 -
5994:NM_017994	5994:BG773177	chr5 130701211 130719535 5994:NM_017994 1 +	chr5 130716177 130719771 5994:BG773177 1 -
5998:BM691260	5998:AK123274	chr5 135721503 135722007 5998:BM691260 1 -	chr5 135718898 135721970 5998:AK123274 1 +
6:AK093954	6:AK075292	chr4 155264855 155280811 6:AK093954 1 +	chr4 155262966 155265828 6:AK075292 1 -
6022:BC059402	6022:AF290475	chr5 20401407 20457630 6022:BC059402 1 -	chr5 20456874 20461575 6022:AF290475 1 +
6029:Z35284	6029:BC027586	chr5 8883786 8899615 6029:Z35284 1 +	chr5 8891670 8893803 6029:BC027586 1 -
6037:NM_152999	6037:BU680192	chr5 5668491 5694173 6037:NM_152999 1 -	chr5 5668945 5669439 6037:BU680192 1 -
604:AW183714	604:AL359609	chr1 187285582 187285936 604:AW183714 1 +	chr1 187285663 187289642 604:AL359609 1 +
6040:NM_000466	6040:AW026892	chr5 3596303 3637235 6040:NM_000466 1 +	chr5 3633645 3634961 6040:AW026892 1 +
6041:BM680266	6041:AF030356	chr5 3631550 3632127 6041:BM680266 1 +	chr5 3596384 3637232 6041:AF030356 1 +
6054:BC080580	6054:BC022821	chr5 145908646 145927931 6054:BC080580 1 -	chr5 145901295 145908942 6054:BC022821 1 +
6071:BX640759	6071:BC018115	chr5 138613561 138621210 6071:BX640759 1 +	chr5 138619839 138628431 6071:BC018115 1 -
6079:AK093437	6079:AF000974	chr5 137749078 137751419 6079:AK093437 1 +	chr5 137751129 137755469 6079:AF000974 1 -
6087:NM_152892	6087:BM791979	chr5 136598937 136611932 6087:NM_152892 1 -	chr5 136598089 136599000 6087:BM791979 1 +
6102:BQ022483	6102:AI798874	chr5 23011408 23011507 6102:BQ022483 1 +	chr5 23011415 23011843 6102:AI798874 1 -
6106:AK074353	6106:AI492839	chr12 32615445 32628838 6106:AK074353 1 -	chr12 32622268 32622648 6106:AI492839 1 -
6108:NM_012257	6108:AI434729	chr12 32611311 32635073 6108:NM_012257 1 -	chr12 32612121 32612393 6108:AI434729 1 -
6112:NM_000108	6112:BI964008	chr12 32015215 32036312 6112:NM_000108 1 -	chr12 32016609 32016938 6112:BI964008 1 +
6118:CA438964	6118:AF035752	chr6 17237403 17238015 6118:CA438964 1 +	chr6 17231350 17237813 6118:AF035752 1 +
6132:NM_001708	6132:BE892759	chr6 29327895 29330424 6132:NM_001708 1 -	chr6 29327954 29328075 6132:BE892759 1 +
6136:CB105231	6136:BF965330	chr6 29804209 29806985 6136:CB105231 1 -	chr6 29806502 29807198 6136:BF965330 1 +
6158:AK097963	6158:AB046769	chr6 38145199 38147475 6158:AK097963 1 +	chr6 38077456 38147069 6158:AB046769 1 -
6159:BG829700	6159:BC008842	chr6 38248745 38249349 6159:BG829700 1 +	chr6 38242377 38249242 6159:BC008842 1 -
6163:CD514292	6163:BC050708	chr6 38542555 38542871 6163:CD514292 1 -	chr6 38501472 38559170 6163:BC050708 1 +
6164:BE672890	6164:BC056886	chr6 38552998 38559806 6164:BE672890 1 +	chr6 38501536 38559128 6164:BC056886 1 +
6165:BC041001	6165:AI811258	chr6 38554672 38559416 6165:BC041001 1 +	chr6 38552998 38559806 6165:AI811258 1 +
6168:AK129584	6168:AF067166	chr6 39542540 39542848 6168:AK129584 1 -	chr6 39542566 39549467 6168:AF067166 1 +
6170:BX648692	6170:AK130403	chr6 40137722 40141474 6170:BX648692 1 -	chr6 40140781 40142324 6170:AK130403 1 +
6172:BF973713	6172:AB032973	chr6 40358958 40359362 6172:BF973713 1 +	chr6 40351374 40386113 6172:AB032973 1 -
6180:AK075067	6180:AA393589	chr6 42212004 42214772 6180:AK075067 1 +	chr6 42213117 42213993 6180:AA393589 1 -
6181:BM724009	6181:AA845545	chr6 42307381 42307964 6181:BM724009 1 +	chr6 42307622 42307952 6181:AA845545 1 +
6189:CD654988	6189:BC010858	chr6 47480059 47480792 6189:CD654988 1 +	chr6 47480280 47545014 6189:BC010858 1 -
6201:BC015321	6201:AB037823	chr5 24092288 24093124 6201:BC015321 1 -	chr5 24092573 24098302 6201:AB037823 1 +
6203:AK127717	6203:AF300717	chr5 24215612 24217269 6203:AK127717 1 -	chr5 24191764 24216195 6203:AF300717 1 +
6209:NM_022087	6209:AV762097	chr5 24728675 24771727 6209:NM_022087 1 +	chr5 24770740 24771199 6209:AV762097 1 -
6218:NM_030936	6218:CD366837	chr5 29522568 29552088 6218:NM_030936 1 +	chr5 29529508 29532319 6218:CD366837 1 +
6219:BG399940	6219:AL136874	chr5 29532778 29533472 6219:BG399940 1 -	chr5 29522847 29552088 6219:AL136874 1 +
6220:BC028120	6220:AA262100	chr5 29522847 29552088 6220:BC028120 1 +	chr5 29551637 29555516 6220:AA262100 1 -
6222:CN303420	6222:AF419858	chr8 13929031 13929443 6222:CN303420 1 -	chr8 13908100 13939920 6222:AF419858 1 +
6236:NM_001908	6236:AA400520	chr14 63741303 63762030 6236:NM_001908 1 +	chr14 63757006 63757343 6236:AA400520 1 +
6239:AK123201	6239:AK090607	chr8 41633414 41636535 6239:AK123201 1 -	chr8 41632895 41634931 6239:AK090607 1 +
6241:AI217836	6241:AF073482	chr8 41635108 41639888 6241:AI217836 1 -	chr8 41639176 41675868 6241:AF073482 1 -
6250:CA306757	6250:BG546559	chr8 71413843 71414243 6250:CA306757 1 -	chr8 71413724 71414152 6250:BG546559 1 -
6253:NM_022749	6253:AK001987	chr14 70983101 70999645 6253:NM_022749 1 -	chr14 70991376 70993411 6253:AK001987 1 -
6256:BC031867	6256:BC012750	chr14 70553322 70555133 6256:BC031867 1 +	chr14 70554204 70557412 6256:BC012750 1 -
6257:AW293377	6257:AB075847	chr14 70545514 70546121 6257:AW293377 1 -	chr14 70537977 70551708 6257:AB075847 1 -
6259:BC065495	6259:BC009824	chr14 70537975 70553502 6259:BC065495 1 -	chr14 70499964 70538015 6259:BC009824 1 +
626:AK123465	626:AI668615	chr8 126363551 126382152 626:AK123465 1 -	chr8 126381919 126382287 626:AI668615 1 -
6260:BI825593	6260:AK023980	chr14 70499676 70500357 6260:BI825593 1 -	chr14 70499950 70537764 6260:AK023980 1 +
6269:BC071752	6269:BC002421	chr14 68738555 68742903 6269:BC071752 1 -	chr14 68741952 68743610 6269:BC002421 1 +
6293:CA311237	6293:AK127594	chr8 26711679 26712210 6293:CA311237 1 +	chr8 26712138 26773297 6293:AK127594 1 +
6294:NM_144652	6294:BQ081867	chr8 26688962 26708062 6294:NM_144652 1 -	chr8 26697558 26697932 6294:BQ081867 1 +
6295:CK725051	6295:BC069830	chr8 26688532 26689631 6295:CK725051 1 -	chr8 26687841 26707993 6295:BC069830 1 -
6296:CA442088	6296:BU076721	chr8 26279214 26279295 6296:CA442088 1 -	chr8 26279268 26279600 6296:BU076721 1 -
6301:BM674257	6301:AK026601	chr8 24138714 24139241 6301:BM674257 1 -	chr8 24137890 24139199 6301:AK026601 1 -
6304:BC013679	6304:AA702211	chr8 27140022 27140349 6304:BC013679 1 -	chr8 27140111 27140905 6304:AA702211 1 -
6323:BC028400	6323:AA629901	chr1 9591545 9617198 6323:BC028400 1 +	chr1 9609539 9609978 6323:AA629901 1 +
6346:BI770818	6346:BC014321	chr3 10345357 10367299 6346:BI770818 1 -	chr3 10366907 10390127 6346:BC014321 1 +
6350:AW303631	6350:AW131546	chr3 14609211 14609694 6350:AW303631 1 -	chr3 14606289 14609828 6350:AW131546 1 +
6356:BQ029061	6356:AA502008	chr4 19537526 19537882 6356:BQ029061 1 +	chr4 19532588 19537602 6356:AA502008 1 -
636:CB243021	636:BC020516	chr8 129114557 129114795 636:CB243021 1 -	chr8 129112195 129115695 636:BC020516 1 -
6380:AK027799	6380:AK027787	chr15 38943799 38978399 6380:AK027799 1 +	chr15 38926428 38944175 6380:AK027787 1 -
6390:BI756068	6390:AY358818	chr15 57723679 57734339 6390:BI756068 1 +	chr15 57701327 57724014 6390:AY358818 1 -
6393:BM723002	6393:AK094861	chr15 58731982 58732547 6393:BM723002 1 +	chr15 58732468 58747748 6393:AK094861 1 -
6402:BC054491	6402:AF426412	chr15 72927014 72931512 6402:BC054491 1 -	chr15 72931250 72931704 6402:AF426412 1 +
6420:BF111950	6420:BC008782	chr15 76456672 76468088 6420:BF111950 1 -	chr15 76456672 76470295 6420:BC008782 1 -
6421:BC051376	6421:BC017311	chr15 76498258 76500289 6421:BC051376 1 -	chr15 76491031 76498622 6421:BC017311 1 +
6422:AK126743	6422:AK090471	chr15 76520288 76523457 6422:AK126743 1 -	chr15 76502131 76525348 6422:AK090471 1 +
6423:NM_004260	6423:CA449577	chr15 76533978 76540928 6423:NM_004260 1 -	chr15 76535767 76536477 6423:CA449577 1 -
6424:NM_014665	6424:CK299161	chr15 76541066 76549373 6424:NM_014665 1 +	chr15 76545703 76546370 6424:CK299161 1 +
6429:BQ185413	6429:BC046439	chr11 49030439 49030967 6429:BQ185413 1 -	chr11 49030830 49030967 6429:BC046439 1 -
6442:BC038108	6442:AF147395	chr19 29038409 29041286 6442:BC038108 1 +	chr19 29040802 29041290 6442:AF147395 1 -
6455:BC036031	6455:AF063020	chr4 83063520 83103152 6455:BC036031 1 +	chr4 83101584 83132350 6455:AF063020 1 -
6470:CA390565	6470:AK001667	chr4 40700500 40700891 6470:CA390565 1 +	chr4 40684194 40704871 6470:AK001667 1 -
6474:BM054916	6474:AA453364	chr6 41239042 41239472 6474:BM054916 1 -	chr6 41239297 41239525 6474:AA453364 1 -
6486:BC045643	6486:AK090398	chr4 42982819 42987207 6486:BC045643 1 +	chr4 42982398 42985624 6486:AK090398 1 -
6490:M54992	6490:BC067130	chr4 43460604 43467498 6490:M54992 1 -	chr4 43456010 43460658 6490:BC067130 1 +
6495:BC011363	6495:AV708653	chr4 43579795 43591707 6495:BC011363 1 -	chr4 43581388 43581663 6495:AV708653 1 +
6517:BC029780	6517:AK126504	chr19 24748511 24752786 6517:BC029780 1 +	chr19 24749409 24753394 6517:AK126504 1 -
6518:BX641395	6518:AF085948	chr19 24182932 24206355 6518:BX641395 1 -	chr19 24182777 24183078 6518:AF085948 1 +
6521:BG718441	6521:BC044576	chr19 21727123 21727937 6521:BG718441 1 -	chr19 21727693 21760128 6521:BC044576 1 +
6522:NM_006007	6522:AI188762	chr19 21346739 21358399 6522:NM_006007 1 +	chr19 21350523 21351071 6522:AI188762 1 +
654:CB409563	654:AK126868	chr1 180264059 180264622 654:CB409563 1 +	chr1 180258430 180267864 654:AK126868 1 -
6553:AK096392	6553:AK094300	chr13 49553445 49558356 6553:AK096392 1 +	chr13 49553264 49554989 6553:AK094300 1 -
656:AV761705	656:AL832213	chr1 181696174 181696413 656:AV761705 1 +	chr1 181675026 181716230 656:AL832213 1 -
6561:NM_006648	6561:AK055151	chr13 49131670 49242601 6561:NM_006648 1 -	chr13 49131324 49131750 6561:AK055151 1 +
6575:AK094043	6575:AI745262	chr4 46127615 46151293 6575:AK094043 1 -	chr4 46133059 46133497 6575:AI745262 1 -
6576:BG719872	6576:BF979667	chr4 46142157 46151474 6576:BG719872 1 -	chr4 46151431 46158346 6576:BF979667 1 +
6577:BC001450	6577:AK021661	chr4 46151662 46184925 6577:BC001450 1 +	chr4 46172347 46175207 6577:AK021661 1 -
6579:D32002	6579:CD000878	chr4 46151496 46185272 6579:D32002 1 +	chr4 46180138 46180977 6579:CD000878 1 -
6580:AK097480	6580:AK091184	chr4 46511400 46548693 6580:AK097480 1 -	chr4 46510680 46515534 6580:AK091184 1 +
6595:BE885605	6595:AL527611	chr4 56815272 56818629 6595:BE885605 1 +	chr4 56811580 56815443 6595:AL527611 1 -
6596:NM_032012	6596:AF086175	chr4 56879778 56960309 6596:NM_032012 1 -	chr4 56891941 56892425 6596:AF086175 1 +
6606:CB529899	6606:BC026252	chr4 61946779 61947668 6606:CB529899 1 +	chr4 61947528 61959439 6606:BC026252 1 +
6607:CA418732	6607:AX810714	chr4 61955856 61957160 6607:CA418732 1 +	chr4 61947489 61959442 6607:AX810714 1 +
661:BC040651	661:AK056950	chr13 8958264 8967358 661:BC040651 1 -	chr13 8956081 8967358 661:AK056950 1 +
6622:BX400939	6622:AA083879	chr2 35972979 35992083 6622:BX400939 1 -	chr2 35973114 35973495 6622:AA083879 1 +
6626:AI821711	6626:AI807862	chr2 38368328 38368761 6626:AI821711 1 -	chr2 38368164 38369554 6626:AI807862 1 +
6627:BC017116	6627:AK056654	chr2 38443550 38498972 6627:BC017116 1 -	chr2 38445489 38448561 6627:AK056654 1 +
6636:AL833241	6636:AK090922	chr2 32630993 32634479 6636:AL833241 1 -	chr2 32624385 32632979 6636:AK090922 1 +
6637:AK057342	6637:AK027677	chr2 32617684 32630933 6637:AK057342 1 -	chr2 32612811 32617762 6637:AK027677 1 +
6638:BQ230689	6638:BC064393	chr2 32538239 32538833 6638:BQ230689 1 +	chr2 32538148 32549671 6638:BC064393 1 -
6639:NM_000118	6639:AK057719	chr2 32502066 32537645 6639:NM_000118 1 +	chr2 32533017 32536695 6639:AK057719 1 -
6640:BC047949	6640:AA905613	chr2 32415398 32425025 6640:BC047949 1 +	chr2 32424976 32426154 6640:AA905613 1 +
6641:NM_052901	6641:CA447407	chr2 32270006 32279495 6641:NM_052901 1 -	chr2 32269950 32270574 6641:CA447407 1 -
6643:BG253683	6643:AK130008	chr2 29640040 29640279 6643:BG253683 1 +	chr2 29633019 29640233 6643:AK130008 1 -
6644:BC010629	6644:AW303426	chr2 29745393 29787266 6644:BC010629 1 +	chr2 29756350 29758940 6644:AW303426 1 +
6645:BC030012	6645:AI939312	chr2 29790925 29814267 6645:BC030012 1 +	chr2 29799219 29799641 6645:AI939312 1 +
6647:BG758945	6647:AK074801	chr2 29813685 29815540 6647:BG758945 1 -	chr2 29791559 29814942 6647:AK074801 1 +
6651:BC041581	6651:BC009280	chr2 29933258 29946522 6651:BC041581 1 +	chr2 29946471 29949121 6651:BC009280 1 -
6652:BC016351	6652:BC010579	chr2 30027078 30029560 6652:BC016351 1 +	chr2 30028987 30033949 6652:BC010579 1 -
6653:AK123611	6653:AB037858	chr2 30109991 30113161 6653:AK123611 1 -	chr2 30093271 30119304 6653:AB037858 1 +
6655:BX537774	6655:BG754403	chr2 30141954 30199783 6655:BX537774 1 +	chr2 30185936 30186691 6655:BG754403 1 -
6657:BC011605	6657:AL521455	chr2 30271219 30303325 6657:BC011605 1 +	chr2 30263249 30271414 6657:AL521455 1 -
666:NM_014889	666:BC050332	chr13 6547354 6579289 666:NM_014889 1 +	chr13 6567564 6575824 666:BC050332 1 -
6669:NM_014285	6669:AK025114	chr2 31526238 31537469 6669:NM_014285 1 +	chr2 31530207 31531628 6669:AK025114 1 -
6681:NM_000787	6681:AF129264	chr2 27021026 27039101 6681:NM_000787 1 +	chr2 27035097 27037200 6681:AF129264 1 -
6683:BC065204	6683:AK026880	chr2 27298599 27302224 6683:BC065204 1 +	chr2 27301108 27302559 6683:AK026880 1 -
6692:BU428718	6692:AL110466	chr2 26207196 26207524 6692:BU428718 1 +	chr2 26205877 26207542 6692:AL110466 1 -
6699:BG724161	6699:BC014130	chr2 25356391 25357632 6699:BG724161 1 -	chr2 25356375 25360991 6699:BC014130 1 +
671:BG109931	671:AK126513	chr13 3608765 3609497 671:BG109931 1 -	chr13 3609441 3612082 671:AK126513 1 +
678:BX393819	678:AK128810	chr2 9801846 9803577 678:BX393819 1 -	chr2 9801377 9804451 678:AK128810 1 +
681:BC026179	681:AF218818	chr2 5788125 5816407 681:BC026179 1 -	chr2 5766342 5789532 681:AF218818 1 +
687:BC009185	687:AA826353	chr2 3341450 3371089 687:BC009185 1 +	chr2 3370073 3370269 687:AA826353 1 +
691:BX648556	691:AK094686	chr2 12845652 12924807 691:BX648556 1 +	chr2 12923503 12925880 691:AK094686 1 -
695:BM467340	695:BG536567	chr2 17652419 17652811 695:BM467340 1 -	chr2 17652637 17653514 695:BG536567 1 +
696:BC040880	696:AI744537	chr2 17947968 17950457 696:BC040880 1 -	chr2 17948511 17948860 696:AI744537 1 -
7:NM_004421	7:CK300488	chr4 155221791 155233412 7:NM_004421 1 +	chr4 155232989 155233338 7:CK300488 1 +
70:BM923864	70:BC040441	chr4 141179167 141192271 70:BM923864 1 +	chr4 141181648 141220034 70:BC040441 1 -
710:AL600758	710:AI419754	chr18 7924667 7925593 710:AL600758 1 +	chr18 7923901 7924725 710:AI419754 1 +
718:BX510902	718:AI032567	chr8 130883292 131029369 718:BX510902 1 +	chr8 130992159 130992601 718:AI032567 1 +
751:NM_032804	751:BE893049	chr10 67007874 67011834 751:NM_032804 1 -	chr10 67010735 67025732 751:BE893049 1 +
753:AK091411	753:AF461266	chr10 62478173 62487391 753:AK091411 1 -	chr10 62445417 62479347 753:AF461266 1 +
756:NM_032797	756:BX649035	chr10 61178635 61201405 756:NM_032797 1 +	chr10 61190188 61195020 756:BX649035 1 -
80:BM693707	80:BC034589	chr4 138915851 138936401 80:BM693707 1 -	chr4 138908491 138933369 80:BC034589 1 +
824:BF507603	824:AL589290	chr19 40433513 40433850 824:BF507603 1 -	chr19 40433657 40434279 824:AL589290 1 -
850:BG719278	850:BF511073	chr19 42852352 42854327 850:BG719278 1 -	chr19 42854277 42858071 850:BF511073 1 -
851:BG250758	851:BF571454	chr19 43599092 43599835 851:BG250758 1 -	chr19 43599564 43603980 851:BF571454 1 +
853:BX648264	853:AI760159	chr19 43805344 43809949 853:BX648264 1 +	chr19 43809602 43810080 853:AI760159 1 +
854:BQ021214	854:AF026850	chr19 43811104 43811636 854:BQ021214 1 -	chr19 43810968 43827448 854:AF026850 1 -
866:BM511344	866:AA555326	chr19 45839048 45839528 866:BM511344 1 +	chr19 45839086 45839596 866:AA555326 1 +
869:BM921680	869:BC036120	chr19 46403147 46404063 869:BM921680 1 -	chr19 46401739 46404934 869:BC036120 1 +
870:NM_024886	870:AL050035	chr19 46423034 46424865 870:NM_024886 1 -	chr19 46423034 46425381 870:AL050035 1 +
871:AK026182	871:AI368035	chr19 46442523 46449752 871:AK026182 1 +	chr19 46443508 46443829 871:AI368035 1 +
872:BG056651	872:AL137465	chr19 46563143 46563328 872:BG056651 1 +	chr19 46558114 46563292 872:AL137465 1 +
880:BQ887895	880:BC006359	chr19 47088645 47089393 880:BQ887895 1 -	chr19 47089195 47099817 880:BC006359 1 +
883:BG150267	883:AK125276	chr19 47210855 47211282 883:BG150267 1 -	chr19 47209587 47213214 883:AK125276 1 -
888:BX647834	888:AK025724	chr19 53981954 54005553 888:BX647834 1 +	chr19 54004329 54018972 888:AK025724 1 -
894:J03019	894:BC045633	chr19 56796784 56798541 894:J03019 1 +	chr19 56794328 56797473 894:BC045633 1 -
896:AK092127	896:AB007877	chr19 58869504 58871621 896:AK092127 1 +	chr19 58870240 58935453 896:AB007877 1 -
897:BX647301	897:AI142881	chr19 59017891 59046052 897:BX647301 1 +	chr19 59045050 59045531 897:AI142881 1 +
900:AY117413	900:AF301598	chr19 59482362 59533073 900:AY117413 1 -	chr19 59532941 59539843 900:AF301598 1 +
910:BC011188	910:AK000010	chr7 137682710 137683373 910:BC011188 1 +	chr7 137676036 137690818 910:AK000010 1 -
913:CA847782	913:BC022564	chr7 138531164 138536289 913:CA847782 1 -	chr7 138533883 138554020 913:BC022564 1 -
915:NM_004725	915:CB851366	chr7 138703738 138714695 915:NM_004725 1 +	chr7 138714208 138714690 915:CB851366 1 +
917:BU742183	917:AL832925	chr7 140175001 140175633 917:BU742183 1 +	chr7 140141753 140177090 917:AL832925 1 +
92:NM_015013	92:AK094536	chr4 136106459 136158657 92:NM_015013 1 -	chr4 136109505 136110466 92:AK094536 1 +
927:BU657404	927:AL832828	chr7 144427628 144428204 927:BU657404 1 +	chr7 144386575 144505582 927:AL832828 1 -
938:BM988776	938:AK095872	chr7 147331456 147331853 938:BM988776 1 +	chr7 147331017 147336505 938:AK095872 1 +
939:BC040198	939:AK074976	chr7 147336835 147340529 939:BC040198 1 -	chr7 147323542 147337499 939:AK074976 1 +
946:BF205814	946:BC039077	chr7 148396207 148397331 946:BF205814 1 +	chr7 148395890 148401587 946:BC039077 1 -
952:BU784834	952:BQ690243	chr7 148615649 148616046 952:BU784834 1 +	chr7 148615647 148616324 952:BQ690243 1 +
971:BQ181821	971:AF164797	chr7 112956963 112958202 971:BQ181821 1 -	chr7 112958074 112959515 971:AF164797 1 -
973:BG722183	973:BC001346	chr7 114900812 114901295 973:BG722183 1 +	chr7 114893481 114901310 973:BC001346 1 -
974:U82467	974:AK126895	chr7 116116029 116174864 974:U82467 1 +	chr7 116112611 116117009 974:AK126895 1 -
979:AL137335	979:AI307212	chr7 117194834 117199634 979:AL137335 1 +	chr7 117198825 117199273 979:AI307212 1 +
988:U32331	988:AK090952	chr7 119260297 119260883 988:U32331 1 +	chr7 119260586 119301798 988:AK090952 1 -
1329:AL833364	1329:AF178985		chr6 124423343 124444004 1329:AL833364 1 -
1440:X99142	1440:BC031978		chr15 101303990 101310416 1440:X99142 1 +
2722:BC018092	2722:AK097755		chr11 78649519 78653686 2722:BC018092 1 +
3247:BX537706	3247:AB020628		chr8 86446799 86479046 3247:BX537706 1 -
3248:NM_014921	3248:BI256378		chr8 86424602 86465853 3248:NM_014921 1 +

## Sheet: StructureAnalysis_IntronicSAS
PairID:Accession#	PairID:Accession#	Mm9 coordinates of orthologous genes	Mm9 coordinates of orthologous genes
1001:NM_032781	1001:BX464762	chr7 54333163 54387927 1001:NM_032781 1 -	chr7 54343795 54344751 1001:BX464762 1 +
1168:Z11852	1168:NM_025098	chr7 106372041 106372195 1168:Z11852 1 +	chr7 106368314 106387075 1168:NM_025098 1 -
1208:AW273849	1208:AI693137	chr9 13650556 13650975 1208:AW273849 1 -	chr9 13650346 13650799 1208:AI693137 1 +
131:NM_002379	131:AK128076	chr4 130500298 130515514 131:NM_002379 1 +	chr4 130497169 130506428 131:AK128076 1 -
1316:AK001005	1316:AA781867	chr6 125172129 125181738 1316:AK001005 1 -	chr6 125180625 125181082 1316:AA781867 1 -
1317:CR749485	1317:BC015017	chr6 125165420 125172186 1317:CR749485 1 +	chr6 125172128 125181760 1317:BC015017 1 -
1354:CB997714	1354:BQ082550	chr6 136588636 136610281 1354:CB997714 1 -	chr6 136609867 136610245 1354:BQ082550 1 +
1520:CA423029	1520:AI803260	chr10 119513999 119514267 1520:CA423029 1 +	chr10 119513857 119514221 1520:AI803260 1 -
1724:BU688850	1724:AK095147	chr3 54603877 54604679 1724:BU688850 1 -	chr3 54603671 54604899 1724:AK095147 1 -
1735:BX640665	1735:AF119881	chr14 79734310 79790471 1735:BX640665 1 -	chr14 79754742 79756299 1735:AF119881 1 +
1790:CA447058	1790:BU675356	chr14 124377530 124378119 1790:CA447058 1 -	chr14 124377634 124378376 1790:BU675356 1 +
1920:NM_002788	1920:AK021499	chr12 72075619 72095495 1920:NM_002788 1 +	chr12 72093307 72095181 1920:AK021499 1 -
1921:H95059	1921:BC038990	chr12 72095240 72095557 1921:H95059 1 +	chr12 72075701 72095495 1921:BC038990 1 +
1945:BF981123	1945:BC013574	chr12 77937126 77938639 1945:BF981123 1 -	chr12 77938455 78022401 1945:BC013574 1 +
1999:BG773469	1999:AI476592	chr12 92604781 92622866 1999:BG773469 1 -	chr12 92622589 92623141 1999:AI476592 1 -
2074:BC015738	2074:BC000048	chr2 119034195 119042971 2074:BC015738 1 +	chr2 118998239 119034522 2074:BC000048 1 -
2196:AB046781	2196:AA916992	chr9 60642415 60728163 2196:AB046781 1 +	chr9 60714795 60715291 2196:AA916992 1 +
2283:BU929147	2283:AB058693	chr7 73423887 73424731 2283:BU929147 1 +	chr7 73403638 73439810 2283:AB058693 1 -
2565:BX648333	2565:AL137668	chr8 122223944 122281753 2565:BX648333 1 +	chr8 122276832 122281753 2565:AL137668 1 -
2700:BC062339	2700:BC038464	chr11 60351662 60369409 2700:BC062339 1 +	chr11 60340819 60352437 2700:BC038464 1 -
2728:BG329422	2728:BC002640	chr11 78354914 78355477 2728:BG329422 1 -	chr11 78349972 78355222 2728:BC002640 1 +
2729:BC038094	2729:AL134957	chr11 78349997 78355219 2729:BC038094 1 +	chr11 78353472 78353679 2729:AL134957 1 -
2844:NM_002146	2844:N70814	chr11 96184088 96209244 2844:NM_002146 1 +	chr11 96206797 96209699 2844:N70814 1 +
2845:NM_002147	2845:AI669532	chr11 96164868 96167435 2845:NM_002147 1 +	chr11 96156403 96166347 2845:AI669532 1 +
2854:BM310877	2854:BC037572	chr11 95236649 95245821 2854:BM310877 1 -	chr11 95198307 95243191 2854:BC037572 1 +
2923:BU678173	2923:AK130720	chr11 109531760 109532331 2923:BU678173 1 -	chr11 109531533 109533096 2923:AK130720 1 -
2970:AK097908	2970:AA629184	chr11 117187736 117190153 2970:AK097908 1 +	chr11 117189805 117190198 2970:AA629184 1 +
3081:AK091694	3081:AI200809	chr18 25660168 25662945 3081:AK091694 1 -	chr18 25662788 25664350 3081:AI200809 1 -
318:BE785006	318:AV652277	chr3 121970837 121971548 318:BE785006 1 +	chr3 121970669 121970997 318:AV652277 1 +
3239:BM855466	3239:AK097443	chr8 87410455 87410914 3239:BM855466 1 -	chr8 87407279 87411294 3239:AK097443 1 +
331:BC053880	331:AF123303	chr3 108925056 108926323 331:BC053880 1 -	chr3 108926143 108971373 331:AF123303 1 +
3443:CA439931	3443:AF086105	chr7 3151165 3152920 3443:CA439931 1 +	chr7 3151112 3152851 3443:AF086105 1 +
3451:BF242498	3451:AK075392	chr7 4386650 4386958 3451:BF242498 1 +	chr7 4377805 4397237 3451:AK075392 1 -
3612:BX643661	3612:AU253629	chr11 30878450 30878848 3612:BX643661 1 -	chr11 30877867 30878676 3612:AU253629 1 -
3671:BC064369	3671:BC013295	chr6 82675015 82724438 3671:BC064369 1 -	chr6 82723419 82725016 3671:BC013295 1 +
3747:CB993070	3747:BF056817	chr2 127947636 127948242 3747:CB993070 1 +	chr2 127947233 127947727 3747:BF056817 1 +
3767:BX642123	3767:BC035615	chr18 32119728 32129438 3767:BX642123 1 +	chr18 32118887 32131008 3767:BC035615 1 -
3906:NM_004379	3906:BG696081	chr1 64579351 64651143 3906:NM_004379 1 +	chr1 64643902 64662999 3906:BG696081 1 -
3940:NM_005876	3940:AK097321	chr1 75372014 75428904 3940:NM_005876 1 +	chr1 75383423 75385509 3940:AK097321 1 -
3941:BM678072	3941:AY603755	chr1 75426484 75427172 3941:BM678072 1 +	chr1 75381229 75428900 3941:AY603755 1 +
3967:NM_000867	3967:BE888449	chr1 87995681 88008586 3967:NM_000867 1 -	chr1 87988638 87996516 3967:BE888449 1 +
3973:BC037290	3973:BC012484	chr1 89281306 89291303 3973:BC037290 1 -	chr1 89285738 89288865 3973:BC012484 1 +
3989:BE348877	3989:AK092442	chr1 94747403 94747789 3989:BE348877 1 -	chr1 94741695 94747600 3989:AK092442 1 -
4064:NM_080616	4064:AL080086	chr2 153233196 153270216 4064:NM_080616 1 -	chr2 153240287 153243727 4064:AL080086 1 +
4071:BC026971	4071:AI378919	chr2 154864793 154872144 4071:BC026971 1 -	chr2 154871399 154876746 4071:AI378919 1 -
4106:NM_178491	4106:AI732374	chr2 163318059 163328395 4106:NM_178491 1 +	chr2 163326503 163328244 4106:AI732374 1 +
4107:AK096973	4107:AK055783	chr2 163332317 163335324 4107:AK096973 1 +	chr2 163333366 163335969 4107:AK055783 1 -
4184:BF184654	4184:AF218085	chr16 75945537 75967312 4184:BF184654 1 +	chr16 75859049 75947252 4184:AF218085 1 -
4269:BX538315	4269:AK126377	chr16 16907389 16912153 4269:BX538315 1 -	chr16 16911910 16927453 4269:AK126377 1 +
4274:NM_002073	4274:AI002099	chr10 74430049 74479648 4274:NM_002073 1 +	chr10 74478806 74487839 4274:AI002099 1 +
4366:BC005331	4366:AF085232	chr15 81230581 81239901 4366:BC005331 1 +	chr15 81234949 81238696 4366:AF085232 1 -
4393:BG678914	4393:BF062041	chr15 83718310 83718659 4393:BG678914 1 -	chr15 83718584 83719120 4393:BF062041 1 -
4591:BU684633	4591:AB051506	chr6 91708502 91709057 4591:BU684633 1 -	chr6 91708815 91746250 4591:AB051506 1 -
4736:T89326	4736:BX477710	chr6 101170409 101170894 4736:T89326 1 -	chr6 101170785 101171440 4736:BX477710 1 -
4765:AY358772	4765:AK096151	chr16 45844628 45845676 4765:AY358772 1 +	chr16 45780400 45844976 4765:AK096151 1 -
4914:BF684835	4914:AI802168	chr16 20619086 20619708 4914:BF684835 1 +	chr16 20619293 20619659 4914:AI802168 1 +
5000:AK091696	5000:AI824011	chr5 37679501 37683371 5000:AK091696 1 +	chr5 37682131 37682547 5000:AI824011 1 +
5017:NM_001775	5017:AK026407	chr5 44260027 44302139 5017:NM_001775 1 +	chr5 44259286 44260744 5017:AK026407 1 -
5111:BM876399	5111:BC022544	chr6 58855263 58855668 5111:BM876399 1 +	chr6 58855250 58857081 5111:BC022544 1 -
5123:CF136780	5123:BQ950435	chr3 136598620 136599154 5123:CF136780 1 -	chr3 136598890 136599717 5123:BQ950435 1 +
5322:NM_181523	5322:CA434643	chr13 102450715 102538134 5322:NM_181523 1 -	chr13 102454244 102454621 5322:CA434643 1 -
5383:AL117590	5383:AK125284	chr17 15942335 15944835 5383:AL117590 1 +	chr17 15941626 15957702 5383:AK125284 1 -
5384:AW072180	5384:AF006513	chr17 15862191 15862489 5384:AW072180 1 +	chr17 15843901 15907921 5384:AF006513 1 +
5398:AK125426	5398:AA398338	chr18 46368859 46372279 5398:AK125426 1 -	chr18 46368820 46369438 5398:AA398338 1 -
5410:BM729036	5410:AK024966	chr18 56644833 56658319 5410:BM729036 1 -	chr18 56591785 56663699 5410:AK024966 1 +
5421:CB052366	5421:BC020875	chr11 52221777 52222244 5421:CB052366 1 -	chr11 52209946 52222229 5421:BC020875 1 +
545:NM_005562	545:CA439886	chr1 154969698 155033397 545:NM_005562 1 -	chr1 154969999 154970616 545:CA439886 1 -
549:BX647171	549:AW205487	chr1 153739714 153743244 549:BX647171 1 -	chr1 153742487 153742867 549:AW205487 1 -
55:NM_005957	55:AL834308	chr4 147413038 147433646 55:NM_005957 1 +	chr4 147430698 147441862 55:AL834308 1 -
5518:BF968822	5518:AB047004	chr13 54834772 54835061 5518:BF968822 1 -	chr13 54813974 54838011 5518:AB047004 1 +
5810:BC060845	5810:AA401499	chr10 25995203 26095794 5810:BC060845 1 -	chr10 25993158 26000260 5810:AA401499 1 +
589:BC012083	589:AI052537	chr1 194671651 194681749 589:BC012083 1 -	chr1 194671971 194672503 589:AI052537 1 -
596:BG778536	596:AW339799	chr1 192907415 192907782 596:BG778536 1 +	chr1 192907377 192907756 596:AW339799 1 +
5981:NM_000790	5981:AK057400	chr11 11714103 11790404 5981:NM_000790 1 -	chr11 11768065 11780033 5981:AK057400 1 +
6093:X98260	6093:BQ000444	chr5 21263059 21290912 6093:X98260 1 -	chr5 21266113 21266876 6093:BQ000444 1 -
6117:BC045580	6117:BC001451	chr6 17013741 17015912 6117:BC045580 1 -	chr6 17015167 17054885 6117:BC001451 1 +
6121:BC043268	6121:AF400039	chr6 17644559 17653428 6121:BC043268 1 +	chr6 17643196 17644778 6121:AF400039 1 -
6122:AF415174	6122:AF400045	chr6 17784741 17858907 6122:AF415174 1 +	chr6 17777429 17813639 6122:AF400045 1 -
6406:CD366949	6406:BM684325	chr15 73397734 73398067 6406:CD366949 1 -	chr15 73397677 73397979 6406:BM684325 1 +
6431:AY117695	6431:AI693055	chr19 25191506 25276663 6431:AY117695 1 +	chr19 25276394 25282553 6431:AI693055 1 +
6440:BC007366	6440:AK096318	chr19 28391721 28396498 6440:BC007366 1 +	chr19 28334420 28467382 6440:AK096318 1 -
6460:BM126733	6460:AY168647	chr4 93002124 93002622 6460:BM126733 1 -	chr4 92999609 93002229 6460:AY168647 1 -
6632:AK092271	6632:AF049907	chr2 33323576 33325141 6632:AK092271 1 +	chr2 33308124 33324063 6632:AF049907 1 -
6686:BU164397	6686:AK024007	chr2 28321937 28325335 6686:BU164397 1 +	chr2 28317522 28323434 6686:AK024007 1 -
818:CF528728	818:AK025366	chr19 38793628 38793767 818:CF528728 1 +	chr19 38793628 38795156 818:AK025366 1 +
827:AW243048	827:AJ133133	chr19 40808075 40808279 827:AW243048 1 +	chr19 40695974 40813822 827:AJ133133 1 +
885:CA867755	885:BC056918	chr19 47939738 47940111 885:CA867755 1 -	chr19 47940006 47960798 885:BC056918 1 +
905:W35251	905:NM_002925	chr7 135517214 135517558 905:W35251 1 +	chr7 135517142 135555771 905:NM_002925 1 -
997:NM_005316	997:D17074	chr7 54051182 54079402 997:NM_005316 1 +	chr7 54078763 54078964 997:D17074 1 -

## Sheet: StructureAnalysis_NoSAS
PairID:Accession#	PairID:Accession#	Mm9 coordinates of orthologous genes	Mm9 coordinates of orthologous genes
1029:AK056379	1029:AK027515	chr2 93027777 93041916 1029:AK056379 1 +	chr2 93041819 93043898 1029:AK027515 1 -
1050:AK074166	1050:AB023154	chr19 12535605 12540052 1050:AK074166 1 +	chr19 12539968 12575802 1050:AB023154 1 -
1063:NM_013279	1063:BE615484	chr19 10282762 10312458 1063:NM_013279 1 -	chr19 10280912 10300625 1063:BE615484 1 +
1077:BC035565	1077:AW005685	chr19 8845496 8848843 1077:BC035565 1 +	chr19 8845371 8845795 1077:AW005685 1 +
1114:BC005131	1114:AF068235	chr19 5367016 5370244 1114:BC005131 1 +	chr19 5364639 5367053 1114:AF068235 1 -
1126:N92192	1126:AK027645	chr19 4899231 4899475 1126:N92192 1 +	chr19 4888144 4907801 1126:AK027645 1 -
116:BC030135	116:AK094198	chr4 133683324 133684760 116:BC030135 1 -	chr4 133658519 133683508 116:AK094198 1 +
119:BQ887571	119:AL833886	chr4 133090275 133130879 119:BQ887571 1 -	chr4 133130663 133140158 119:AL833886 1 +
1251:NM_004788	1251:AW268479	chr9 44731209 44773661 1251:NM_004788 1 -	chr9 44728595 44731479 1251:AW268479 1 -
1256:BC014663	1256:AK025623	chr9 44205061 44211049 1256:BC014663 1 +	chr9 44210045 44215414 1256:AK025623 1 -
1257:AK128572	1257:AB094094	chr9 44127387 44141684 1257:AK128572 1 +	chr9 44118298 44128327 1257:AB094094 1 -
1321:BC002454	1321:AK092246	chr6 124784262 124790025 1321:BC002454 1 -	chr6 124780243 124786729 1321:AK092246 1 +
1335:BC073964	1335:BC024206	chr6 122266766 122289696 1335:BC073964 1 -	chr6 122259021 122267692 1335:BC024206 1 +
1382:AL832339	1382:AK094708	chr6 149091920 149106629 1382:AL832339 1 +	chr6 149104314 149106629 1382:AK094708 1 -
1420:BC053560	1420:AK055142	chr15 99300419 99305128 1420:BC053560 1 -	chr15 99288289 99303003 1420:AK055142 1 +
143:AK125095	143:AK055014	chr4 129166347 129169199 143:AK125095 1 +	chr4 129169150 129170780 143:AK055014 1 -
150:AK125213	150:AK090711	chr4 128866298 128896479 150:AK125213 1 +	chr4 128826516 128867051 150:AK090711 1 -
161:AK027796	161:AA252012	chr4 126069101 126107131 161:AK027796 1 -	chr4 126080045 126080490 161:AA252012 1 +
1629:AL542348	1629:AF221714	chr5 120281335 120282518 1629:AL542348 1 -	chr5 120282306 120333725 1629:AF221714 1 +
1638:AW138237	1638:AB023166	chr5 116445246 116446255 1638:AW138237 1 +	chr5 116357512 116458956 1638:AB023166 1 +
1639:BC041995	1639:AK125543	chr5 116079767 116081850 1639:BC041995 1 -	chr5 116081554 116096551 1639:AK125543 1 +
165:AK056459	165:AK001509	chr4 125824613 125839865 165:AK056459 1 -	chr4 125825187 125827118 165:AK001509 1 +
1688:BI829850	1688:BC007048	chr14 57430287 57431061 1688:BI829850 1 +	chr14 57416404 57430391 1688:BC007048 1 -
170:AY286019	170:AK090770	chr4 124528024 124532500 170:AY286019 1 +	chr4 124530784 124532805 170:AK090770 1 -
1702:BU165389	1702:BC015677	chr14 60861381 60871215 1702:BU165389 1 -	chr14 60870437 60871633 1702:BC015677 1 +
171:NM_024640	171:BC016402	chr4 124528005 124532500 171:NM_024640 1 +	chr4 124526733 124529141 171:BC016402 1 -
1723:BM559412	1723:BM547876	chr3 54859251 54859920 1723:BM559412 1 +	chr3 54858755 54859477 1723:BM547876 1 -
1832:CF143670	1832:AK001435	chr14 56237951 56238581 1832:CF143670 1 -	chr14 56237083 56244502 1832:AK001435 1 +
1834:BC010887	1834:AK027871	chr14 56237083 56244500 1834:BC010887 1 +	chr14 56244463 56248672 1834:AK027871 1 -
1843:NM_019839	1843:BC000982	chr14 56380261 56382132 1843:NM_019839 1 +	chr14 56372710 56381473 1843:BC000982 1 -
1847:AY359070	1847:AB002321	chr14 56500615 56503404 1847:AY359070 1 -	chr14 56503267 56517613 1847:AB002321 1 +
1978:BX248000	1978:AK056259	chr12 85702603 85714712 1978:BX248000 1 +	chr12 85687159 85702806 1978:AK056259 1 -
1985:BG337736	1985:AW268424	chr12 86114273 86116006 1985:BG337736 1 +	chr12 86113853 86114494 1985:AW268424 1 +
207:NM_018150	207:BF686622	chr4 116944064 117169522 207:NM_018150 1 -	chr4 116924603 116958081 207:BF686622 1 +
2075:BX378543	2075:AW302207	chr2 119063213 119071583 2075:BX378543 1 +	chr2 119060431 119063303 2075:AW302207 1 +
21:AK093058	21:AK075273	chr4 154243728 154269634 21:AK093058 1 +	chr4 154269228 154273188 21:AK075273 1 -
2106:BI826123	2106:BC041786	chr2 121751021 121781694 2106:BI826123 1 -	chr2 121736538 121761640 2106:BC041786 1 +
2113:BX537581	2113:AK056896	chr2 122124716 122128340 2113:BX537581 1 +	chr2 122127670 122139425 2113:AK056896 1 -
2162:BC035094	2162:AL832164	chr9 69196970 69245696 2162:BC035094 1 -	chr9 69233425 69236053 2162:AL832164 1 +
2170:BT007269	2170:BC017581	chr9 66366220 66440681 2170:BT007269 1 -	chr9 66359769 66368794 2170:BC017581 1 +
2171:BX647760	2171:BC036918	chr9 66363592 66440687 2171:BX647760 1 -	chr9 66359761 66368932 2171:BC036918 1 +
2188:BX640702	2188:BM984623	chr9 62705932 62726994 2188:BX640702 1 +	chr9 62726177 62726922 2188:BM984623 1 +
2207:NM_005744	2207:AK026340	chr9 59237915 59334467 2207:NM_005744 1 -	chr9 59333663 59334865 2207:AK026340 1 +
2223:NM_017793	2223:BI963804	chr9 57351209 57353403 2223:NM_017793 1 +	chr9 57351592 57351785 2223:BI963804 1 +
2234:BC036227	2234:AB014531	chr9 54434296 54452469 2234:BC036227 1 +	chr9 54449674 54509492 2234:AB014531 1 -
2317:NM_152764	2317:BC063017	chr17 24941285 24976727 2317:NM_152764 1 +	chr17 24971866 24987036 2317:BC063017 1 -
245:U09648	245:BC010908	chr4 107576588 107596552 245:U09648 1 -	chr4 107562461 107576682 245:BC010908 1 +
2554:CD104000	2554:BC007334	chr8 119452226 119452484 2554:CD104000 1 -	chr8 119445143 119458749 2554:BC007334 1 +
2555:NM_018455	2555:AA431265	chr8 119445088 119458749 2555:NM_018455 1 +	chr8 119413597 119457357 2555:AA431265 1 -
2592:BE263654	2592:AA815423	chr8 126042341 126048050 2592:BE263654 1 +	chr8 126042341 126042674 2592:AA815423 1 +
2627:AL831849	2627:AK123098	chr11 70482967 70501166 2627:AL831849 1 -	chr11 70500474 70502270 2627:AK123098 1 +
2685:BC066344	2685:AK056878	chr11 62080726 62094904 2685:BC066344 1 -	chr11 62094736 62128752 2685:AK056878 1 +
2731:AL832613	2731:AK093615	chr11 78280218 78288851 2731:AL832613 1 +	chr11 78286793 78301287 2731:AK093615 1 -
2740:AK092430	2740:AI866586	chr11 77280775 77283992 2740:AK092430 1 +	chr11 77283697 77284189 2740:AI866586 1 +
2773:D13969	2773:AK097047	chr11 97550474 97559238 2773:D13969 1 -	chr11 97547126 97551115 2773:AK097047 1 +
279:X83857	279:BC070115	chr3 157229988 157387055 279:X83857 1 +	chr3 157207693 157230942 279:BC070115 1 -
2799:U18018	2799:AW003865	chr11 101631060 101646576 2799:U18018 1 -	chr11 101625485 101644777 2799:AW003865 1 -
2807:BC020667	2807:AK126464	chr11 102697769 102699359 2807:BC020667 1 +	chr11 102699181 102742300 2807:AK126464 1 -
2812:NM_006460	2812:AI219944	chr11 102976444 102981041 2812:NM_006460 1 +	chr11 102979657 102991266 2812:AI219944 1 +
2815:NM_005892	2815:BE219366	chr11 103032437 103060211 2815:NM_005892 1 +	chr11 103060181 103060521 2815:BE219366 1 +
2848:AW006146	2848:AK130303	chr11 95908341 95909845 2848:AW006146 1 -	chr11 95909802 95926624 2848:AK130303 1 -
287:BX538272	287:AI350922	chr3 151895802 151899794 287:BX538272 1 +	chr3 151899679 151900029 287:AI350922 1 +
2884:NM_015294	2884:BE795805	chr11 86940537 87032987 2884:NM_015294 1 +	chr11 86940286 86940948 2884:BE795805 1 -
3046:NM_024899	3046:AF276707	chr18 67778124 67800951 3046:NM_024899 1 -	chr18 67800740 67813822 3046:AF276707 1 +
3057:NM_012189	3057:AL040447	chr18 12899787 12913652 3057:NM_012189 1 +	chr18 12912409 12913977 3057:AL040447 1 +
321:BC043287	321:BC030750	chr3 121337197 121340249 321:BC043287 1 -	chr3 121235224 121346690 321:BC030750 1 +
3234:NM_000528	3234:BF686756	chr8 87607148 87621493 3234:NM_000528 1 +	chr8 87603517 87607094 3234:BF686756 1 -
3272:NM_024527	3272:BE542179	chr8 73980631 73987594 3272:NM_024527 1 -	chr8 73981061 73989380 3272:BE542179 1 +
3284:BC073957	3284:AF094760	chr8 72663346 72669057 3284:BC073957 1 +	chr8 72657172 72663495 3284:AF094760 1 -
3336:BC042912	3336:BC006424	chr7 29527020 29538873 3336:BC042912 1 +	chr7 29524664 29527223 3336:BC006424 1 -
3337:BC000017	3337:AK001073	chr7 29178055 29184608 3337:BC000017 1 +	chr7 29184520 29221304 3337:AK001073 1 -
3341:BG721063	3341:AK094207	chr7 28326738 28338238 3341:BG721063 1 -	chr7 28338193 28366640 3341:AK094207 1 +
3399:BG340000	3399:AK128144	chr7 53174713 53178923 3399:BG340000 1 -	chr7 53178560 53204276 3399:AK128144 1 +
3411:AK097351	3411:AK058093	chr7 52489296 52495004 3411:AK097351 1 +	chr7 52488986 52494442 3411:AK058093 1 -
3445:NM_013342	3445:BG031570	chr7 3571912 3581531 3445:NM_013342 1 -	chr7 3581325 3584350 3445:BG031570 1 +
3454:AK127755	3454:AK126545	chr7 4580010 4583588 3454:AK127755 1 +	chr7 4579586 4581903 3454:AK126545 1 -
3489:AY280800	3489:AK026640	chr7 13563668 13568609 3489:AY280800 1 +	chr7 13567102 13574486 3489:AK026640 1 -
3495:BG818077	3495:BC007777	chr7 13623904 13639593 3495:BG818077 1 +	chr7 13628505 13640213 3495:BC007777 1 -
3521:NM_033253	3521:CA436820	chr12 10376756 10397481 3521:NM_033253 1 +	chr12 10376654 10377076 3521:CA436820 1 +
3551:BM554028	3551:AK097736	chr5 31391028 31410904 3551:BM554028 1 -	chr5 31410664 31414897 3551:AK097736 1 +
360:BC034953	360:AL137199	chr3 105480645 105490677 360:BC034953 1 -	chr3 105490468 105520575 360:AL137199 1 +
3705:BI753039	3705:BC068596	chr2 127260587 127269860 3705:BI753039 1 -	chr2 127250895 127261831 3705:BC068596 1 +
3776:BI919206	3776:AF054996	chr1 34494570 34496448 3776:BI919206 1 -	chr1 34496407 34501437 3776:AF054996 1 +
3780:BC067771	3780:BC036597	chr16 17646562 17650831 3780:BC067771 1 +	chr16 17650709 17654038 3780:BC036597 1 -
3814:U76833	3814:BX648358	chr2 62339206 62411956 3814:U76833 1 -	chr2 62287663 62340373 3814:BX648358 1 +
3820:NM_024753	3820:AK123487	chr2 66021860 66094710 3820:NM_024753 1 -	chr2 66079399 66090643 3820:AK123487 1 +
3821:BG724147	3821:AF225985	chr2 66096100 66156198 3821:BG724147 1 +	chr2 66108840 66189252 3821:AF225985 1 -
3868:BG614571	3868:BC005200	chr1 53331963 53354136 3868:BG614571 1 -	chr1 53353976 53366223 3868:BC005200 1 +
3908:NM_152523	3908:AA903705	chr1 64737395 64772216 3908:NM_152523 1 +	chr1 64770397 64770668 3908:AA903705 1 +
3923:CD359403	3923:BQ650405	chr1 72684821 72757675 3923:CD359403 1 -	chr1 72687319 72758374 3923:BQ650405 1 +
4012:BX647439	4012:AK021907	chr2 130100181 130105048 4012:BX647439 1 +	chr2 130099775 130100506 4012:AK021907 1 -
4050:CB853093	4050:AY007156	chr2 146067031 146067345 4050:CB853093 1 -	chr2 146067104 146069154 4050:AY007156 1 -
4079:BC007808	4079:BC001323	chr2 155453418 155460047 4079:BC007808 1 +	chr2 155460019 155467382 4079:BC001323 1 -
4101:U07806	4101:BC035080	chr2 160471975 160548499 4101:U07806 1 +	chr2 160529421 160557861 4101:BC035080 1 -
4104:BX647082	4104:AB089149	chr2 160713862 160732717 4104:BX647082 1 +	chr2 160732172 160738095 4104:AB089149 1 -
4149:NM_199171	4149:AK056098	chr2 173049964 173103368 4149:NM_199171 1 -	chr2 173102200 173105704 4149:AK056098 1 +
4155:BE566470	4155:AJ292757	chr2 174284568 174289564 4155:BE566470 1 -	chr2 174276025 174284917 4155:AJ292757 1 +
419:AK056322	419:AF177173	chr3 94932836 94937910 419:AK056322 1 -	chr3 94928436 94933127 419:AF177173 1 +
4201:BX537378	4201:BC003624	chr16 91561084 91597929 4201:BX537378 1 -	chr16 91547329 91563826 4201:BC003624 1 +
4311:BC000004	4311:AF217975	chr5 111258108 111268807 4311:BC000004 1 -	chr5 111268476 111302916 4311:AF217975 1 +
4319:BC051805	4319:BC009717	chr11 4636896 4646800 4319:BC051805 1 -	chr11 4604718 4637671 4319:BC009717 1 +
4327:BF527580	4327:AL602846	chr11 3831612 3831832 4327:BF527580 1 -	chr11 3831687 3863730 4327:AL602846 1 +
4349:BC023989	4349:AK056129	chr15 78905165 78905566 4349:BC023989 1 -	chr15 78905281 78924833 4349:AK056129 1 +
436:X58079	436:AK097132	chr3 90314956 90318221 436:X58079 1 -	chr3 90315985 90328496 436:AK097132 1 +
4405:AK127072	4405:AK027101	chr15 85635676 85638023 4405:AK127072 1 -	chr15 85636189 85637282 4405:AK027101 1 +
4419:BC024281	4419:BC010172	chr15 89412964 89422243 4419:BC024281 1 -	chr15 89411629 89422393 4419:BC010172 1 +
442:BC000996	442:AY049977	chr3 90035577 90040811 442:BC000996 1 +	chr3 90041562 90047383 442:AY049977 1 -
450:CD366871	450:AK128139	chr3 89042578 89053645 450:CD366871 1 -	chr3 89038101 89048932 450:AK128139 1 -
4628:BC011977	4628:AL137282	chr9 119057155 119066154 4628:BC011977 1 -	chr9 119052251 119057788 4628:AL137282 1 +
4631:NM_145755	4631:AK124755	chr9 119846703 119876911 4631:NM_145755 1 +	chr9 119835697 119847391 4631:AK124755 1 -
4653:X14253	4653:BC029118	chr9 110842107 110848619 4653:X14253 1 -	chr9 110844812 110884513 4653:BC029118 1 +
4682:BX537562	4682:AF188706	chr9 107224962 107240726 4682:BX537562 1 -	chr9 107239658 107252014 4682:AF188706 1 +
4691:BC047747	4691:AI870605	chr14 31943225 31952305 4691:BC047747 1 +	chr14 31937690 31943610 4691:AI870605 1 +
4728:NM_007114	4728:AI968045	chr6 97101945 97129179 4728:NM_007114 1 -	chr6 97099244 97127048 4728:AI968045 1 -
4767:BC041355	4767:AK128276	chr16 45612723 45631192 4767:BC041355 1 -	chr16 45610473 45613447 4767:AK128276 1 +
4838:AK128702	4838:AK094830	chr9 99407202 99410655 4838:AK128702 1 -	chr9 99351825 99408583 4838:AK094830 1 +
4840:AF063603	4840:AA773362	chr9 98489014 98502068 4840:AF063603 1 -	chr9 98488728 98489383 4840:AA773362 1 -
4849:BC011885	4849:AK125413	chr3 58329974 58361423 4849:BC011885 1 +	chr3 58325909 58380475 4849:AK125413 1 -
4926:BC046500	4926:AK124362	chr16 22844750 22872189 4926:BC046500 1 +	chr16 22813752 22857632 4926:AK124362 1 -
4962:BQ883216	4962:AK025697	chr16 32247139 32247995 4962:BQ883216 1 +	chr16 32230197 32247264 4962:AK025697 1 -
4968:BI520021	4968:BC001255	chr16 31948392 31949170 4968:BI520021 1 -	chr16 31948709 31958558 4968:BC001255 1 +
5031:NM_018302	5031:AK075468	chr5 64283845 64291019 5031:NM_018302 1 +	chr5 64289908 64360061 5031:AK075468 1 -
5049:W57973	5049:BC051193	chr5 72890731 72929577 5049:W57973 1 -	chr5 72904540 72950920 5049:BC051193 1 -
5050:BI091385	5050:BG720102	chr5 72950528 73036096 5050:BI091385 1 +	chr5 72941530 72950920 5050:BG720102 1 -
51:AK055344	51:AF187318	chr4 147526910 147534767 51:AK055344 1 -	chr4 147534513 147540484 51:AF187318 1 +
52:AW403656	52:AW160505	chr4 147532713 147533362 52:AW403656 1 -	chr4 147532963 147538483 52:AW160505 1 +
5207:AL514146	5207:AF131741	chr8 61390133 61391445 5207:AL514146 1 -	chr8 61391240 61392660 5207:AF131741 1 +
5209:AI792024	5209:AI025531	chr8 59966862 59967602 5209:AI792024 1 +	chr8 59966313 59967364 5209:AI025531 1 +
5237:AK131103	5237:AF370427	chr13 74305684 74330710 5237:AK131103 1 -	chr13 74304512 74306890 5237:AF370427 1 +
5241:BG037191	5241:AK023503	chr13 74070362 74075332 5241:BG037191 1 -	chr13 74075199 74098261 5241:AK023503 1 +
5270:BC037857	5270:BC001546	chr15 10414698 10423424 5270:BC037857 1 +	chr15 10405927 10415672 5270:BC001546 1 -
5276:AV752256	5276:AA678278	chr15 6739449 6744106 5276:AV752256 1 +	chr15 6743942 6766655 5276:AA678278 1 +
5379:AL832349	5379:AB011097	chr13 74829813 74908100 5379:AL832349 1 -	chr13 74783616 74857378 5379:AB011097 1 +
5380:NM_173060	5380:AF183569	chr13 74829813 74908109 5380:NM_173060 1 -	chr13 74777329 74829985 5380:AF183569 1 +
5386:BI764421	5386:AY273896	chr1 98768787 98769299 5386:BI764421 1 +	chr1 98714555 98768945 5386:AY273896 1 -
5435:NM_002302	5435:BC044938	chr13 56643828 56649898 5435:NM_002302 1 -	chr13 56624402 56647343 5435:BC044938 1 +
5455:BC002482	5455:AK000498	chr18 36921630 36926400 5455:BC002482 1 +	chr18 36926182 36942818 5455:AK000498 1 -
5479:BX537751	5479:BC001665	chr18 61942717 61999841 5479:BX537751 1 +	chr18 61959046 62071167 5479:BC001665 1 -
5504:BX538290	5504:BX538035	chr11 40547386 40560789 5504:BX538290 1 +	chr11 40559979 40568713 5504:BX538035 1 -
5517:BC000587	5517:AF151019	chr13 54691578 54692515 5517:BC000587 1 +	chr13 54686203 54691734 5517:AF151019 1 -
5572:NM_005906	5572:BG483916	chr13 41120421 41175023 5572:NM_005906 1 -	chr13 41111923 41164846 5572:BG483916 1 +
5654:AL117529	5654:AK057709	chr17 27462435 27466148 5654:AL117529 1 +	chr17 27459391 27465688 5654:AK057709 1 -
5657:NM_017754	5657:BX538195	chr17 27993461 28036987 5657:NM_017754 1 +	chr17 28038153 28042439 5657:BX538195 1 -
5658:BC026164	5658:BC021972	chr17 27993462 28044192 5658:BC026164 1 +	chr17 28038154 28044680 5658:BC021972 1 -
5711:NM_033480	5711:AK056771	chr9 77929049 77956409 5711:NM_033480 1 -	chr9 77955736 77957091 5711:AK056771 1 +
5736:NM_015018	5736:BC036257	chr9 86360792 86448235 5736:NM_015018 1 +	chr9 86395585 86414625 5736:BC036257 1 -
5744:BI517641	5744:BC040712	chr4 34833622 34834069 5744:BI517641 1 +	chr4 34818377 34833764 5744:BC040712 1 -
5765:U83115	5765:AK124914	chr10 43670441 43723616 5765:U83115 1 -	chr10 43685239 43686841 5765:AK124914 1 +
5794:AL136629	5794:AK095123	chr10 34002010 34004692 5794:AL136629 1 +	chr10 33901228 34002598 5794:AK095123 1 -
5801:NM_004506	5801:BG178640	chr10 57206097 57232837 5801:NM_004506 1 +	chr10 57231690 57242838 5801:BG178640 1 -
5812:AL596897	5812:AL136776	chr10 24646457 24646829 5812:AL596897 1 -	chr10 24589780 24646502 5812:AL136776 1 +
5831:BX647246	5831:BQ018012	chr10 18231359 18253688 5831:BX647246 1 +	chr10 18253615 18254426 5831:BQ018012 1 +
5873:AK094729	5873:AI866563	chr17 10591954 10600937 5873:AK094729 1 +	chr17 10592198 10592521 5873:AI866563 1 +
5915:BG055356	5915:BC009868	chr6 8206761 8207289 5915:BG055356 1 -	chr6 8206109 8248496 5915:BC009868 1 -
5939:NM_007276	5939:BX641084	chr6 51420298 51433766 5939:NM_007276 1 +	chr6 51412764 51420516 5939:BX641084 1 -
6001:D37932	6001:AK091162	chr5 135499450 135526970 6001:D37932 1 +	chr5 135517169 135539950 6001:AK091162 1 -
6031:AF125531	6031:AB028069	chr5 8422838 8453444 6031:AF125531 1 +	chr5 8397010 8422922 6031:AB028069 1 -
61:BX648256	61:AK124431	chr4 141658318 141670154 61:BX648256 1 -	chr4 141641052 141659609 61:AK124431 1 +
6133:D49400	6133:AK090684	chr6 29417775 29420511 6133:D49400 1 +	chr6 29417519 29436585 6133:AK090684 1 -
6154:NM_012450	6154:BC040872	chr6 35218631 35258113 6154:NM_012450 1 -	chr6 35202751 35227138 6154:BC040872 1 +
6173:AK131218	6173:AK098171	chr6 40393582 40416227 6173:AK131218 1 +	chr6 40391675 40421287 6173:AK098171 1 -
6198:AK128129	6198:AK124944	chr5 23900214 23923649 6198:AK128129 1 +	chr5 23922675 23924565 6198:AK124944 1 -
6311:AK056932	6311:AF286340	chr4 3476442 3501929 6311:AK056932 1 -	chr4 3501744 3547824 6311:AF286340 1 +
6491:BC038673	6491:AK075523	chr4 43506739 43521580 6491:BC038673 1 -	chr4 43506232 43508793 6491:AK075523 1 +
6498:BC033538	6498:AK074844	chr4 43667098 43669542 6498:BC033538 1 -	chr4 43668808 43699275 6498:AK074844 1 +
6526:NM_017881	6526:BG757706	chr19 18706406 18726066 6526:NM_017881 1 +	chr19 18655748 18706534 6526:BG757706 1 -
6544:BX538228	6544:AK129921	chr13 51518751 51523130 6544:BX538228 1 -	chr13 51517153 51521198 6544:AK129921 1 +
6589:NM_000035	6589:AK128504	chr4 49548421 49562375 6589:NM_000035 1 -	chr4 49546404 49549987 6589:AK128504 1 +
6599:BF679044	6599:BC015391	chr4 59052036 59052424 6599:BF679044 1 -	chr4 59016081 59054760 6599:BC015391 1 +
6660:BX648923	6660:BC001396	chr2 30677458 30683248 6660:BX648923 1 -	chr2 30663495 30678193 6660:BC001396 1 +
6675:BC060821	6675:AF427339	chr2 28681792 28696210 6675:BC060821 1 -	chr2 28695931 28760807 6675:AF427339 1 +
6676:NM_152572	6676:BC012940	chr2 28555288 28668681 6676:NM_152572 1 +	chr2 28547603 28555624 6676:BC012940 1 -
68:BC005090	68:AL137715	chr4 141302641 141315068 68:BC005090 1 +	chr4 141298104 141326870 68:AL137715 1 -
688:BC005232	688:AK057006	chr2 3242546 3247238 688:BC005232 1 +	chr2 3246221 3249857 688:AK057006 1 -
697:AK131456	697:AK055656	chr2 17967416 17977887 697:AK131456 1 -	chr2 17967148 17970444 697:AK055656 1 +
702:NM_024838	702:AK124767	chr2 21127322 21136125 702:NM_024838 1 +	chr2 21125159 21127622 702:AK124767 1 -
708:AK123004	708:AJ132637	chr2 22973666 23012455 708:AK123004 1 -	chr2 23012034 23053476 708:AJ132637 1 +
777:BC052780	777:AL133662	chr14 21537431 21553615 777:BC052780 1 -	chr14 21532556 21542841 777:AL133662 1 +
795:BC019250	795:BC018606	chr14 41886161 41905356 795:BC019250 1 +	chr14 41861743 41893752 795:BC018606 1 -
800:M20867	800:BX400012	chr14 35123985 35158091 800:M20867 1 +	chr14 35081818 35124583 800:BX400012 1 -
83:AK090466	83:AB053323	chr4 137868065 137874232 83:AK090466 1 +	chr4 137868812 137882214 83:AB053323 1 -
855:NM_015960	855:BX537557	chr19 43827540 43843131 855:NM_015960 1 +	chr19 43810375 43827870 855:BX537557 1 -
861:BC051030	861:AK095556	chr19 45063779 45077887 861:BC051030 1 +	chr19 45071066 45080928 861:AK095556 1 -
864:S38742	864:BI767616	chr19 45225307 45231433 864:S38742 1 +	chr19 45230185 45233205 864:BI767616 1 -
998:AL834393	998:AK097654	chr7 54245765 54251532 998:AL834393 1 -	chr7 54238995 54248863 998:AK097654 1 +
2806:BC023298	2806:AK097747		chr11 102545999 102559027 2806:BC023298 1 -
