# Supplementary material for: Sense-antisense gene pairs: sequence, transcription, and structure are not conserved between human and mouse
Source: Front Genet. 2013 Sep 26;4:183. doi: 10.3389/fgene.2013.00183 (PMC3783845; doi:10.3389/fgene.2013.00183)
Supplement: Supplementary file 4 [file DataSheet4.XLSX]

## Sheet: StructureConservation_H2H
PairID:Accession#	Human Gene Structure	Mouse Gene Structure	Structure Conserved?
6521:BG718441	head to head	equal	no
6521:BC044576	head to head	equal	no
5229:BI550985	head to head	equal	no
5229:AY296056	head to head	equal	no
900:AY117413	head to head	head to head	yes
900:AF301598	head to head	head to head	yes
894:J03019	head to head	head to head	yes
894:BC045633	head to head	head to head	yes
851:BG250758	head to head	head to head	yes
851:BF571454	head to head	head to head	yes
710:AL600758	head to head	head to head	yes
710:AI419754	head to head	head to head	yes
6402:BC054491	head to head	head to head	yes
6402:AF426412	head to head	head to head	yes
6269:BC071752	head to head	head to head	yes
6269:BC002421	head to head	head to head	yes
626:AK123465	head to head	head to head	yes
626:AI668615	head to head	head to head	yes
6168:AK129584	head to head	head to head	yes
6168:AF067166	head to head	head to head	yes
6159:BG829700	head to head	head to head	yes
6159:BC008842	head to head	head to head	yes
6158:AK097963	head to head	head to head	yes
6158:AB046769	head to head	head to head	yes
604:AW183714	head to head	head to head	yes
604:AL359609	head to head	head to head	yes
6022:BC059402	head to head	head to head	yes
6022:AF290475	head to head	head to head	yes
5977:BC047792	head to head	head to head	yes
5977:AY039216	head to head	head to head	yes
594:CR740961	head to head	head to head	yes
594:BC034621	head to head	head to head	yes
591:CD557789	head to head	head to head	yes
591:BC031608	head to head	head to head	yes
5806:BC029581	head to head	head to head	yes
5806:AK091424	head to head	head to head	yes
5760:AK027658	head to head	head to head	yes
5760:AK025621	head to head	head to head	yes
574:BC009873	head to head	head to head	yes
574:AK027650	head to head	head to head	yes
559:BI908380	head to head	head to head	yes
559:BC020201	head to head	head to head	yes
5461:NM_018937	head to head	head to head	yes
5461:BC016751	head to head	head to head	yes
5307:CD678442	head to head	head to head	yes
5307:AL712572	head to head	head to head	yes
5194:BC043193	head to head	head to head	yes
5194:AK096792	head to head	head to head	yes
5166:CB988574	head to head	head to head	yes
5166:AL136904	head to head	head to head	yes
516:CD517141	head to head	head to head	yes
516:AA868330	head to head	head to head	yes
5128:AI650905	head to head	head to head	yes
5128:AI560746	head to head	head to head	yes
5033:BC030662	head to head	head to head	yes
5033:AK023259	head to head	head to head	yes
4863:BG697350	head to head	head to head	yes
4863:BC067812	head to head	head to head	yes
4857:CA314020	head to head	head to head	yes
4857:AA374764	head to head	head to head	yes
4789:AY225123	head to head	head to head	yes
4789:AF307338	head to head	head to head	yes
4769:CB242667	head to head	head to head	yes
4769:BC010137	head to head	head to head	yes
4694:AX775785	head to head	head to head	yes
4694:AF175227	head to head	head to head	yes
4651:CF126629	head to head	head to head	yes
4651:AL834253	head to head	head to head	yes
4645:BC038366	head to head	head to head	yes
4645:BC036050	head to head	head to head	yes
4632:BI830645	head to head	head to head	yes
4632:BC038949	head to head	head to head	yes
4619:BI599004	head to head	head to head	yes
4619:BC035064	head to head	head to head	yes
4260:BC017184	head to head	head to head	yes
4260:AK097659	head to head	head to head	yes
4241:BC031638	head to head	head to head	yes
4241:AK024009	head to head	head to head	yes
4210:BM564221	head to head	head to head	yes
4210:AY081143	head to head	head to head	yes
4208:CB959259	head to head	head to head	yes
4208:AA570382	head to head	head to head	yes
4114:AK098015	head to head	head to head	yes
4114:AJ276469	head to head	head to head	yes
4069:NM_080825	head to head	head to head	yes
4069:AK124388	head to head	head to head	yes
4015:BI115707	head to head	head to head	yes
4015:BE292839	head to head	head to head	yes
3945:BI550629	head to head	head to head	yes
3945:BC021223	head to head	head to head	yes
3884:NM_024520	head to head	head to head	yes
3884:BX647677	head to head	head to head	yes
3844:BC047605	head to head	head to head	yes
3844:BC009347	head to head	head to head	yes
3831:BC020676	head to head	head to head	yes
3831:AL117430	head to head	head to head	yes
3550:NM_021095	head to head	head to head	yes
3550:AL527415	head to head	head to head	yes
3406:BI752984	head to head	head to head	yes
3406:AK026534	head to head	head to head	yes
3401:BC042033	head to head	head to head	yes
3401:BC004361	head to head	head to head	yes
3315:BI562681	head to head	head to head	yes
3315:AK093048	head to head	head to head	yes
330:BI768247	head to head	head to head	yes
330:AY043278	head to head	head to head	yes
3283:NM_033415	head to head	head to head	yes
3283:BC020586	head to head	head to head	yes
3228:AK127284	head to head	head to head	yes
3228:AK127147	head to head	head to head	yes
2795:NM_005854	head to head	head to head	yes
2795:BC033118	head to head	head to head	yes
2649:BF337109	head to head	head to head	yes
2649:AL530722	head to head	head to head	yes
2495:BF306383	head to head	head to head	yes
2495:AL080152	head to head	head to head	yes
2458:NM_018206	head to head	head to head	yes
2458:AV730744	head to head	head to head	yes
2442:BF313701	head to head	head to head	yes
2442:AA442368	head to head	head to head	yes
220:BQ921445	head to head	head to head	yes
220:AL512718	head to head	head to head	yes
219:NM_002482	head to head	head to head	yes
219:AK128017	head to head	head to head	yes
1914:CA307303	head to head	head to head	yes
1914:BU675003	head to head	head to head	yes
1716:BI829393	head to head	head to head	yes
1716:AL049783	head to head	head to head	yes
1588:BX537447	head to head	head to head	yes
1588:BC033542	head to head	head to head	yes
1571:BI825155	head to head	head to head	yes
1571:AK074759	head to head	head to head	yes
1546:BF131073	head to head	head to head	yes
1546:AK026442	head to head	head to head	yes
1405:AI660748	head to head	head to head	yes
1405:AA830801	head to head	head to head	yes
1398:R76044	head to head	head to head	yes
1398:BC008360	head to head	head to head	yes
1376:BC048978	head to head	head to head	yes
1376:BC035168	head to head	head to head	yes
1341:BC029554	head to head	head to head	yes
1341:AK128243	head to head	head to head	yes
1236:BC036892	head to head	head to head	yes
1236:AK097483	head to head	head to head	yes
1201:NM_005590	head to head	head to head	yes
1201:BG025192	head to head	head to head	yes
1013:X51630	head to head	head to head	yes
1013:L25110	head to head	head to head	yes
880:BQ887895	head to head	other	no
880:BC006359	head to head	other	no
850:BG719278	head to head	other	no
850:BF511073	head to head	other	no
695:BM467340	head to head	other	no
695:BG536567	head to head	other	no
6643:BG253683	head to head	other	no
6643:AK130008	head to head	other	no
6576:BG719872	head to head	other	no
6576:BF979667	head to head	other	no
6486:BC045643	head to head	other	no
6486:AK090398	head to head	other	no
6390:BI756068	head to head	other	no
6390:AY358818	head to head	other	no
6380:AK027799	head to head	other	no
6380:AK027787	head to head	other	no
6346:BI770818	head to head	other	no
6346:BC014321	head to head	other	no
6304:BC013679	head to head	other	no
6304:AA702211	head to head	other	no
6301:BM674257	head to head	other	no
6301:AK026601	head to head	other	no
6293:CA311237	head to head	other	no
6293:AK127594	head to head	other	no
6250:CA306757	head to head	other	no
6250:BG546559	head to head	other	no
6170:BX648692	head to head	other	no
6170:AK130403	head to head	other	no
5975:BX647965	head to head	other	no
5975:BC001576	head to head	other	no
5944:BC069497	head to head	other	no
5944:AK091933	head to head	other	no
5883:AK056013	head to head	other	no
5883:AK023224	head to head	other	no
5872:NM_005922	head to head	other	no
5872:AK094629	head to head	other	no
5811:BI459862	head to head	other	no
5811:AI553904	head to head	other	no
578:AK055340	head to head	other	no
578:AI285998	head to head	other	no
5776:BC026359	head to head	other	no
5776:AJ222801	head to head	other	no
5734:NM_004242	head to head	other	no
5734:BC042096	head to head	other	no
5692:AK124108	head to head	other	no
5692:AK055648	head to head	other	no
5688:X62250	head to head	other	no
5688:AK092088	head to head	other	no
5652:BQ231564	head to head	other	no
5652:BG829863	head to head	other	no
5570:NM_003220	head to head	other	no
5570:AK092393	head to head	other	no
5509:BC031625	head to head	other	no
5509:BC030767	head to head	other	no
5458:BI753348	head to head	other	no
5458:BC003126	head to head	other	no
533:BC004969	head to head	other	no
533:AK001780	head to head	other	no
5266:BQ712468	head to head	other	no
5266:AW611977	head to head	other	no
5180:AL117437	head to head	other	no
5180:AK124986	head to head	other	no
5018:BI561033	head to head	other	no
5018:AK096972	head to head	other	no
500:CF887733	head to head	other	no
500:AA448119	head to head	other	no
4861:BC050350	head to head	other	no
4861:BC033324	head to head	other	no
4794:AK127437	head to head	other	no
4794:AA758789	head to head	other	no
4764:CD723821	head to head	other	no
4764:AA555086	head to head	other	no
448:BM043448	head to head	other	no
448:AJ006352	head to head	other	no
4352:BQ231666	head to head	other	no
4352:BG717446	head to head	other	no
4348:NM_007032	head to head	other	no
4348:BG437493	head to head	other	no
432:NM_016178	head to head	other	no
432:BF433522	head to head	other	no
4280:CF128282	head to head	other	no
4280:AK125911	head to head	other	no
4214:BC038671	head to head	other	no
4214:AY236157	head to head	other	no
4130:AL137703	head to head	other	no
4130:AK056171	head to head	other	no
4112:NM_014276	head to head	other	no
4112:AK074595	head to head	other	no
4023:AK123237	head to head	other	no
4023:AK000753	head to head	other	no
3978:BE791173	head to head	other	no
3978:AI671853	head to head	other	no
3958:NM_005544	head to head	other	no
3958:AA128603	head to head	other	no
3900:NM_005759	head to head	other	no
3900:AK125205	head to head	other	no
3876:BC022453	head to head	other	no
3876:AK096309	head to head	other	no
3806:BC057232	head to head	other	no
3806:AK125488	head to head	other	no
3792:BE048858	head to head	other	no
3792:AL118674	head to head	other	no
3756:AK126431	head to head	other	no
3756:AI138781	head to head	other	no
3691:BF197347	head to head	other	no
3691:AK025568	head to head	other	no
3594:BM678713	head to head	other	no
3594:BC024156	head to head	other	no
358:NM_024102	head to head	other	no
358:BF237506	head to head	other	no
3565:NM_016252	head to head	other	no
3565:BC034930	head to head	other	no
355:NM_024901	head to head	other	no
355:AK057181	head to head	other	no
3539:R51968	head to head	other	no
3539:AA865428	head to head	other	no
3519:CF136458	head to head	other	no
3519:AI435158	head to head	other	no
3458:BU160723	head to head	other	no
3458:BQ024052	head to head	other	no
3452:BC016843	head to head	other	no
3452:AK097618	head to head	other	no
3421:AK125857	head to head	other	no
3421:AB073613	head to head	other	no
3414:NM_138639	head to head	other	no
3414:BC009395	head to head	other	no
3385:BC000986	head to head	other	no
3385:AF105423	head to head	other	no
3359:BC008250	head to head	other	no
3359:AK057129	head to head	other	no
3355:BI598443	head to head	other	no
3355:BG105405	head to head	other	no
3353:BC063021	head to head	other	no
3353:BC003016	head to head	other	no
3351:BM548046	head to head	other	no
3351:AK124207	head to head	other	no
3294:BF591614	head to head	other	no
3294:AW003989	head to head	other	no
3258:BI913007	head to head	other	no
3258:AK056565	head to head	other	no
324:BI829006	head to head	other	no
324:BC005136	head to head	other	no
3202:BM875769	head to head	other	no
3202:BC003102	head to head	other	no
3047:AK097793	head to head	other	no
3047:AI937390	head to head	other	no
2995:BI117908	head to head	other	no
2995:BC007391	head to head	other	no
2958:BC047782	head to head	other	no
2958:BC008767	head to head	other	no
2944:NM_015971	head to head	other	no
2944:BG771920	head to head	other	no
2941:AK094291	head to head	other	no
2941:AF154829	head to head	other	no
2915:AI658971	head to head	other	no
2915:AI365480	head to head	other	no
2894:BX648103	head to head	other	no
2894:AK021817	head to head	other	no
2880:BQ072540	head to head	other	no
2880:AF035811	head to head	other	no
2879:CB992815	head to head	other	no
2879:BM730015	head to head	other	no
2875:NM_004758	head to head	other	no
2875:AK090885	head to head	other	no
2804:BF976738	head to head	other	no
2804:BC006194	head to head	other	no
2781:CB164353	head to head	other	no
2781:AK125654	head to head	other	no
2589:CF891457	head to head	other	no
2589:BG682616	head to head	other	no
2586:BF347887	head to head	other	no
2586:AK096286	head to head	other	no
2541:BC029817	head to head	other	no
2541:AK124154	head to head	other	no
2525:BI561621	head to head	other	no
2525:AK056344	head to head	other	no
2521:BM931189	head to head	other	no
2521:AA625860	head to head	other	no
2371:NM_014015	head to head	other	no
2371:AK055529	head to head	other	no
237:AI869796	head to head	other	no
237:AI221303	head to head	other	no
2325:BC035205	head to head	other	no
2325:BC001713	head to head	other	no
2198:BG169338	head to head	other	no
2198:AI366098	head to head	other	no
2150:N72422	head to head	other	no
2150:BU160497	head to head	other	no
2088:AW086040	head to head	other	no
2088:AI041060	head to head	other	no
2077:CB157194	head to head	other	no
2077:CA445950	head to head	other	no
2033:BG620833	head to head	other	no
2033:BF663610	head to head	other	no
1935:CB998830	head to head	other	no
1935:BC041985	head to head	other	no
1933:BX648502	head to head	other	no
1933:AK026100	head to head	other	no
1746:CA311633	head to head	other	no
1746:AK094133	head to head	other	no
1646:AW327375	head to head	other	no
1646:AK126367	head to head	other	no
1599:BG474232	head to head	other	no
1599:BC005054	head to head	other	no
1569:BC067862	head to head	other	no
1569:BC053675	head to head	other	no
1495:BC050035	head to head	other	no
1495:AF331523	head to head	other	no
1491:CF130823	head to head	other	no
1491:AK056399	head to head	other	no
1477:BI909810	head to head	other	no
1477:AK022790	head to head	other	no
1476:AI861774	head to head	other	no
1476:AI703232	head to head	other	no
1475:BI548852	head to head	other	no
1475:BC008292	head to head	other	no
1436:AL117588	head to head	other	no
1436:AK091315	head to head	other	no
1425:BF514653	head to head	other	no
1425:BC032234	head to head	other	no
1312:NM_001759	head to head	other	no
1312:BG413373	head to head	other	no
127:CD385828	head to head	other	no
127:AF086427	head to head	other	no
1161:BI762970	head to head	other	no
1161:BI517559	head to head	other	no
1140:BC033167	head to head	other	no
1140:AY255600	head to head	other	no
1103:BE735787	head to head	other	no
1103:AL540309	head to head	other	no
1090:AI934442	head to head	other	no
1090:AI660837	head to head	other	no
1064:BG749105	head to head	other	no
1064:AF108658	head to head	other	no
1006:BX640996	head to head	other	no
1006:BC005077	head to head	other	no
3171:NM_018074	head to head	other,head to head	no
3171:AK098628	head to head	other,head to head	no
3072:BM926907	head to head	other,head to head	no
3072:AA972379	head to head	other,head to head	no
163:BU429902	head to head	other,head to head	no
163:BG494524	head to head	other,head to head	no
1139:AK098311	head to head	other,head to head	no
1139:AB037815	head to head	other,head to head	no
974:U82467	head to head	tail to tail	no
974:AK126895	head to head	tail to tail	no
751:NM_032804	head to head	tail to tail	no
751:BE893049	head to head	tail to tail	no
671:BG109931	head to head	tail to tail	no
671:AK126513	head to head	tail to tail	no
6657:BC011605	head to head	tail to tail	no
6657:AL521455	head to head	tail to tail	no
6606:CB529899	head to head	tail to tail	no
6606:BC026252	head to head	tail to tail	no
6595:BE885605	head to head	tail to tail	no
6595:AL527611	head to head	tail to tail	no
6553:AK096392	head to head	tail to tail	no
6553:AK094300	head to head	tail to tail	no
6260:BI825593	head to head	tail to tail	no
6260:AK023980	head to head	tail to tail	no
6136:CB105231	head to head	tail to tail	no
6136:BF965330	head to head	tail to tail	no
6102:BQ022483	head to head	tail to tail	no
6102:AI798874	head to head	tail to tail	no
6:AK093954	head to head	tail to tail	no
6:AK075292	head to head	tail to tail	no
5868:BE967525	head to head	tail to tail	no
5868:AI816171	head to head	tail to tail	no
5864:BE791578	head to head	tail to tail	no
5864:AF374416	head to head	tail to tail	no
5799:BC031658	head to head	tail to tail	no
5799:AW615390	head to head	tail to tail	no
5543:AK093624	head to head	tail to tail	no
5543:AK027601	head to head	tail to tail	no
5261:CF455414	head to head	tail to tail	no
5261:CA944932	head to head	tail to tail	no
5198:AK091335	head to head	tail to tail	no
5198:AI273004	head to head	tail to tail	no
4928:S79942	head to head	tail to tail	no
4928:BC039344	head to head	tail to tail	no
4754:BC028062	head to head	tail to tail	no
4754:BC016930	head to head	tail to tail	no
4204:AW117400	head to head	tail to tail	no
4204:AF380183	head to head	tail to tail	no
4193:BQ637016	head to head	tail to tail	no
4193:AK025989	head to head	tail to tail	no
413:BU860297	head to head	tail to tail	no
413:AF189062	head to head	tail to tail	no
3783:AI797209	head to head	tail to tail	no
3783:AI745498	head to head	tail to tail	no
3676:NM_003203	head to head	tail to tail	no
3676:BF967228	head to head	tail to tail	no
366:BG723174	head to head	tail to tail	no
366:BG721878	head to head	tail to tail	no
3492:BQ051998	head to head	tail to tail	no
3492:AK027392	head to head	tail to tail	no
3266:BC030138	head to head	tail to tail	no
3266:AK094597	head to head	tail to tail	no
2999:BE905808	head to head	tail to tail	no
2999:BC063687	head to head	tail to tail	no
2951:BC027861	head to head	tail to tail	no
2951:AF193041	head to head	tail to tail	no
2948:BM923383	head to head	tail to tail	no
2948:BC042942	head to head	tail to tail	no
2790:X13440	head to head	tail to tail	no
2790:BC043620	head to head	tail to tail	no
2514:BG720260	head to head	tail to tail	no
2514:BF979745	head to head	tail to tail	no
2448:BC004929	head to head	tail to tail	no
2448:AL834347	head to head	tail to tail	no
2434:AW294248	head to head	tail to tail	no
2434:AK096332	head to head	tail to tail	no
2356:BG724340	head to head	tail to tail	no
2356:AL524245	head to head	tail to tail	no
235:BU854577	head to head	tail to tail	no
235:AK090844	head to head	tail to tail	no
2334:NM_024339	head to head	tail to tail	no
2334:BG470425	head to head	tail to tail	no
2320:BQ183628	head to head	tail to tail	no
2320:AK125096	head to head	tail to tail	no
216:BC003178	head to head	tail to tail	no
216:AK093320	head to head	tail to tail	no
2103:BX647438	head to head	tail to tail	no
2103:AF370428	head to head	tail to tail	no
2101:BC009869	head to head	tail to tail	no
2101:AK126384	head to head	tail to tail	no
2099:BC052612	head to head	tail to tail	no
2099:AK075455	head to head	tail to tail	no
202:BU633294	head to head	tail to tail	no
202:AF284750	head to head	tail to tail	no
1826:BX161425	head to head	tail to tail	no
1826:AK092855	head to head	tail to tail	no
1444:AK096472	head to head	tail to tail	no
1444:AF417490	head to head	tail to tail	no
140:BI758608	head to head	tail to tail	no
140:AK001409	head to head	tail to tail	no
1266:NM_017425	head to head	tail to tail	no
1266:AF300796	head to head	tail to tail	no
1222:D90228	head to head	tail to tail	no
1222:BI459444	head to head	tail to tail	no
1130:AL050172	head to head	tail to tail	no
1130:AK094046	head to head	tail to tail	no
1056:BI912786	head to head	tail to tail	no
1056:BI545612	head to head	tail to tail	no
523:BQ429577	head to head	tail to tail,head to head	no
523:AI640484	head to head	tail to tail,head to head	no
4727:BX648818	head to head	tail to tail,head to head	no
4727:BG331602	head to head	tail to tail,head to head	no
2428:BI770368	head to head	tail to tail,head to head	no
2428:AJ223349	head to head	tail to tail,head to head	no
4638:AU125609	head to head	tail to tail,other	no
4638:AA382751	head to head	tail to tail,other	no

## Sheet: StructureConservation_Other
PairID:Accession#	Human Gene Structure	Mouse Gene Structure	Structure Conserved?
897:BX647301	other	head to head	no
897:AI142881	other	head to head	no
6699:BG724161	other	head to head	no
6699:BC014130	other	head to head	no
6653:AK123611	other	head to head	no
6653:AB037858	other	head to head	no
6622:BX400939	other	head to head	no
6622:AA083879	other	head to head	no
656:AV761705	other	head to head	no
656:AL832213	other	head to head	no
6295:CK725051	other	head to head	no
6295:BC069830	other	head to head	no
6294:NM_144652	other	head to head	no
6294:BQ081867	other	head to head	no
6172:BF973713	other	head to head	no
6172:AB032973	other	head to head	no
6165:BC041001	other	head to head	no
6165:AI811258	other	head to head	no
6163:CD514292	other	head to head	no
6163:BC050708	other	head to head	no
6112:NM_000108	other	head to head	no
6112:BI964008	other	head to head	no
6037:NM_152999	other	head to head	no
6037:BU680192	other	head to head	no
593:R84760	other	head to head	no
593:AY191519	other	head to head	no
5738:BG541088	other	head to head	no
5738:AI672479	other	head to head	no
5708:M65131	other	head to head	no
5708:AV651514	other	head to head	no
5551:CR735823	other	head to head	no
5551:AB056152	other	head to head	no
5444:D14705	other	head to head	no
5444:AA757587	other	head to head	no
5109:AW768552	other	head to head	no
5109:AK027295	other	head to head	no
5058:NM_018475	other	head to head	no
5058:AW403867	other	head to head	no
5040:BF438341	other	head to head	no
5040:AW204955	other	head to head	no
4759:BC045680	other	head to head	no
4759:AK093088	other	head to head	no
4644:NM_144719	other	head to head	no
4644:AK098828	other	head to head	no
4418:NM_004377	other	head to head	no
4418:BC048192	other	head to head	no
4385:BU171762	other	head to head	no
4385:AB006630	other	head to head	no
4331:BC069446	other	head to head	no
4331:BC035684	other	head to head	no
4227:AJ269529	other	head to head	no
4227:AI934369	other	head to head	no
4217:NM_003316	other	head to head	no
4217:BF979681	other	head to head	no
4209:AI962650	other	head to head	no
4209:AF302095	other	head to head	no
4162:D64154	other	head to head	no
4162:BG821501	other	head to head	no
4139:BC016322	other	head to head	no
4139:AI191919	other	head to head	no
4138:BE958337	other	head to head	no
4138:AA746298	other	head to head	no
3944:AW407305	other	head to head	no
3944:AB095813	other	head to head	no
3768:NM_032740	other	head to head	no
3768:CB242302	other	head to head	no
3712:BM805545	other	head to head	no
3712:BC037272	other	head to head	no
3554:BM449555	other	head to head	no
3554:AB018307	other	head to head	no
3424:BU664804	other	head to head	no
3424:AB032967	other	head to head	no
308:CB958314	other	head to head	no
308:AY338951	other	head to head	no
2863:NM_001267	other	head to head	no
2863:BG400432	other	head to head	no
2835:AW418772	other	head to head	no
2835:AJ132583	other	head to head	no
271:BE968815	other	head to head	no
271:BC017423	other	head to head	no
2693:CD171782	other	head to head	no
2693:AF031647	other	head to head	no
2505:U88063	other	head to head	no
2505:BU428489	other	head to head	no
2494:CB987396	other	head to head	no
2494:AK095237	other	head to head	no
2479:BU686051	other	head to head	no
2479:AB075852	other	head to head	no
2387:BC001421	other	head to head	no
2387:AF013570	other	head to head	no
2206:BI520655	other	head to head	no
2206:AK131033	other	head to head	no
208:BC026115	other	head to head	no
208:AA405142	other	head to head	no
1928:BX460881	other	head to head	no
1928:BI753540	other	head to head	no
1915:BM547568	other	head to head	no
1915:AL136685	other	head to head	no
1894:NM_020921	other	head to head	no
1894:AI243123	other	head to head	no
1823:BQ711618	other	head to head	no
1823:AI823403	other	head to head	no
1820:CB219126	other	head to head	no
1820:AK025567	other	head to head	no
1779:AK024941	other	head to head	no
1779:AF339816	other	head to head	no
1758:BU737283	other	head to head	no
1758:BM726878	other	head to head	no
1579:AW444523	other	head to head	no
1579:AB033034	other	head to head	no
1532:BC009111	other	head to head	no
1532:AW404679	other	head to head	no
1479:CB154338	other	head to head	no
1479:AF053631	other	head to head	no
1356:BC015546	other	head to head	no
1356:AI147650	other	head to head	no
1247:AL834448	other	head to head	no
1247:AI081351	other	head to head	no
1181:AW627417	other	head to head	no
1181:AF438406	other	head to head	no
1120:NM_022822	other	head to head	no
1120:BM893911	other	head to head	no
979:AL137335	other	other	yes
979:AI307212	other	other	yes
927:BU657404	other	other	yes
927:AL832828	other	other	yes
92:NM_015013	other	other	yes
92:AK094536	other	other	yes
910:BC011188	other	other	yes
910:AK000010	other	other	yes
883:BG150267	other	other	yes
883:AK125276	other	other	yes
871:AK026182	other	other	yes
871:AI368035	other	other	yes
870:NM_024886	other	other	yes
870:AL050035	other	other	yes
718:BX510902	other	other	yes
718:AI032567	other	other	yes
696:BC040880	other	other	yes
696:AI744537	other	other	yes
687:BC009185	other	other	yes
687:AA826353	other	other	yes
678:BX393819	other	other	yes
678:AK128810	other	other	yes
6681:NM_000787	other	other	yes
6681:AF129264	other	other	yes
6669:NM_014285	other	other	yes
6669:AK025114	other	other	yes
6655:BX537774	other	other	yes
6655:BG754403	other	other	yes
6645:BC030012	other	other	yes
6645:AI939312	other	other	yes
6644:BC010629	other	other	yes
6644:AW303426	other	other	yes
6627:BC017116	other	other	yes
6627:AK056654	other	other	yes
6596:NM_032012	other	other	yes
6596:AF086175	other	other	yes
6579:D32002	other	other	yes
6579:CD000878	other	other	yes
6577:BC001450	other	other	yes
6577:AK021661	other	other	yes
654:CB409563	other	other	yes
654:AK126868	other	other	yes
6522:NM_006007	other	other	yes
6522:AI188762	other	other	yes
6424:NM_014665	other	other	yes
6424:CK299161	other	other	yes
6423:NM_004260	other	other	yes
6423:CA449577	other	other	yes
6422:AK126743	other	other	yes
6422:AK090471	other	other	yes
6323:BC028400	other	other	yes
6323:AA629901	other	other	yes
6253:NM_022749	other	other	yes
6253:AK001987	other	other	yes
6236:NM_001908	other	other	yes
6236:AA400520	other	other	yes
6222:CN303420	other	other	yes
6222:AF419858	other	other	yes
6201:BC015321	other	other	yes
6201:AB037823	other	other	yes
6181:BM724009	other	other	yes
6181:AA845545	other	other	yes
6108:NM_012257	other	other	yes
6108:AI434729	other	other	yes
6106:AK074353	other	other	yes
6106:AI492839	other	other	yes
6029:Z35284	other	other	yes
6029:BC027586	other	other	yes
5973:NM_013389	other	other	yes
5973:AA909976	other	other	yes
5893:AK127153	other	other	yes
5893:AA916543	other	other	yes
5851:BF001497	other	other	yes
5851:BC043141	other	other	yes
5820:AW572770	other	other	yes
5820:AJ459826	other	other	yes
5779:AJ420571	other	other	yes
5779:AI125300	other	other	yes
5691:AW080609	other	other	yes
5691:AA781607	other	other	yes
5684:W04248	other	other	yes
5684:BX644687	other	other	yes
5649:U01062	other	other	yes
5649:AK126969	other	other	yes
561:AY043013	other	other	yes
561:AA584087	other	other	yes
5594:BQ709439	other	other	yes
5594:BC040903	other	other	yes
5531:BI757231	other	other	yes
5531:AK097657	other	other	yes
5394:CA414156	other	other	yes
5394:AK021578	other	other	yes
534:NM_015602	other	other	yes
534:AF086173	other	other	yes
5336:L31942	other	other	yes
5336:AK090694	other	other	yes
5335:AK055112	other	other	yes
5335:AI192664	other	other	yes
5312:BG474859	other	other	yes
5312:AW150643	other	other	yes
5292:BE731214	other	other	yes
5292:AW003757	other	other	yes
5278:NM_001343	other	other	yes
5278:BE892484	other	other	yes
5269:BC052988	other	other	yes
5269:AW779275	other	other	yes
5268:NM_015577	other	other	yes
5268:BF058282	other	other	yes
5231:BX509342	other	other	yes
5231:BQ063898	other	other	yes
5218:AJ566366	other	other	yes
5218:AI650492	other	other	yes
5195:BC011890	other	other	yes
5195:AA262982	other	other	yes
5102:AK023055	other	other	yes
5102:AA292569	other	other	yes
5036:BU431506	other	other	yes
5036:BF028225	other	other	yes
5026:BC032520	other	other	yes
5026:AI969535	other	other	yes
4959:BC028986	other	other	yes
4959:AA130867	other	other	yes
495:BC043436	other	other	yes
495:AA767740	other	other	yes
49:Y09926	other	other	yes
49:CN272819	other	other	yes
4864:W46976	other	other	yes
4864:AF309777	other	other	yes
4839:BU570058	other	other	yes
4839:AK125319	other	other	yes
4806:BC010839	other	other	yes
4806:AI017136	other	other	yes
476:BC004108	other	other	yes
476:AI336860	other	other	yes
4722:AK125532	other	other	yes
4722:AF488803	other	other	yes
447:NM_152494	other	other	yes
447:CB852463	other	other	yes
443:D63478	other	other	yes
443:BQ694539	other	other	yes
4414:AY324823	other	other	yes
4414:AW405843	other	other	yes
4370:BG334901	other	other	yes
4370:BC014092	other	other	yes
4360:AB014568	other	other	yes
4360:AA009571	other	other	yes
4344:BC033336	other	other	yes
4344:AB067491	other	other	yes
4337:BC002970	other	other	yes
4337:AA442891	other	other	yes
4334:NM_019843	other	other	yes
4334:BU075602	other	other	yes
4333:AL044504	other	other	yes
4333:AK074476	other	other	yes
4330:NM_006932	other	other	yes
4330:BC012026	other	other	yes
4207:NM_145858	other	other	yes
4207:AA922215	other	other	yes
4152:BG423554	other	other	yes
4152:AF008936	other	other	yes
4097:NM_005386	other	other	yes
4097:AK074498	other	other	yes
4088:BM789190	other	other	yes
4088:BC036709	other	other	yes
4045:BI549975	other	other	yes
4045:AF085355	other	other	yes
3850:BC062481	other	other	yes
3850:AK123248	other	other	yes
3793:NM_001616	other	other	yes
3793:AI829753	other	other	yes
3601:AW444674	other	other	yes
3601:AK056464	other	other	yes
3446:AY040822	other	other	yes
3446:AK128544	other	other	yes
3395:NM_000234	other	other	yes
3395:BG396961	other	other	yes
3379:NM_004409	other	other	yes
3379:AW204596	other	other	yes
3377:BC029304	other	other	yes
3377:BC007358	other	other	yes
3347:BU683084	other	other	yes
3347:AL833095	other	other	yes
3345:NM_021913	other	other	yes
3345:AI807282	other	other	yes
3307:BC036373	other	other	yes
3307:BC024262	other	other	yes
325:BG534692	other	other	yes
325:AK002081	other	other	yes
3201:AK056039	other	other	yes
3201:AA749262	other	other	yes
3166:BE872513	other	other	yes
3166:AI138384	other	other	yes
3043:Y18314	other	other	yes
3043:N73166	other	other	yes
3042:NM_006796	other	other	yes
3042:CA418969	other	other	yes
3040:CB242986	other	other	yes
3040:AK021647	other	other	yes
2996:AW020722	other	other	yes
2996:AK098424	other	other	yes
2979:AW206124	other	other	yes
2979:AI203470	other	other	yes
2946:NM_021734	other	other	yes
2946:BE744116	other	other	yes
2939:BC015335	other	other	yes
2939:AA988569	other	other	yes
2901:NM_152598	other	other	yes
2901:BC037347	other	other	yes
2897:BE218482	other	other	yes
2897:AB033113	other	other	yes
2877:AK129758	other	other	yes
2877:AK000271	other	other	yes
2867:NM_016424	other	other	yes
2867:CB241493	other	other	yes
2852:BX641027	other	other	yes
2852:BC034987	other	other	yes
2851:BE782550	other	other	yes
2851:AB037886	other	other	yes
2808:BX646149	other	other	yes
2808:BC002360	other	other	yes
2798:BC039247	other	other	yes
2798:AI939411	other	other	yes
2784:NM_000964	other	other	yes
2784:AK123052	other	other	yes
2751:BX493510	other	other	yes
2751:AK074196	other	other	yes
2692:BM796218	other	other	yes
2692:AB098507	other	other	yes
2672:BG540119	other	other	yes
2672:BC008968	other	other	yes
2668:BC052233	other	other	yes
2668:AF168714	other	other	yes
2663:CA439513	other	other	yes
2663:AB002344	other	other	yes
2647:BM679094	other	other	yes
2647:BC012912	other	other	yes
2610:AK124883	other	other	yes
2610:AK096806	other	other	yes
2587:NM_004913	other	other	yes
2587:BC061904	other	other	yes
2530:BC035152	other	other	yes
2530:BC014134	other	other	yes
2473:AI916376	other	other	yes
2473:AF124145	other	other	yes
2469:BC034490	other	other	yes
2469:AK123139	other	other	yes
241:AW134648	other	other	yes
241:AB058739	other	other	yes
2409:NM_005030	other	other	yes
2409:BF001736	other	other	yes
2377:CA434283	other	other	yes
2377:AK096386	other	other	yes
2348:AL157626	other	other	yes
2348:AK074109	other	other	yes
2347:NM_178844	other	other	yes
2347:AK125583	other	other	yes
2345:BI819165	other	other	yes
2345:AL833594	other	other	yes
2327:CD358439	other	other	yes
2327:AF132948	other	other	yes
229:BF434160	other	other	yes
229:AB007963	other	other	yes
2278:NM_022905	other	other	yes
2278:BC034816	other	other	yes
2277:NM_145728	other	other	yes
2277:AK125000	other	other	yes
227:NM_014774	other	other	yes
227:CA420162	other	other	yes
2218:BG825648	other	other	yes
2218:BG773262	other	other	yes
215:AK096462	other	other	yes
215:AA449003	other	other	yes
2121:BX537526	other	other	yes
2121:AF348468	other	other	yes
2090:BE327122	other	other	yes
2090:AB020654	other	other	yes
2087:AK124695	other	other	yes
2087:AB037721	other	other	yes
2085:NM_173089	other	other	yes
2085:AK125515	other	other	yes
2007:BC011834	other	other	yes
2007:AI084133	other	other	yes
1990:NM_024643	other	other	yes
1990:CK300149	other	other	yes
1989:CA417648	other	other	yes
1989:AK123455	other	other	yes
1988:NM_014239	other	other	yes
1988:AI261618	other	other	yes
1937:NM_005956	other	other	yes
1937:AK097323	other	other	yes
1934:BU679435	other	other	yes
1934:AK091569	other	other	yes
1906:CA392159	other	other	yes
1906:AK096898	other	other	yes
189:BC037879	other	other	yes
189:AL157461	other	other	yes
186:AK094092	other	other	yes
186:AI187357	other	other	yes
1757:AI554098	other	other	yes
1757:AF038499	other	other	yes
172:BQ003025	other	other	yes
172:AB007191	other	other	yes
1626:BM975869	other	other	yes
1626:AF478457	other	other	yes
1625:BC048216	other	other	yes
1625:AA845462	other	other	yes
1600:BF529217	other	other	yes
1600:BC020193	other	other	yes
1567:Z36715	other	other	yes
1567:BG682532	other	other	yes
1555:BM873730	other	other	yes
1555:AK074343	other	other	yes
1522:Y13493	other	other	yes
1522:BU430544	other	other	yes
1500:BM971672	other	other	yes
1500:AK093897	other	other	yes
1494:BC073932	other	other	yes
1494:AK057416	other	other	yes
1492:AI700593	other	other	yes
1492:AB067474	other	other	yes
1472:BG678276	other	other	yes
1472:AK123025	other	other	yes
1470:AI582631	other	other	yes
1470:AF395707	other	other	yes
1454:AK027179	other	other	yes
1454:AA194056	other	other	yes
1392:BC042722	other	other	yes
1392:AF399844	other	other	yes
1378:NM_018099	other	other	yes
1378:AK090590	other	other	yes
1372:NM_015000	other	other	yes
1372:AA845627	other	other	yes
1369:M54968	other	other	yes
1369:BG399291	other	other	yes
1347:BU675416	other	other	yes
1347:BC025778	other	other	yes
1327:U72507	other	other	yes
1327:BC065194	other	other	yes
1326:CF134669	other	other	yes
1326:BC055314	other	other	yes
1314:BU661162	other	other	yes
1314:BC015837	other	other	yes
1275:NM_003139	other	other	yes
1275:AA719824	other	other	yes
1272:BM669233	other	other	yes
1272:AF010313	other	other	yes
1249:NM_012104	other	other	yes
1249:BF509915	other	other	yes
1238:BC020894	other	other	yes
1238:AY364435	other	other	yes
1159:AK125753	other	other	yes
1159:AB018325	other	other	yes
1154:BC035223	other	other	yes
1154:AA527451	other	other	yes
1150:NM_005231	other	other	yes
1150:BF732314	other	other	yes
1112:BQ956761	other	other	yes
1112:AK098186	other	other	yes
1095:BC001901	other	other	yes
1095:AK023420	other	other	yes
1075:BC008785	other	other	yes
1075:AK001998	other	other	yes
1038:NM_003120	other	other	yes
1038:BX647491	other	other	yes
1024:BQ688393	other	other	yes
1024:AK094325	other	other	yes
636:CB243021	other	other,head to head	no
636:BC020516	other	other,head to head	no
6041:BM680266	other	other,head to head	no
6041:AF030356	other	other,head to head	no
6040:NM_000466	other	other,head to head	no
6040:AW026892	other	other,head to head	no
5228:NM_018409	other	other,head to head	no
5228:AA761061	other	other,head to head	no
5227:CA867779	other	other,head to head	no
5227:AB037746	other	other,head to head	no
1793:NM_018011	other	other,head to head	no
1793:AV707196	other	other,head to head	no
973:BG722183	other	tail to tail	no
973:BC001346	other	tail to tail	no
946:BF205814	other	tail to tail	no
946:BC039077	other	tail to tail	no
938:BM988776	other	tail to tail	no
938:AK095872	other	tail to tail	no
917:BU742183	other	tail to tail	no
917:AL832925	other	tail to tail	no
869:BM921680	other	tail to tail	no
869:BC036120	other	tail to tail	no
854:BQ021214	other	tail to tail	no
854:AF026850	other	tail to tail	no
756:NM_032797	other	tail to tail	no
756:BX649035	other	tail to tail	no
7:NM_004421	other	tail to tail	no
7:CK300488	other	tail to tail	no
6692:BU428718	other	tail to tail	no
6692:AL110466	other	tail to tail	no
666:NM_014889	other	tail to tail	no
666:BC050332	other	tail to tail	no
6639:NM_000118	other	tail to tail	no
6639:AK057719	other	tail to tail	no
6638:BQ230689	other	tail to tail	no
6638:BC064393	other	tail to tail	no
6626:AI821711	other	tail to tail	no
6626:AI807862	other	tail to tail	no
6607:CA418732	other	tail to tail	no
6607:AX810714	other	tail to tail	no
6575:AK094043	other	tail to tail	no
6575:AI745262	other	tail to tail	no
6495:BC011363	other	tail to tail	no
6495:AV708653	other	tail to tail	no
6470:CA390565	other	tail to tail	no
6470:AK001667	other	tail to tail	no
6350:AW303631	other	tail to tail	no
6350:AW131546	other	tail to tail	no
6257:AW293377	other	tail to tail	no
6257:AB075847	other	tail to tail	no
6219:BG399940	other	tail to tail	no
6219:AL136874	other	tail to tail	no
6218:NM_030936	other	tail to tail	no
6218:CD366837	other	tail to tail	no
6209:NM_022087	other	tail to tail	no
6209:AV762097	other	tail to tail	no
6132:NM_001708	other	tail to tail	no
6132:BE892759	other	tail to tail	no
587:AK122792	other	tail to tail	no
587:AK022798	other	tail to tail	no
5729:CB306243	other	tail to tail	no
5729:BC042026	other	tail to tail	no
5568:BC001199	other	tail to tail	no
5568:AI123471	other	tail to tail	no
5432:CB306582	other	tail to tail	no
5432:AF044286	other	tail to tail	no
5423:NM_002715	other	tail to tail	no
5423:BM975481	other	tail to tail	no
5299:AL117656	other	tail to tail	no
5299:AK123505	other	tail to tail	no
4982:NM_022042	other	tail to tail	no
4982:AW503718	other	tail to tail	no
4981:M74715	other	tail to tail	no
4981:AY124771	other	tail to tail	no
4894:BG483252	other	tail to tail	no
4894:BC040557	other	tail to tail	no
489:AK094855	other	tail to tail	no
489:AF038661	other	tail to tail	no
487:NM_016406	other	tail to tail	no
487:AI198853	other	tail to tail	no
485:CD105813	other	tail to tail	no
485:AK001497	other	tail to tail	no
4799:AK097402	other	tail to tail	no
4799:AK000130	other	tail to tail	no
4746:BG620035	other	tail to tail	no
4746:AI418575	other	tail to tail	no
4713:NM_000925	other	tail to tail	no
4713:BF589258	other	tail to tail	no
470:BC011382	other	tail to tail	no
470:AI360953	other	tail to tail	no
4620:BX447404	other	tail to tail	no
4620:AF078849	other	tail to tail	no
451:NM_020897	other	tail to tail	no
451:BF110802	other	tail to tail	no
4361:BM561720	other	tail to tail	no
4361:BC051773	other	tail to tail	no
4232:NM_004928	other	tail to tail	no
4232:AK074162	other	tail to tail	no
42:BU933974	other	tail to tail	no
42:AB021262	other	tail to tail	no
4180:AK128082	other	tail to tail	no
4180:AK000524	other	tail to tail	no
4154:CD364472	other	tail to tail	no
4154:BC014952	other	tail to tail	no
4080:BG756176	other	tail to tail	no
4080:BC047614	other	tail to tail	no
4029:AL832419	other	tail to tail	no
4029:AK026099	other	tail to tail	no
3999:NM_006374	other	tail to tail	no
3999:AK125895	other	tail to tail	no
3927:CD370792	other	tail to tail	no
3927:AK023083	other	tail to tail	no
3925:NM_198559	other	tail to tail	no
3925:BC038211	other	tail to tail	no
3866:NM_022353	other	tail to tail	no
3866:BM728465	other	tail to tail	no
3664:NM_032118	other	tail to tail	no
3664:AL598856	other	tail to tail	no
342:NM_000849	other	tail to tail	no
342:BG480450	other	tail to tail	no
336:CA418706	other	tail to tail	no
336:AB052915	other	tail to tail	no
3296:BC020247	other	tail to tail	no
3296:AA953880	other	tail to tail	no
3263:BX640756	other	tail to tail	no
3263:BF675812	other	tail to tail	no
3215:NM_022377	other	tail to tail	no
3215:BX648637	other	tail to tail	no
3187:NM_024898	other	tail to tail	no
3187:BM981128	other	tail to tail	no
3186:BG422817	other	tail to tail	no
3186:AK055820	other	tail to tail	no
3155:NM_007165	other	tail to tail	no
3155:AK097723	other	tail to tail	no
3152:BQ940812	other	tail to tail	no
3152:AF125532	other	tail to tail	no
3150:AI692916	other	tail to tail	no
3150:AB032964	other	tail to tail	no
3142:AK127759	other	tail to tail	no
3142:AK094875	other	tail to tail	no
3137:BM808778	other	tail to tail	no
3137:BC026041	other	tail to tail	no
313:BM978313	other	tail to tail	no
313:BF445965	other	tail to tail	no
312:BQ007439	other	tail to tail	no
312:AJ010014	other	tail to tail	no
31:BF435821	other	tail to tail	no
31:AK092890	other	tail to tail	no
2986:NM_024110	other	tail to tail	no
2986:AL833696	other	tail to tail	no
2930:BC021985	other	tail to tail	no
2930:AI376567	other	tail to tail	no
2890:BC006971	other	tail to tail	no
2890:AL602030	other	tail to tail	no
2794:U87223	other	tail to tail	no
2794:BF527414	other	tail to tail	no
2704:BC026998	other	tail to tail	no
2704:AL512762	other	tail to tail	no
2661:U31501	other	tail to tail	no
2661:BU677494	other	tail to tail	no
2651:NM_014716	other	tail to tail	no
2651:AK126509	other	tail to tail	no
2628:BE674687	other	tail to tail	no
2628:BC034993	other	tail to tail	no
2608:AI681671	other	tail to tail	no
2608:AF321876	other	tail to tail	no
2575:BM714129	other	tail to tail	no
2575:BC039692	other	tail to tail	no
2522:BC035121	other	tail to tail	no
2522:AI949559	other	tail to tail	no
2518:BI196095	other	tail to tail	no
2518:AW071010	other	tail to tail	no
2513:NM_024939	other	tail to tail	no
2513:BU674430	other	tail to tail	no
2446:BI753188	other	tail to tail	no
2446:BC019071	other	tail to tail	no
2444:BC042548	other	tail to tail	no
2444:AK055943	other	tail to tail	no
2360:NM_016936	other	tail to tail	no
2360:BM893934	other	tail to tail	no
2301:NM_022493	other	tail to tail	no
2301:AK092097	other	tail to tail	no
2300:BQ882795	other	tail to tail	no
2300:BC036747	other	tail to tail	no
2288:NM_002434	other	tail to tail	no
2288:AV694099	other	tail to tail	no
2257:BC014115	other	tail to tail	no
2257:AK090951	other	tail to tail	no
2252:BC063487	other	tail to tail	no
2252:AK124797	other	tail to tail	no
2235:AI820719	other	tail to tail	no
2235:AF116663	other	tail to tail	no
2221:NM_020447	other	tail to tail	no
2221:BQ613880	other	tail to tail	no
2211:NM_012428	other	tail to tail	no
2211:BG120555	other	tail to tail	no
2184:BE891668	other	tail to tail	no
2184:AK090598	other	tail to tail	no
2095:U09477	other	tail to tail	no
2095:BM470337	other	tail to tail	no
2022:BM559391	other	tail to tail	no
2022:BC032358	other	tail to tail	no
1900:BG429541	other	tail to tail	no
1900:BC035608	other	tail to tail	no
1839:BX161436	other	tail to tail	no
1839:BU534986	other	tail to tail	no
1813:NM_020366	other	tail to tail	no
1813:BU678755	other	tail to tail	no
164:CA438081	other	tail to tail	no
164:AK025735	other	tail to tail	no
147:BI087221	other	tail to tail	no
147:AK024707	other	tail to tail	no
1445:BX389798	other	tail to tail	no
1445:AA179093	other	tail to tail	no
1402:AK124266	other	tail to tail	no
1402:AK122588	other	tail to tail	no
139:NM_024296	other	tail to tail	no
139:AI733658	other	tail to tail	no
1365:BC029391	other	tail to tail	no
1365:AF116661	other	tail to tail	no
1289:CN478544	other	tail to tail	no
1289:BX640934	other	tail to tail	no
1246:BC006357	other	tail to tail	no
1246:AK126420	other	tail to tail	no
1034:BE045559	other	tail to tail	no
1034:BC018118	other	tail to tail	no
2005:CF540978	other	tail to tail,head to head	no
2005:AK025243	other	tail to tail,head to head	no
915:NM_004725	other	tail to tail,other	no
915:CB851366	other	tail to tail,other	no
6180:AK075067	other	tail to tail,other	no
6180:AA393589	other	tail to tail,other	no
5761:BE565219	other	tail to tail,other	no
5761:BC050726	other	tail to tail,other	no
4187:NM_017447	other	tail to tail,other	no
4187:AW449020	other	tail to tail,other	no
3331:AK027130	other	tail to tail,other	no
3331:AB038318	other	tail to tail,other	no
2012:BE900252	other	tail to tail,other	no
2012:AK025569	other	tail to tail,other	no
1587:BG054687	other	tail to tail,other	no
1587:AK095827	other	tail to tail,other	no

## Sheet: StructureConservation_T2T
PairID:Accession#	Human Gene Structure	Mouse Gene Structure	Structure Conserved?
2736:BU536829	tail to tail	equal	no
2736:BC015582	tail to tail	equal	no
896:AK092127	tail to tail	head to head	no
896:AB007877	tail to tail	head to head	no
70:BM923864	tail to tail	head to head	no
70:BC040441	tail to tail	head to head	no
6580:AK097480	tail to tail	head to head	no
6580:AK091184	tail to tail	head to head	no
6429:BQ185413	tail to tail	head to head	no
6429:BC046439	tail to tail	head to head	no
6189:CD654988	tail to tail	head to head	no
6189:BC010858	tail to tail	head to head	no
6164:BE672890	tail to tail	head to head	no
6164:BC056886	tail to tail	head to head	no
599:BE671057	tail to tail	head to head	no
599:AK025453	tail to tail	head to head	no
5483:BX648552	tail to tail	head to head	no
5483:AF119911	tail to tail	head to head	no
5482:CD656002	tail to tail	head to head	no
5482:AF447582	tail to tail	head to head	no
5389:AF385437	tail to tail	head to head	no
5389:AA682740	tail to tail	head to head	no
5317:NM_015342	tail to tail	head to head	no
5317:CA413592	tail to tail	head to head	no
4874:CA432360	tail to tail	head to head	no
4874:AW081930	tail to tail	head to head	no
4855:NM_015595	tail to tail	head to head	no
4855:AW193973	tail to tail	head to head	no
4693:BQ953813	tail to tail	head to head	no
4693:AF157318	tail to tail	head to head	no
4666:AI985344	tail to tail	head to head	no
4666:AF099149	tail to tail	head to head	no
4642:L04288	tail to tail	head to head	no
4642:AW449602	tail to tail	head to head	no
4239:BC030022	tail to tail	head to head	no
4239:AJ010089	tail to tail	head to head	no
4226:BC042139	tail to tail	head to head	no
4226:AK124103	tail to tail	head to head	no
4216:R80803	tail to tail	head to head	no
4216:N67946	tail to tail	head to head	no
4173:BU630607	tail to tail	head to head	no
4173:AL133063	tail to tail	head to head	no
3995:BC001179	tail to tail	head to head	no
3995:AF116718	tail to tail	head to head	no
3960:NM_000091	tail to tail	head to head	no
3960:AK056332	tail to tail	head to head	no
3769:BU753123	tail to tail	head to head	no
3769:BM757896	tail to tail	head to head	no
3687:BC001854	tail to tail	head to head	no
3687:AK054569	tail to tail	head to head	no
3618:AW873540	tail to tail	head to head	no
3618:AF112218	tail to tail	head to head	no
2961:AK122638	tail to tail	head to head	no
2961:AB028990	tail to tail	head to head	no
2904:BC010464	tail to tail	head to head	no
2904:AK092301	tail to tail	head to head	no
2857:BM906832	tail to tail	head to head	no
2857:BC047081	tail to tail	head to head	no
2490:CR749237	tail to tail	head to head	no
2490:AK127136	tail to tail	head to head	no
2461:NM_003031	tail to tail	head to head	no
2461:AK056051	tail to tail	head to head	no
2363:BF589923	tail to tail	head to head	no
2363:BE896794	tail to tail	head to head	no
2224:NM_024608	tail to tail	head to head	no
2224:AW088483	tail to tail	head to head	no
2204:BC034424	tail to tail	head to head	no
2204:BC018927	tail to tail	head to head	no
2084:AL049944	tail to tail	head to head	no
2084:AI001999	tail to tail	head to head	no
2020:BC015935	tail to tail	head to head	no
2020:AK026211	tail to tail	head to head	no
191:BI830189	tail to tail	head to head	no
191:AF086102	tail to tail	head to head	no
1821:BI828048	tail to tail	head to head	no
1821:AK023026	tail to tail	head to head	no
130:BC082989	tail to tail	head to head	no
130:AL833483	tail to tail	head to head	no
1145:NM_001277	tail to tail	head to head	no
1145:AK057093	tail to tail	head to head	no
1040:BC014048	tail to tail	head to head	no
1040:BC002736	tail to tail	head to head	no
988:U32331	tail to tail	other	no
988:AK090952	tail to tail	other	no
971:BQ181821	tail to tail	other	no
971:AF164797	tail to tail	other	no
952:BU784834	tail to tail	other	no
952:BQ690243	tail to tail	other	no
913:CA847782	tail to tail	other	no
913:BC022564	tail to tail	other	no
872:BG056651	tail to tail	other	no
872:AL137465	tail to tail	other	no
824:BF507603	tail to tail	other	no
824:AL589290	tail to tail	other	no
80:BM693707	tail to tail	other	no
80:BC034589	tail to tail	other	no
681:BC026179	tail to tail	other	no
681:AF218818	tail to tail	other	no
6683:BC065204	tail to tail	other	no
6683:AK026880	tail to tail	other	no
6641:NM_052901	tail to tail	other	no
6641:CA447407	tail to tail	other	no
6640:BC047949	tail to tail	other	no
6640:AA905613	tail to tail	other	no
661:BC040651	tail to tail	other	no
661:AK056950	tail to tail	other	no
6561:NM_006648	tail to tail	other	no
6561:AK055151	tail to tail	other	no
6474:BM054916	tail to tail	other	no
6474:AA453364	tail to tail	other	no
6455:BC036031	tail to tail	other	no
6455:AF063020	tail to tail	other	no
6442:BC038108	tail to tail	other	no
6442:AF147395	tail to tail	other	no
6421:BC051376	tail to tail	other	no
6421:BC017311	tail to tail	other	no
6420:BF111950	tail to tail	other	no
6420:BC008782	tail to tail	other	no
6356:BQ029061	tail to tail	other	no
6356:AA502008	tail to tail	other	no
6296:CA442088	tail to tail	other	no
6296:BU076721	tail to tail	other	no
6203:AK127717	tail to tail	other	no
6203:AF300717	tail to tail	other	no
5998:BM691260	tail to tail	other	no
5998:AK123274	tail to tail	other	no
5994:NM_017994	tail to tail	other	no
5994:BG773177	tail to tail	other	no
5993:BC041764	tail to tail	other	no
5993:BC034312	tail to tail	other	no
5849:BU674288	tail to tail	other	no
5849:BC050428	tail to tail	other	no
5718:BC038763	tail to tail	other	no
5718:BC020911	tail to tail	other	no
5717:AK023487	tail to tail	other	no
5717:AF086156	tail to tail	other	no
5695:BU687329	tail to tail	other	no
5695:AI222979	tail to tail	other	no
5689:NM_018960	tail to tail	other	no
5689:BG820239	tail to tail	other	no
5469:BC027919	tail to tail	other	no
5469:AY217346	tail to tail	other	no
5468:BE909000	tail to tail	other	no
5468:AK000007	tail to tail	other	no
5441:AI076508	tail to tail	other	no
5441:AA676517	tail to tail	other	no
5351:BC022388	tail to tail	other	no
5351:AV660833	tail to tail	other	no
5349:BC035144	tail to tail	other	no
5349:AK092482	tail to tail	other	no
5311:BX538015	tail to tail	other	no
5311:AK094361	tail to tail	other	no
5279:D28472	tail to tail	other	no
5279:BI824212	tail to tail	other	no
5053:CB998696	tail to tail	other	no
5053:BF435428	tail to tail	other	no
5007:AK126065	tail to tail	other	no
5007:AB037743	tail to tail	other	no
4986:NM_000142	tail to tail	other	no
4986:BX537709	tail to tail	other	no
4929:NM_004797	tail to tail	other	no
4929:BC036509	tail to tail	other	no
4879:H37940	tail to tail	other	no
4879:BC032841	tail to tail	other	no
4844:BC039239	tail to tail	other	no
4844:AY033141	tail to tail	other	no
4793:AK093840	tail to tail	other	no
4793:AA935646	tail to tail	other	no
4679:AW451435	tail to tail	other	no
4679:AI026646	tail to tail	other	no
4673:AL832034	tail to tail	other	no
4673:AB058754	tail to tail	other	no
4652:AK026206	tail to tail	other	no
4652:AJ132408	tail to tail	other	no
4598:AK091226	tail to tail	other	no
4598:AK024433	tail to tail	other	no
4567:CR627060	tail to tail	other	no
4567:BC012537	tail to tail	other	no
456:BC002535	tail to tail	other	no
456:AK000210	tail to tail	other	no
449:NM_005227	tail to tail	other	no
449:BC042610	tail to tail	other	no
444:BC003170	tail to tail	other	no
444:AA054954	tail to tail	other	no
4368:BC068590	tail to tail	other	no
4368:AK056443	tail to tail	other	no
4358:BX537962	tail to tail	other	no
4358:AW504307	tail to tail	other	no
4301:BC066962	tail to tail	other	no
4301:AL050258	tail to tail	other	no
4268:BC015229	tail to tail	other	no
4268:BC000022	tail to tail	other	no
4266:BC062565	tail to tail	other	no
4266:AB002058	tail to tail	other	no
4220:AL355730	tail to tail	other	no
4220:AJ001875	tail to tail	other	no
421:AW305106	tail to tail	other	no
421:AB037862	tail to tail	other	no
4199:BC062992	tail to tail	other	no
4199:BC038361	tail to tail	other	no
4125:AF395833	tail to tail	other	no
4125:AA972428	tail to tail	other	no
4113:AK172738	tail to tail	other	no
4113:AB017802	tail to tail	other	no
3859:BC080190	tail to tail	other	no
3859:AK129976	tail to tail	other	no
3810:BM928325	tail to tail	other	no
3810:AI221719	tail to tail	other	no
3697:NM_004836	tail to tail	other	no
3697:BC044304	tail to tail	other	no
3661:AL122062	tail to tail	other	no
3661:AK123865	tail to tail	other	no
3619:CD109034	tail to tail	other	no
3619:AW517463	tail to tail	other	no
3505:AI041064	tail to tail	other	no
3505:AB028641	tail to tail	other	no
35:BC025776	tail to tail	other	no
35:AB047686	tail to tail	other	no
3460:BU538478	tail to tail	other	no
3460:AF000560	tail to tail	other	no
3455:BC044889	tail to tail	other	no
3455:AA921916	tail to tail	other	no
3354:U40002	tail to tail	other	no
3354:AA594842	tail to tail	other	no
3335:CF138177	tail to tail	other	no
3335:BC003012	tail to tail	other	no
3333:NM_004924	tail to tail	other	no
3333:BC040022	tail to tail	other	no
3332:BC036482	tail to tail	other	no
3332:AY048119	tail to tail	other	no
3308:NM_014364	tail to tail	other	no
3308:AK092032	tail to tail	other	no
3299:AK057538	tail to tail	other	no
3299:AA458907	tail to tail	other	no
3285:BC057837	tail to tail	other	no
3285:AF105427	tail to tail	other	no
3254:BC034771	tail to tail	other	no
3254:AB025905	tail to tail	other	no
3237:BC004290	tail to tail	other	no
3237:AK093207	tail to tail	other	no
3220:AK097181	tail to tail	other	no
3220:AK056210	tail to tail	other	no
310:BE967112	tail to tail	other	no
310:AA861282	tail to tail	other	no
2990:AI733613	tail to tail	other	no
2990:AI356659	tail to tail	other	no
2911:BM314924	tail to tail	other	no
2911:BC040521	tail to tail	other	no
2899:BX493571	tail to tail	other	no
2899:AI758493	tail to tail	other	no
2878:CR749257	tail to tail	other	no
2878:BC064565	tail to tail	other	no
2876:BX644214	tail to tail	other	no
2876:BC002802	tail to tail	other	no
2872:BX647939	tail to tail	other	no
2872:AA063071	tail to tail	other	no
2779:NM_032339	tail to tail	other	no
2779:AA010614	tail to tail	other	no
2778:NM_004448	tail to tail	other	no
2778:BC063395	tail to tail	other	no
2732:D43947	tail to tail	other	no
2732:BC001556	tail to tail	other	no
2671:BC000280	tail to tail	other	no
2671:AL832648	tail to tail	other	no
2655:AW236926	tail to tail	other	no
2655:AF055872	tail to tail	other	no
2633:BC000335	tail to tail	other	no
2633:AA778438	tail to tail	other	no
2604:NM_006224	tail to tail	other	no
2604:AA810183	tail to tail	other	no
2596:CD678458	tail to tail	other	no
2596:CB177911	tail to tail	other	no
2520:BC021853	tail to tail	other	no
2520:BC018700	tail to tail	other	no
2484:BM667608	tail to tail	other	no
2484:BC041132	tail to tail	other	no
2481:NM_015993	tail to tail	other	no
2481:BE671530	tail to tail	other	no
2433:AK095480	tail to tail	other	no
2433:AK026256	tail to tail	other	no
2430:AK058133	tail to tail	other	no
2430:AF370365	tail to tail	other	no
2375:BC036443	tail to tail	other	no
2375:BC002856	tail to tail	other	no
2352:NM_138440	tail to tail	other	no
2352:AI672486	tail to tail	other	no
2349:BX648257	tail to tail	other	no
2349:AF043254	tail to tail	other	no
2341:AV692899	tail to tail	other	no
2341:AA913252	tail to tail	other	no
2331:NM_024507	tail to tail	other	no
2331:BF063912	tail to tail	other	no
2323:BC039154	tail to tail	other	no
2323:AK021536	tail to tail	other	no
2322:AY569455	tail to tail	other	no
2322:AF451977	tail to tail	other	no
2316:BC007588	tail to tail	other	no
2316:AK074080	tail to tail	other	no
2298:AF370420	tail to tail	other	no
2298:AF217968	tail to tail	other	no
2251:NM_031452	tail to tail	other	no
2251:BE969587	tail to tail	other	no
2226:BC010081	tail to tail	other	no
2226:AI760013	tail to tail	other	no
2208:BF214495	tail to tail	other	no
2208:AF359281	tail to tail	other	no
2180:BX506258	tail to tail	other	no
2180:AI203610	tail to tail	other	no
2176:AK129601	tail to tail	other	no
2176:AF233588	tail to tail	other	no
2146:BC042826	tail to tail	other	no
2146:BC017711	tail to tail	other	no
2123:AF348468	tail to tail	other	no
2123:AF190159	tail to tail	other	no
2122:BX647197	tail to tail	other	no
2122:AW263476	tail to tail	other	no
2076:BG771961	tail to tail	other	no
2076:BF592892	tail to tail	other	no
2055:AL832603	tail to tail	other	no
2055:AB023235	tail to tail	other	no
2047:BC011775	tail to tail	other	no
2047:AK127094	tail to tail	other	no
1987:AL691708	tail to tail	other	no
1987:AK094068	tail to tail	other	no
1983:AK123178	tail to tail	other	no
1983:AK097531	tail to tail	other	no
1982:BC044808	tail to tail	other	no
1982:BC032371	tail to tail	other	no
1905:CB157162	tail to tail	other	no
1905:BF107092	tail to tail	other	no
1776:AK092363	tail to tail	other	no
1776:AK055855	tail to tail	other	no
1674:BX481776	tail to tail	other	no
1674:AI362628	tail to tail	other	no
1640:BX648777	tail to tail	other	no
1640:AA843412	tail to tail	other	no
1634:BF589549	tail to tail	other	no
1634:AI911381	tail to tail	other	no
1535:BC033887	tail to tail	other	no
1535:BC005227	tail to tail	other	no
1499:BX647402	tail to tail	other	no
1499:BC003644	tail to tail	other	no
1497:M83651	tail to tail	other	no
1497:AK122981	tail to tail	other	no
1487:BC075852	tail to tail	other	no
1487:BC065931	tail to tail	other	no
1474:U37791	tail to tail	other	no
1474:AK095340	tail to tail	other	no
1401:NM_006105	tail to tail	other	no
1401:AL831948	tail to tail	other	no
138:AK126027	tail to tail	other	no
138:AK096161	tail to tail	other	no
1296:BU787457	tail to tail	other	no
1296:AI089288	tail to tail	other	no
1263:BU429352	tail to tail	other	no
1263:BC040643	tail to tail	other	no
1248:BX497730	tail to tail	other	no
1248:BF941666	tail to tail	other	no
1158:Y14385	tail to tail	other	no
1158:BC041564	tail to tail	other	no
1128:BC005015	tail to tail	other	no
1128:AK022244	tail to tail	other	no
111:AW340070	tail to tail	other	no
111:AJ306399	tail to tail	other	no
1100:CD358169	tail to tail	other	no
1100:AK124613	tail to tail	other	no
1076:BC051355	tail to tail	other	no
1076:AW405497	tail to tail	other	no
1066:NM_004183	tail to tail	other	no
1066:M97164	tail to tail	other	no
1042:M86737	tail to tail	other	no
1042:AI869566	tail to tail	other	no
1036:CK724853	tail to tail	other	no
1036:BC036823	tail to tail	other	no
6256:BC031867	tail to tail	other,head to head	no
6256:BC012750	tail to tail	other,head to head	no
939:BC040198	tail to tail	tail to tail	yes
939:AK074976	tail to tail	tail to tail	yes
888:BX647834	tail to tail	tail to tail	yes
888:AK025724	tail to tail	tail to tail	yes
866:BM511344	tail to tail	tail to tail	yes
866:AA555326	tail to tail	tail to tail	yes
853:BX648264	tail to tail	tail to tail	yes
853:AI760159	tail to tail	tail to tail	yes
753:AK091411	tail to tail	tail to tail	yes
753:AF461266	tail to tail	tail to tail	yes
691:BX648556	tail to tail	tail to tail	yes
691:AK094686	tail to tail	tail to tail	yes
6652:BC016351	tail to tail	tail to tail	yes
6652:BC010579	tail to tail	tail to tail	yes
6651:BC041581	tail to tail	tail to tail	yes
6651:BC009280	tail to tail	tail to tail	yes
6647:BG758945	tail to tail	tail to tail	yes
6647:AK074801	tail to tail	tail to tail	yes
6637:AK057342	tail to tail	tail to tail	yes
6637:AK027677	tail to tail	tail to tail	yes
6636:AL833241	tail to tail	tail to tail	yes
6636:AK090922	tail to tail	tail to tail	yes
6490:M54992	tail to tail	tail to tail	yes
6490:BC067130	tail to tail	tail to tail	yes
6393:BM723002	tail to tail	tail to tail	yes
6393:AK094861	tail to tail	tail to tail	yes
6259:BC065495	tail to tail	tail to tail	yes
6259:BC009824	tail to tail	tail to tail	yes
6241:AI217836	tail to tail	tail to tail	yes
6241:AF073482	tail to tail	tail to tail	yes
6239:AK123201	tail to tail	tail to tail	yes
6239:AK090607	tail to tail	tail to tail	yes
6220:BC028120	tail to tail	tail to tail	yes
6220:AA262100	tail to tail	tail to tail	yes
6118:CA438964	tail to tail	tail to tail	yes
6118:AF035752	tail to tail	tail to tail	yes
6087:NM_152892	tail to tail	tail to tail	yes
6087:BM791979	tail to tail	tail to tail	yes
6079:AK093437	tail to tail	tail to tail	yes
6079:AF000974	tail to tail	tail to tail	yes
6071:BX640759	tail to tail	tail to tail	yes
6071:BC018115	tail to tail	tail to tail	yes
6054:BC080580	tail to tail	tail to tail	yes
6054:BC022821	tail to tail	tail to tail	yes
5982:CB159192	tail to tail	tail to tail	yes
5982:AJ278245	tail to tail	tail to tail	yes
5945:AK096334	tail to tail	tail to tail	yes
5945:AF026397	tail to tail	tail to tail	yes
5910:BG112700	tail to tail	tail to tail	yes
5910:AK122748	tail to tail	tail to tail	yes
5891:BF508046	tail to tail	tail to tail	yes
5891:AK056767	tail to tail	tail to tail	yes
5880:BC051700	tail to tail	tail to tail	yes
5880:BC020954	tail to tail	tail to tail	yes
5879:NM_018288	tail to tail	tail to tail	yes
5879:AF055030	tail to tail	tail to tail	yes
577:BC011526	tail to tail	tail to tail	yes
577:AI926300	tail to tail	tail to tail	yes
5737:BX648667	tail to tail	tail to tail	yes
5737:AL117443	tail to tail	tail to tail	yes
5697:BC000230	tail to tail	tail to tail	yes
5697:AK000002	tail to tail	tail to tail	yes
5590:AL531638	tail to tail	tail to tail	yes
5590:AF052167	tail to tail	tail to tail	yes
5537:BX647375	tail to tail	tail to tail	yes
5537:BC017222	tail to tail	tail to tail	yes
5530:AK125337	tail to tail	tail to tail	yes
5530:AK000486	tail to tail	tail to tail	yes
5502:CD517947	tail to tail	tail to tail	yes
5502:BQ640108	tail to tail	tail to tail	yes
5453:AK097088	tail to tail	tail to tail	yes
5453:AF077029	tail to tail	tail to tail	yes
5439:BC017713	tail to tail	tail to tail	yes
5439:AK025790	tail to tail	tail to tail	yes
5404:AW118633	tail to tail	tail to tail	yes
5404:AA195192	tail to tail	tail to tail	yes
5368:BC016705	tail to tail	tail to tail	yes
5368:AI742769	tail to tail	tail to tail	yes
506:CA311580	tail to tail	tail to tail	yes
506:AL049687	tail to tail	tail to tail	yes
4996:BC034227	tail to tail	tail to tail	yes
4996:AL832867	tail to tail	tail to tail	yes
4916:NM_144635	tail to tail	tail to tail	yes
4916:BC021578	tail to tail	tail to tail	yes
4896:BC027990	tail to tail	tail to tail	yes
4896:AW181942	tail to tail	tail to tail	yes
4895:NM_004301	tail to tail	tail to tail	yes
4895:BE328829	tail to tail	tail to tail	yes
4786:BQ182661	tail to tail	tail to tail	yes
4786:AF191020	tail to tail	tail to tail	yes
471:NM_015997	tail to tail	tail to tail	yes
471:BM700427	tail to tail	tail to tail	yes
4704:AL833326	tail to tail	tail to tail	yes
4704:AF180425	tail to tail	tail to tail	yes
4686:BC026357	tail to tail	tail to tail	yes
4686:BC003008	tail to tail	tail to tail	yes
4667:AK093294	tail to tail	tail to tail	yes
4667:AK092079	tail to tail	tail to tail	yes
4630:AK027096	tail to tail	tail to tail	yes
4630:AB040882	tail to tail	tail to tail	yes
4587:BC018119	tail to tail	tail to tail	yes
4587:BC015715	tail to tail	tail to tail	yes
4576:U88620	tail to tail	tail to tail	yes
4576:L41816	tail to tail	tail to tail	yes
4572:CB151562	tail to tail	tail to tail	yes
4572:AK023263	tail to tail	tail to tail	yes
4388:BC031838	tail to tail	tail to tail	yes
4388:AL365513	tail to tail	tail to tail	yes
4386:BC041802	tail to tail	tail to tail	yes
4386:AK098201	tail to tail	tail to tail	yes
4347:AK126556	tail to tail	tail to tail	yes
4347:AK097791	tail to tail	tail to tail	yes
4323:AI494102	tail to tail	tail to tail	yes
4323:AA825757	tail to tail	tail to tail	yes
4206:BM994479	tail to tail	tail to tail	yes
4206:BC046101	tail to tail	tail to tail	yes
4205:AY026895	tail to tail	tail to tail	yes
4205:AK001274	tail to tail	tail to tail	yes
4183:AL834525	tail to tail	tail to tail	yes
4183:AK128497	tail to tail	tail to tail	yes
4179:BE879515	tail to tail	tail to tail	yes
4179:BC033078	tail to tail	tail to tail	yes
415:NM_003568	tail to tail	tail to tail	yes
415:AB037811	tail to tail	tail to tail	yes
4119:AK095851	tail to tail	tail to tail	yes
4119:AF014404	tail to tail	tail to tail	yes
4109:AK056178	tail to tail	tail to tail	yes
4109:AA426598	tail to tail	tail to tail	yes
405:BC034412	tail to tail	tail to tail	yes
405:AI478388	tail to tail	tail to tail	yes
3991:AL833363	tail to tail	tail to tail	yes
3991:AK126322	tail to tail	tail to tail	yes
3946:AK092118	tail to tail	tail to tail	yes
3946:AK023854	tail to tail	tail to tail	yes
3936:BC007381	tail to tail	tail to tail	yes
3936:AK054731	tail to tail	tail to tail	yes
392:BC046352	tail to tail	tail to tail	yes
392:AK027557	tail to tail	tail to tail	yes
3688:BF510307	tail to tail	tail to tail	yes
3688:AW014769	tail to tail	tail to tail	yes
3675:C17465	tail to tail	tail to tail	yes
3675:AA902730	tail to tail	tail to tail	yes
3670:AF311313	tail to tail	tail to tail	yes
3670:AF141305	tail to tail	tail to tail	yes
3668:BQ069066	tail to tail	tail to tail	yes
3668:AK092420	tail to tail	tail to tail	yes
3643:AK055927	tail to tail	tail to tail	yes
3643:AB011154	tail to tail	tail to tail	yes
3642:AK093846	tail to tail	tail to tail	yes
3642:AF090099	tail to tail	tail to tail	yes
3593:BC022386	tail to tail	tail to tail	yes
3593:AB007896	tail to tail	tail to tail	yes
3549:AK093447	tail to tail	tail to tail	yes
3549:AF203687	tail to tail	tail to tail	yes
3546:BC007415	tail to tail	tail to tail	yes
3546:AL049447	tail to tail	tail to tail	yes
3514:BC012142	tail to tail	tail to tail	yes
3514:BC001312	tail to tail	tail to tail	yes
3450:BC015921	tail to tail	tail to tail	yes
3450:AL834532	tail to tail	tail to tail	yes
3448:BC016474	tail to tail	tail to tail	yes
3448:BC014986	tail to tail	tail to tail	yes
3408:BC051004	tail to tail	tail to tail	yes
3408:AY358744	tail to tail	tail to tail	yes
3403:D28468	tail to tail	tail to tail	yes
3403:BC006161	tail to tail	tail to tail	yes
3373:U86751	tail to tail	tail to tail	yes
3373:AK092039	tail to tail	tail to tail	yes
335:BC027732	tail to tail	tail to tail	yes
335:AK090563	tail to tail	tail to tail	yes
3297:BE382484	tail to tail	tail to tail	yes
3297:BC022457	tail to tail	tail to tail	yes
3273:AL832922	tail to tail	tail to tail	yes
3273:AB046843	tail to tail	tail to tail	yes
3265:AK128435	tail to tail	tail to tail	yes
3265:AK094229	tail to tail	tail to tail	yes
3262:BC027869	tail to tail	tail to tail	yes
3262:BC021294	tail to tail	tail to tail	yes
3261:NM_006387	tail to tail	tail to tail	yes
3261:AK026145	tail to tail	tail to tail	yes
3236:U40579	tail to tail	tail to tail	yes
3236:AK074525	tail to tail	tail to tail	yes
3225:BC046240	tail to tail	tail to tail	yes
3225:BC013014	tail to tail	tail to tail	yes
3169:BM977984	tail to tail	tail to tail	yes
3169:AK027292	tail to tail	tail to tail	yes
3157:AK131261	tail to tail	tail to tail	yes
3157:AK024764	tail to tail	tail to tail	yes
3144:BC071633	tail to tail	tail to tail	yes
3144:BC032573	tail to tail	tail to tail	yes
3053:BC063302	tail to tail	tail to tail	yes
3053:AK057192	tail to tail	tail to tail	yes
3015:L36529	tail to tail	tail to tail	yes
3015:AK098497	tail to tail	tail to tail	yes
3002:BQ001772	tail to tail	tail to tail	yes
3002:AF202637	tail to tail	tail to tail	yes
30:NM_012405	tail to tail	tail to tail	yes
30:AK127700	tail to tail	tail to tail	yes
2987:NM_000199	tail to tail	tail to tail	yes
2987:AK002138	tail to tail	tail to tail	yes
2968:BC001303	tail to tail	tail to tail	yes
2968:AF015190	tail to tail	tail to tail	yes
2949:AK025262	tail to tail	tail to tail	yes
2949:AA300265	tail to tail	tail to tail	yes
2862:AK055926	tail to tail	tail to tail	yes
2862:AK025328	tail to tail	tail to tail	yes
2796:BC010276	tail to tail	tail to tail	yes
2796:AL833052	tail to tail	tail to tail	yes
2791:BC008792	tail to tail	tail to tail	yes
2791:AF213666	tail to tail	tail to tail	yes
2780:BC056148	tail to tail	tail to tail	yes
2780:BC000261	tail to tail	tail to tail	yes
2765:BC017931	tail to tail	tail to tail	yes
2765:BC008900	tail to tail	tail to tail	yes
2762:NM_000286	tail to tail	tail to tail	yes
2762:AI267999	tail to tail	tail to tail	yes
2759:BU167229	tail to tail	tail to tail	yes
2759:BC024002	tail to tail	tail to tail	yes
2701:U01184	tail to tail	tail to tail	yes
2701:BC051466	tail to tail	tail to tail	yes
2695:S66168	tail to tail	tail to tail	yes
2695:AY172136	tail to tail	tail to tail	yes
2658:R55342	tail to tail	tail to tail	yes
2658:BC015557	tail to tail	tail to tail	yes
2652:BI758398	tail to tail	tail to tail	yes
2652:BC018543	tail to tail	tail to tail	yes
2619:BC050546	tail to tail	tail to tail	yes
2619:BC041772	tail to tail	tail to tail	yes
2581:D87071	tail to tail	tail to tail	yes
2581:BC044951	tail to tail	tail to tail	yes
2524:AK092372	tail to tail	tail to tail	yes
2524:AF132747	tail to tail	tail to tail	yes
2517:BC012727	tail to tail	tail to tail	yes
2517:AB067520	tail to tail	tail to tail	yes
2511:X71877	tail to tail	tail to tail	yes
2511:AJ272212	tail to tail	tail to tail	yes
2510:NM_025082	tail to tail	tail to tail	yes
2510:AL040509	tail to tail	tail to tail	yes
2508:AF070535	tail to tail	tail to tail	yes
2508:AB113647	tail to tail	tail to tail	yes
2499:BC012798	tail to tail	tail to tail	yes
2499:AY255669	tail to tail	tail to tail	yes
2498:BC012191	tail to tail	tail to tail	yes
2498:BC004556	tail to tail	tail to tail	yes
2482:BC003541	tail to tail	tail to tail	yes
2482:BC003159	tail to tail	tail to tail	yes
2449:BC035589	tail to tail	tail to tail	yes
2449:AK131087	tail to tail	tail to tail	yes
2445:AK057076	tail to tail	tail to tail	yes
2445:AK027406	tail to tail	tail to tail	yes
2429:BC055284	tail to tail	tail to tail	yes
2429:AK074137	tail to tail	tail to tail	yes
2427:AW296423	tail to tail	tail to tail	yes
2427:AK123825	tail to tail	tail to tail	yes
2306:NM_012467	tail to tail	tail to tail	yes
2306:AK074965	tail to tail	tail to tail	yes
2303:AK024476	tail to tail	tail to tail	yes
2303:AB030207	tail to tail	tail to tail	yes
2264:AL831826	tail to tail	tail to tail	yes
2264:AL109699	tail to tail	tail to tail	yes
2263:BC002881	tail to tail	tail to tail	yes
2263:AY358384	tail to tail	tail to tail	yes
212:CA314455	tail to tail	tail to tail	yes
212:BC013899	tail to tail	tail to tail	yes
2100:BQ014851	tail to tail	tail to tail	yes
2100:AK057528	tail to tail	tail to tail	yes
2093:AK127306	tail to tail	tail to tail	yes
2093:AK125173	tail to tail	tail to tail	yes
205:BE546296	tail to tail	tail to tail	yes
205:AK092569	tail to tail	tail to tail	yes
2036:NM_005432	tail to tail	tail to tail	yes
2036:AY180165	tail to tail	tail to tail	yes
2030:U46194	tail to tail	tail to tail	yes
2030:AA885446	tail to tail	tail to tail	yes
1942:AK094815	tail to tail	tail to tail	yes
1942:AB011171	tail to tail	tail to tail	yes
1922:AY358266	tail to tail	tail to tail	yes
1922:AF150100	tail to tail	tail to tail	yes
1876:BG818213	tail to tail	tail to tail	yes
1876:BC020809	tail to tail	tail to tail	yes
1870:AI810632	tail to tail	tail to tail	yes
1870:AI208721	tail to tail	tail to tail	yes
1816:BC014427	tail to tail	tail to tail	yes
1816:AB018280	tail to tail	tail to tail	yes
1726:BC020773	tail to tail	tail to tail	yes
1726:AF370384	tail to tail	tail to tail	yes
169:NM_013285	tail to tail	tail to tail	yes
169:AA542898	tail to tail	tail to tail	yes
1649:BC008735	tail to tail	tail to tail	yes
1649:AK055282	tail to tail	tail to tail	yes
1648:M57732	tail to tail	tail to tail	yes
1648:BE222088	tail to tail	tail to tail	yes
1615:BC009731	tail to tail	tail to tail	yes
1615:AK055891	tail to tail	tail to tail	yes
1592:NM_025198	tail to tail	tail to tail	yes
1592:BF980328	tail to tail	tail to tail	yes
1490:BC003637	tail to tail	tail to tail	yes
1490:AK122956	tail to tail	tail to tail	yes
1488:BC011910	tail to tail	tail to tail	yes
1488:BC008711	tail to tail	tail to tail	yes
1483:BC048344	tail to tail	tail to tail	yes
1483:AL832247	tail to tail	tail to tail	yes
1478:AW138005	tail to tail	tail to tail	yes
1478:AI660247	tail to tail	tail to tail	yes
1463:BC050280	tail to tail	tail to tail	yes
1463:AY358508	tail to tail	tail to tail	yes
1453:U07358	tail to tail	tail to tail	yes
1453:AK130583	tail to tail	tail to tail	yes
141:BC041458	tail to tail	tail to tail	yes
141:AK075260	tail to tail	tail to tail	yes
1403:BC064840	tail to tail	tail to tail	yes
1403:BC026344	tail to tail	tail to tail	yes
1265:BC022456	tail to tail	tail to tail	yes
1265:AW028468	tail to tail	tail to tail	yes
1184:AB020631	tail to tail	tail to tail	yes
1184:AA725607	tail to tail	tail to tail	yes
1147:NM_053056	tail to tail	tail to tail	yes
1147:AK124252	tail to tail	tail to tail	yes
1137:U53174	tail to tail	tail to tail	yes
1137:BC004482	tail to tail	tail to tail	yes
1113:BU181320	tail to tail	tail to tail	yes
1113:BC010025	tail to tail	tail to tail	yes
1106:AF318354	tail to tail	tail to tail	yes
1106:AF297709	tail to tail	tail to tail	yes
1102:BC030530	tail to tail	tail to tail	yes
1102:BC004378	tail to tail	tail to tail	yes
1101:AK124141	tail to tail	tail to tail	yes
1101:AF001891	tail to tail	tail to tail	yes
1091:BC005133	tail to tail	tail to tail	yes
1091:AY093951	tail to tail	tail to tail	yes
1058:AK000546	tail to tail	tail to tail	yes
1058:AB020598	tail to tail	tail to tail	yes
1057:BX328918	tail to tail	tail to tail	yes
1057:AI982536	tail to tail	tail to tail	yes
1054:CR602235	tail to tail	tail to tail	yes
1054:AF144308	tail to tail	tail to tail	yes
5682:BI754231	tail to tail	tail to tail,head to head	no
5682:AK023682	tail to tail	tail to tail,head to head	no
522:AK093425	tail to tail	tail to tail,head to head	no
522:AA831583	tail to tail	tail to tail,head to head	no
4994:BG481067	tail to tail	tail to tail,head to head	no
4994:BC044637	tail to tail	tail to tail,head to head	no
2362:BC031095	tail to tail	tail to tail,head to head	no
2362:BC010084	tail to tail	tail to tail,head to head	no
6518:BX641395	tail to tail	tail to tail,other	no
6518:AF085948	tail to tail	tail to tail,other	no
6517:BC029780	tail to tail	tail to tail,other	no
6517:AK126504	tail to tail	tail to tail,other	no
5438:BC044581	tail to tail	tail to tail,other	no
5438:AF251038	tail to tail	tail to tail,other	no
2060:AK056019	tail to tail	tail to tail,other	no
2060:AF151018	tail to tail	tail to tail,other	no
1810:BQ447317	tail to tail	tail to tail,other	no
1810:AB015427	tail to tail	tail to tail,other	no
1705:D32257	tail to tail	tail to tail,other	no
1705:AF265440	tail to tail	tail to tail,other	no
1037:NM_001610	tail to tail	tail to tail,other	no
1037:AA522712	tail to tail	tail to tail,other	no
