# Supplementary material for: Sense-antisense gene pairs: sequence, transcription, and structure are not conserved between human and mouse
Source: Front Genet. 2013 Sep 26;4:183. doi: 10.3389/fgene.2013.00183 (PMC3783845; doi:10.3389/fgene.2013.00183)
Supplement: Supplementary file 5 [file DataSheet5.XLSX]

## Sheet: data
Analysis ID: Genbank Accession Number for Human Pair	Status in Mouse Genome	Status in Mouse Transcriptome	Gene Name	flcDNA support in human pair?	Manual confirmation of the S-AS status of the human pair	flcDNA support in mouse?	Longest ORF in human genes (number refers to amino acids)	CPC result (flag)	CPC result (score)	If the ORF is >100 AA, is it junk based on NCBI Blast?	Chain length in human	Manual annotation
640:AK056945	Present	Multimaps	GPR137B-ps	Yes	Yes	No		noncoding	-1.25046		2	In Hs and Mm ERO1LB is near a gene called GPR137B. The ortholog of Gpr137b in mouse is a pseudogene. FlcDNA evidence: Antisense is 3'/3' tail to tail in Hs but not in Mm where the convergent genes fail to overlap each other.
640:CR749523	Present	Single-mapping mRNA	ERO1LB			Yes - Ero1lb		noncoding	-0.898479
659:CB134652^	Present	No mRNA	None for both			No	36	noncoding	-1.26517
659:AI147928^	Present	Single-mapping mRNA		No		Yes	37	noncoding	-1.23126
703:BC042983	Present	No mRNA	None for both	Yes	Yes	No	36	noncoding	-0.589262		3	Landscape is three genes: two SAS pairs with 3’/3’ SAS and 5'/5' SAS. (+)BC042983-3’/3’ SAS-(-)AK094758(aka GPR158-AS1)-5’/5’ SAS-(+)GPR158. BC and AK are NC, GPR158 is coding. In Mm, Gpr158 has no SAS. BLAT results: BC042983 maps to silent area upstream of Mm_Gpr158 (genomic conservation without transcription). AK094758 maps to both first exon of Mm_Gpr158 and to silent area upstream. No Alu nea…
703:AK094758	Present	Single-mapping mRNA				No	37	noncoding	-0.791333
1994:AK092322	Present	Single-mapping mRNA	None for both	Yes	Yes	No	114	noncoding	-0.677787		2	Cluster is SAS pair, each gene with multiple TSS and multiple 3’ ends. (+)AK092322 and (-) AK124327 are 3’/3’ SAS, both are probably non-coding (AK27=88aa ORF, BLASTp=junk; AK22=114aa ORF but BLASTp=junk). BLAT: AK22 maps to silent area in same region, AK27 does not map. No PEs. No Alu at either TSS.
1994:AK124327	Present	No mRNA				No	88	noncoding	-1.14559
2026:AK025731	Present	Single-mapping mRNA	YY1	No		Yes		noncoding	-1.11506
2026:AW575515^	Present	No mRNA				No	84	noncoding	-0.975656
2202:AI473141^	Present	No mRNA	None for both	No		No	65	noncoding	-0.965492
2202:AI125180^	Present	Single-mapping mRNA				No	57	noncoding	-1.14001
3434:AY358799	Present	Single-mapping mRNA	UNQ2487	Yes	Yes	No - Unblattable		coding	0.112516		4	AK/AY in human are 5’/5’ SAS pair. 3 miRNAs occur upstream of AY 5'end on AY (+) strand and are AS-overlapped by AK. Both pairs are probably NC: UNQ2487 is NcRNA85; AK96 is 113aa ORF, and ‘no sim’ in BLASTp. In Mm, Mirs are still upstream of AK99, but there is no AK96.BLAT: UNQ2487 maps with exon boundaries to mouse orthologue (ncRNA00085), and AK125996 maps almost perfectly to regions overlappin…
3434:AK125996	Present	Multimaps				No	113	noncoding	-1.17412
3587:BI544355^	Present	No mRNA	None for both	No		No	93	noncoding	-1.33377
3587:AL598368^	Present	Single-mapping mRNA				No	59	noncoding	-1.2265
3763:BE883161 (gene = PTPN4)	Present	Single-mapping mRNA	PTPN4	No		No		noncoding	-1.03721
3763:AV653422^	Present	No mRNA				No	39	noncoding	-1.19058
3808:AK027541	Present	No mRNA	None for both	No	Yes (EST only supports overlap)	No	68	noncoding	-0.944416		2	Cluster is two gene SAS pair (-)AI806936/(+)AK027541, overlap occurs at 3’ end of AK and 5’ end of AI. Downstream of TANK gene. Both are probably NC (AK = 68aa ORF and no BLASTp, AI = 74aa ORF and self BLASTp). BLAT: AK to silent region downstream of Mm_Tank, AI maps to intron and region downstream of Mm_Tank. No PEs, no ALUs near either TSS. CU688339 alternate promoter (supported only by ESTs) w…
3808:AI806936	Present	Single-mapping mRNA				No	74	noncoding	-1.11973
4178:BG403163^	Present	Single-mapping mRNA	None for both	Yes	No	No	62	noncoding	-1.32434
4178:BF971540 (mRNA = BC035147)	Present	No mRNA			Yes (different partner; ABHD16B)	No	469	noncoding	-1.17887	Probable Protein
4717:BQ267765 (gene = C3orf14)	Present	Single-mapping mRNA	None for both	Yes	Yes	Yes	none	noncoding	-0.973899		4	Landscape is four genes with SAS-BDP-SAS: (+)PTPRG 3’/3’ SAS with (-)AK094634 shares BDP with (+)C3orf14 which has 3’/3’ SAS with (-)BE502813. CODING: AK094634 has 78aa ORF and no BLASTp hits. C3orf14 has 128aa ORF and good BLASTp hits but all ‘unchar,’ BE502813 is unspliced and has 55aa ORF). In Mm Ptprg exists, near but w/o relationship to c3orf14 orthologue. BLAT: C3orf14 maps to Mm_3830406C13…
4717:BE502813	Present	No mRNA				No	51	noncoding	-1.11815
5029:AI743472^	Present	No mRNA	None for both	No		No	60	noncoding	-1.06872
5029:AI694817^	Present	Single-mapping mRNA				Yes	61	noncoding	-1.13904
1069:AL702358^	Present	Multimaps		No		No	130	noncoding	-0.978628	Junk
1069:AB009598	Present	Single-mapping mRNA	B3GAT3			Yes		coding	1.85203
1071:AI299288 ^	Present	Multimaps		No		Yes	73	noncoding	-0.723193
1071:BC060841	Present	Single-mapping mRNA	INTS5			Yes		coding	5.4946
1652:AK096174	Present	No mRNA		Yes	Yes	No - Unblattable	241	noncoding	-1.11221	All unnamed/hypothetical	3	Landscape is three genes: (+)TMEM120B-3’/3’SAS-(-)RHOF and (+)AK096174 completely within RHOF. AK74 is probably coding = 241aa ORF, BLASTp hits unnamed protein. No ALUs at TSSs. In Mm, landscape is two genes with 3’/3’ SAS: (+)Tmem120b and Rhof. AK74 is unBLATable. 3'/3' tail to tail convergent SAS in Hs (in Hs Ak096714 shares SAS with another gene, RHOF). BC038786 BLATs to mouse sas pair (AK0165…
1652:BC038786	Present	Single-mapping mRNA	RHOF			Yes - only by BLAT		noncoding	-0.721284
947:AK093839	Present	No mRNA	None for both	Yes	Yes	No	206	noncoding	-0.308135	Junk	5	Five gene chain with one BDP. (+)AK128830-3’/3’SAS-(-)HRAS-BDP-LRRC56-3’/3’SAS-(-)C11orf35-5’/5’SAS-(+)RASSF7. NC AK…30 has 455aa ORF and BLASTp returns junk, C11orf35 has 645aa ORF and BLASTp returned probable protein. BLAT to mouse: Neither C11orf35 nor AK…30 BLATs. This is a long chain: A BDP possibly connecting HRAS and LRRC56 (based on one NIH EST CD517978). 3’/3’ SAS exists using the TU def…
947:NM_173573	Present	Single-mapping mRNA	(c10orf35)			Yes	635	coding	2.80436	Probable protein
6697:AK128864	Present	No mRNA		Yes	Yes	No	200	coding	1.15861	Junk	2	TU has two gene names due to alternative splicing: (+)LCN10/6) with 5’/5’SAS at one end (AK128864). AK128864 has 200aa ORF but BLASTp returns junk. BLAT of Hs_AK…64 fails to map to non-repetitive Mm region. In Mm, genes have same structure but not SAS. In Hs, LCN10 has ALU w/i 100bp of TSS. In Hs, LCN6 (also called LCN10), and the other gene are 5'/5' SAS. Gene structure is conserved in Hs and Mm…
6697:BC026910	Present	Single-mapping mRNA	LCN6, LCN10 are same (via intergentic splicing)			Yes		coding	0.347793
5417:AI380305 (gene = CCNI2)	Present	No mRNA	CCNI2*	Yes	Yes	No		noncoding	-1.08637		2	Hs_CCNI2 and Hs_SEPT8 are 3’/3’ SAS partners, and SEPT8 has alternate 3’ ends. In Mm there is no Ccni2 and Sept8 has no SAS.
5417:BG743033 (gene = SEPT8)	Present	Single-mapping mRNA	SEPT8*			Yes		noncoding	-0.476819
964:BF196940^	Present	No mRNA		No		No	84	noncoding	-0.742679
964:AF035407	Present	Single-mapping mRNA	BWR1B, SLC22A18A5			No		noncoding	-0.108612
986:BC014360	Present	No mRNA		Yes	Yes	No	90	noncoding	-0.882072		3	Landscape is three genes: (-)ZBED5-5’/5’SAS-(+)BC014360. No locus in mouse; BC014360 is ‘unblattable,’ Zbed5 does not exist. n HS, a long chain that starts with EIF4G2 (has a separate SnoRNA embedded in it) sharing a 5’/5’ SAS and a BDP with AK055888. This mRNA shares (no exon overlap, though) 3’/3’ SAS with ZBED5. ZBED5 shares a BDP and 5’/5’ SAS overlap with BC014360. Mm Eif4g2 is not part of a…
986:AL137577	Present	Single-mapping mRNA	ZBED5			Yes		noncoding	-0.651432
1136:BF000264^	Present	No mRNA		No - but spliced	No	No	51	noncoding	-1.04951
1136:BM459393 (gene = POLD4)	Present	Single-mapping mRNA	POLD4			Yes		noncoding	-0.922068
1213:AK057230	Present	No mRNA		Yes	Yes	Yes	81	noncoding	-1.23925		3	Cluster is three genes; (-)ANGPTL5-5’/5’SAS-(+)AK057230(aka KIAA1377)-3’/3’SAS-AB096255. BLAT: ANGPTL5 maps to mouse (exons conserved) but to gene empty region. Gene possibly pseudogenized by repeats in mouse/human ancestor.
1213:NM_178127	Present	Single-mapping mRNA	ANGPTL5			No		coding	0.693129			Landscape is (-)ANGPTL5-3’/3’SAS-(+)AK057230/(+)KIAA1377-3’/3’SAS-(-)AB096255. This last transcript may be spurious, there’s a well-aligned mRNA but no ESTs so it may be junk. By BLAT ANGPTL5 maps to mouse (exons conserved) but to gene empty region.
1310:BI916695^	Present	No mRNA		No		No	120	noncoding	-0.93216	Junk
1310:AK125333	Present	Single-mapping mRNA	PRMT8			No		noncoding	-0.655435
1655:BI603840^	Present	No mRNA		No		No	94	noncoding	-0.507987
1655:BC046209	Present	Single-mapping mRNA	DIABLO			Yes		coding	0.296564
1883:CD104762^	Present	No mRNA		No		Yes	57	noncoding	-1.13836
1883:AK091232	Present	Single-mapping mRNA	SOS2			No		noncoding	-1.12402
2015:AA931786^	Present	No mRNA		No		No	39	noncoding	-1.31245
2015:AB028449	Present	Single-mapping mRNA	DICER1			Yes		coding	10.005
3930:AK093857	Present	No mRNA		Yes	Yes (139bp)	No	106	noncoding	-1.10525	Junk	2	Landscape in human is two genes: (+)AK093857-3’/3’SAS- (-)AJ249977(aka PRKAG3).
3930:AJ249977	Present	Single-mapping mRNA	PPKAG3			Yes		coding	3.13068
4375:AK124515	Present	No mRNA	None for both	Yes	Yes	No	72	noncoding	-1.17445		2	AK096917 shares 5'/5' SAS with SREBF2. In mouse Ak096917 BLATs to initial exon of Srebf2 although hs protein track maps it to intronic seq. Both are opposite strand of Srebf2.
4375:AK096917	Present	Single-mapping mRNA				No	133	noncoding	-1.09043	Junk
4875:AW237154^	Present	No mRNA		No		No	91	noncoding	-1.16467
4875:AK055346	Present	Single-mapping mRNA	ARPM1			Yes		coding	1.41709
5434:AK092789	Present	No mRNA		Yes	Yes	No	146	noncoding	-0.960395	Junk	4	Landscape is four genes and two BDPs: (-)PITX1-BDP-(+)AK026965-3’/3’SAS-(-)H2AFY-BDP-(+)AK092789. NC capacity: AK026965 = 145aa ORF, junk BLASTp, AK092789 = 146aa ORF, junk BLASTp. In Hs, there is a chain starting with PITX sharing a BDP with Ak026965 (a PE to Mm_AK043531). AK026965 has 3'/3' SAS with H2AFY, which also shares a BDP with AK092789. In Mm, cluster is two genes with 3’/3’ SAS and no …
5434:AF054174	Present	Single-mapping mRNA	H2AFY			Yes		coding	2.37295
6205:CD108224 (mRNA = BC043579)	Present	Multimaps		Yes	Yes	No	86	noncoding	-1.25784		3	Landscape is three genes, (+)NUB1-3’/3’SAS-(-)WDR86-5’/5’SAS-(+)BC043579. In Hs, WDR86 has alternate TSS, a BDP and shares 5’/5’ SAS with BC043579. In Mm, Wdr86 shares no SAS with any other gene, and has no BDP.
6205:AK125347 (Gene = WDR86)	Present	Single-mapping mRNA	WDR86*			Yes		noncoding	-0.415199
863:BC053611	Present	Single-mapping mRNA	FKSG40			No		noncoding	-0.920327
863:BM827104^	Present	No mRNA		No		No	90	noncoding	-1.02194
962:BC050616	Present	Single-mapping mRNA	TSSC4	Yes (single mRNA for BC)	Yes	No	265	coding	0.973529	Probable protein	2	Landscape is two genes: (-)AK095568-5’/5’SAS-(+)BC050616(akaTSSC4). In Hs, TSSC4 has alternate TSS, and one shares a BDP, 5’/5’ SAS with the other pair member. In Mm, Tssc4 has a 3’/3’ SAS with Mtr1/Trpm5 (if you use TU def with ESTs). In mouse, there is a cis-antisense pair if we use TU def, but not same partner. Tssc4 in common.
962:AK095568	Present	No mRNA				Yes		noncoding	-0.327715
2639:AB011095	Present	Single-mapping mRNA	WSCD1			Yes		coding	1.0962
2639:AA861610^	Present	No mRNA		No		No	70	noncoding	-1.30448
4073:AI628424	Present	No mRNA	ITCH			No		noncoding	-1.45555
4073:BE550792^	Present	Single-mapping mRNA		No		Yes	67	noncoding	-0.916402
4745:BC024239	Present	Single-mapping mRNA	ARL6		Yes	Yes		noncoding	-0.208911		2	Landscape is two genes: (+)ARL6-3’/3’SAS-(-)AI183519. The Hs EST in this pair is spliced and shares 3’/3’ tail-to-tail convergent SAS with one of several alternate TSS of the Hs gene ARL6. ARL has multiple isoforms in Mm and Hs. Arl6 in Mm has one spliced EST (CN835870) that supports 5’/5’ head-to-head divergent SAS, through a BDP, resulting in a PE. BLATting the Hs EST (AI183519) to Mm maps to C…
4745:AI183519^	Present	No mRNA		No - but spliced and non-nested		No	none	noncoding	-1.01867
6668:AK057958	Present	Single-mapping mRNA	FUBP3	Yes	Yes	Yes		noncoding	-1.07833		2	Landscape is two genes: (-)AK056037-5’/5’SAS-(+)FUBP3. No cis/anti at mouse Fubp3 locus.
6668:AK056037	Present	No mRNA				No	98	noncoding	-1.25909
999:BC035692	Present	Single-mapping mRNA	TMEM86A	Yes	Yes	Yes		coding	0.921497		3	Landscape is three genes: (+)TMEM86A-3’/3’SAS-(-)IGSF22. (-)IGSF22 has S-AS inside it near 3’ end. No cis/anti at mouse TMEM86A locus. In mouse BLATing IGSF22 seq takes to same place as in human but no transcription.
999:AK095113	Present	No mRNA	IGSF22			No		coding	8.71099
3034:AW135595^	Present	Single-mapping mRNA	None for both			Yes	59	noncoding	-0.959604
3034:AK124089	Present	No mRNA		No		No	87	noncoding	-1.20378
4719:BG568518^	Present	No mRNA	None for both			No	44	noncoding	-1.27718
4719:AK023371	Present	Single-mapping mRNA				No	59	noncoding	-1.06785
5282:AA758530^	Present	No mRNA		No - but non-nested	Yes	No	51	noncoding	-1.03321		3	Landscape is three genes: (+)CCDC152 with (-)AA758530 completely inside it and (+)CCDC152 sharing 3’/3’SAS with SEPP1. In Hs this EST is unspliced but not fully nested, but has 5’/5’ head to head divergent SAS with the gene CCDC152 (may be a BDP). In Mm, SAS exists between Ccdc152 and AK038305 but it’s fully nested in Ccdc152. Ak038305 is a PE of Hs AA758530, BLATting AA758530 to Mm maps to multi…
5282:AK127368	Present	Single-mapping mRNA	CCDC152			Yes		coding	0.526024
918:AK094354	Present	No mRNA	None for both	Yes	Yes	No	126	noncoding	-1.01028	Junk	4	Landscape is four genes and two BDPs: (-)C10orf122-BDP-(+)BC033536-3’/3’SAS-(-)AK094354-BDP-(+)EDRF1. NC capacity: C10orf122 = 186aa ORF, BLASTp all hypothetical; BC048981 = 99aa ORF, BLASTp = junk; AK094354 = 126aa ORF, BLASTp = junk. In Mm, landscape is three genes and no BDP: (-)4930404H21Rik-space-(+)AK034435-space-(+)Edrf1. BLAT: both AK54 and BC36 maps to silent region between Mm_AK35 and E…
918:BC033536	Present	Single-mapping mRNA				No	99	noncoding	-0.927666
1152:NM_006185	Present	Single-mapping mRNA	NUMA1*	Yes	Yes	Yes		coding	23.6529		2	Landscape is two genes: (+)BC126909(may be IL18BP?) and (-)NUMA1. In Hs, a long chain: NUMA1 shares 3’/3’ with NUMA1 (which as alternate TSS) and alternate 3’ ends. NUM1 shares BDP with LRTOMT (aka LRRC51). There is a microRNA embedded in NUMA1. LRTOMT has a SAS partner completely w/i it (C11orf59) and it shares a 3’/3’ SAS with C11orf51. In Mm, a longer chain: 3200002M19Rik shares 3’/3’ SAS with…
1152:AV746527 (mRNA = BC126909	Present	Multimaps				Yes	311	noncoding	-0.966257	Probable Protein
2467:AK055837	Present	Single-mapping mRNA	SLIC1 (aka SNX20)	Yes	Yes	Yes		noncoding	-0.773747
2467:AL161979	Present	No mRNA	AL131979 (aka AF143871)			No	103	noncoding	-1.07989	Junk	2	Landscape is S-AS pair: (-)Snx20-5’/5’SAS-(+)AF143871. AF143871 has ORF of 103AAs but all junk BLAST hits (=nc). In Mouse, (-)Snx20 is alone in genomic space and AK055837 BLATs to Snx20 on the same strand. Structural Non-conservation. No antisense partner of Snx20 in mouse
4406:NM_006071	Present	Single-mapping mRNA	PKDREJ			Yes		coding	8.46741
4406:AW204897^	Present	No mRNA		No		No	106	noncoding	-0.788227	Probable Protein
88:BU680290^	Present	No mRNA		No - but EST is spliced	Yes	No	50	noncoding	-1.21768		2	In Hs the EST is unspliced but not-fully-nested. In Hs, the SAS is 3’/3’ tail to tail convergent. In Mm there is no HSPC157 and RepMasking and BLATting Hs HSPC157 or the Hs EST BU680290 both map to multiple loci in mouse. Therefore, there seems to be no conservation of any elements of this Hs pair in Mm.
88:AF161506	Present	Single-mapping mRNA	HSPC157			No		noncoding	-0.319324
4078:AK098707	Present	No mRNA		Yes	Yes	No	193	noncoding	-0.706524	Probable Protein
4078:AB040945	Present	Single-mapping mRNA	MYH7B			Yes		coding	22.883		2	In human MyH7b shares a bdp with GSS, in mouse GSS has a bdp with another as TU while Myh7b stops short. Mouse has absence of AK098707.
4351:BC018808	Present	Single-mapping mRNA	SOX10*	Yes	Yes	Yes		coding	2.79889
4351:AK098727	Present	No mRNA	POLR2F*			Yes		coding	0.344181		2	In human these genes form a S-AS overlap but structure is not conserved In mouse.
1169:BC039351	Present	No mRNA		Yes	Yes	No	139	noncoding	-0.547523	Junk
1169:CB265796 (gene = DGAT2)	Present	Single-mapping mRNA	DGAT2*			No		noncoding	-0.792932		3	In Hs, BC039351 shares 5’/5’ SAS and a BDP with DGAT2. DGAT2 has alternate TSS and alternate 3’ ends. DGAT2 also has 3’/3’ SAS with another transcript (AL117542, CR616126). In Mm, Dgat2 has multiple starts and ends but no SAS and no BDP.
1544:AF458589	Present	Single-mapping mRNA	PPP1R12A	Yes	Yes	Yes		coding	5.94296		2	In Hs, two genes with completely nested SAS and in mm singleton gene, structural nonconservation. No cis/antisense overlap in mouse
1544:BC037874	Present	No mRNA				No	93	noncoding	-1.31884
1740:BC000868	Present	Single-mapping mRNA	MGC5590		Yes	No		noncoding	-0.821001		2	In Hs, SAS pair with MGC5590 completely inside other gene: the EST is unspliced but not-fully-nested. The SAS is 3’/3’ tail to tail convergent. In Mm there is no HSPC157 and RepMasking and BLATting Hs HSPC157 or the Hs EST BU680290 both map to multiple loci in mouse. Therefore, there seems to be no conservation of any elements of this Hs pair in Mm. In mouse no MGC5590 and no AA399284.
1740:AA399284^	Present	No mRNA		No - but EST is spliced and non-nested		No	61	noncoding	-1.30325
4804:AK125946	Present	Single-mapping mRNA	DNAJB8	Yes	Yes	Yes		coding	0.872688		2	In human 5'/5' SAS and in mouse same. Struc. conservation.
4804:AK097457	Present	No mRNA				No	193	noncoding	-1.11621
5581:AK026843 (gene = CCDC90A)	Present	Single-mapping mRNA	CCDC90A			Yes		noncoding	-0.79651
5581:AW516781^	Present	No mRNA		No		Yes	69	noncoding	-1.30124
6265:AF117949	Present	Single-mapping mRNA	LOXL2	No		Yes		coding	3.40065
6265:AW248621^	Present	No mRNA				No	114	noncoding	-0.852691	Junk
378:CA393530^	Present	No mRNA				No	49	noncoding	-1.07608
378:BC036516	Present	Single-mapping mRNA	FAM46C	No		Yes		coding	1.7008
969:AW770110^	Present	No mRNA		No		No	47	noncoding	-0.41448
969:AK074178	Present	Single-mapping mRNA	DNHD1			Yes		coding	7.90532
1055:AW573238^	Present	No mRNA		No - but EST is spliced	Yes	No	52	noncoding	-1.21856			In Hs this EST is spliced, not fully nested, and shares a BDP and 5’/5’ head to head divergent SAS with TMEM109. In Mm there are some 3’/3’ tail to tail divergent SAS transcripts that are unspliced but not fully nested (e.g. BB062135 is non-nested by 5nt, BY515551 is non-nested by 2nt). No PE b/c BLATting the hs EST is impossible b/c it is almost all repeats.
1055:BG764619	Present	Single-mapping mRNA	TMEM109			Yes		noncoding	-1.05669		3
1199:AW188643^	Present	No mRNA		No		No	41	noncoding	-1.03039
1199:BX641008	Present	Single-mapping mRNA	HEPHL1			Yes		coding	1.21741
1282:BF060654^	Present	No mRNA		No		No	57	noncoding	-1.43249
1282:AK098106	Present	Single-mapping mRNA	TMEM45B			Yes		coding	0.213252
1654:BE379389 (mRNA = BM927581)	Present	No mRNA		No - But EST is non-nested	Yes	Yes	130	noncoding	-1.13365	Probable Protein		In Hs, BCL7A has 5’/5’ head to head divergent SAS and BDP with BE379389 to AW089054 to BG686031. In Mm, gene structure is conserved; Bcl7a has 5’/5’ head to head divergent SAS and BDP with some spliced ESTs (BU554554). Mm has alternate 3’ end.
1654:X89984	Present	Single-mapping mRNA	BCL7A*			Yes		coding	0.48419		3
2920:BC056237	Present	No mRNA		(mRNA only, no ESTs…)	Yes	No	116	noncoding	-0.970262	Junk	2	In human, a zinc finger protein and asssociated 5'/5'SAS ncRNA. 4 Gene chain in mouse: (+)Amz2-3'/3'SAS-(-)Slc16A-BDP-(+)Arsg-3'/3'SAS-(-)Wipi1.
2920:AK126146	Present	Single-mapping mRNA	AMZ2	Yes for this one		Yes (Amz2)		coding	0.557943
4373:AI928231^	Present	No mRNA		No - but EST is spliced and non-nested		No	81	noncoding	-0.953662
4373:BI255940	Present	Single-mapping mRNA	CSDC2			Yes		noncoding	-0.858198		3	Landscape is three genes:(+)CSDC2-3’/3’SAS-(-)PMM1/PPPDE2-BDP-(+)XRCC6. In mouse two gene 3’/3’SAS between Csdc2 and Pmm1. Structural non-conservation.
5098:BM673933^	Present	No mRNA		No		No	71	noncoding	-1.35789
5098:AF275815	Present	Single-mapping mRNA	PRDM8			Yes		coding	0.561837
1553:BC041930	Present	Single-mapping mRNA	EEA1*	Yes	Yes	Yes		noncoding	-1.25219		2	In Hs, only ESTs support the 3’/3’ SAS overlap (ESTs that connect: BU676542, AA761822). In Mm, Eea1 has alternate TSS and 3’ ends, and Plekhg7 does not exist as a listed gene. RepMasking and BLATting Hs_PLEKHG7 maps to downstream of Mm_Eea1 in an area of no transcription.
1553:BU676542 (gene = PLEKHG7)	Present	No mRNA	PLEKHG7*			No		noncoding	-1.08862
1995:NM_174976	Present	Single-mapping mRNA	ZDHHC22	Yes	Yes	Yes (Zdhhc22)		coding	1.11398		2	Loci struc. conserved in human and mouse but positionally equvalent. In human pair is ZDHHC22 and AK125200, in Mouse it is Zdhhc22 and BM899888. Pair in human is ZDHHC22 and AK125200. In mouse, the pair is Zdhhc22 and BM899888.
1995:AK125200	Present	No mRNA				No	148	noncoding	-0.968735	All hypothetical, unknown
* indicates that this pair was 'rescued' by applying TU definition.
^ indicates that this pair was dropped from manual annotation because of non-unique sequence (see materials and methods)

## Sheet: legend
Supplementary Dataset 5.
Manual annotations of human SAS gene pairs which are genomically conserved but transcriptomically absent in mouse.
132 rows (66 pairs) of paired human SAS genes for which transcriptomic conservation was missing in mouse compared with human. These transcripts were omputationally (CPC) and manually annotated for coding potential, and for the overall structure of each locus in human and mouse. See column headings for an explanation of each column's contents.
