# Supplementary material for: Sense-antisense gene pairs: sequence, transcription, and structure are not conserved between human and mouse
Source: Front Genet. 2013 Sep 26;4:183. doi: 10.3389/fgene.2013.00183 (PMC3783845; doi:10.3389/fgene.2013.00183)
Supplement: Supplementary file 6 [file DataSheet6.ZIP]

Archive with 1 entries (1 files):
- SUPP6.txt
