# Supplementary material for: Sense-antisense gene pairs: sequence, transcription, and structure are not conserved between human and mouse
Source: Front Genet. 2013 Sep 26;4:183. doi: 10.3389/fgene.2013.00183 (PMC3783845; doi:10.3389/fgene.2013.00183)
Supplement: Supplementary file 6 [file DataSheet6.ZIP › SUPP6.txt]

Acc	length	coding/noncoding	score
gi|23364|emb|X13440.1|	1270	coding	1.58343
gi|23854|emb|X58233.1|	150	noncoding	-1.18008
gi|28329|emb|X13839.1|	1330	coding	1.98391
gi|28968|emb|X54162.1|	3881	coding	5.80851
gi|29459|emb|X68149.1|	2818	coding	2.18087
gi|29647|emb|X14968.1|	1743	coding	1.91758
gi|29707|emb|X07549.1|	1106	coding	0.366307
gi|30220|emb|X14253.1|	2033	noncoding	-0.543982
gi|31339|emb|X62573.1|	2170	noncoding	-0.466951
gi|31708|emb|Y07512.1|	3740	coding	3.848
gi|31964|emb|Y00716.1|	3926	coding	1.90302
gi|32459|emb|Z11518.1|	2278	coding	3.22167
gi|32673|emb|X04430.1|	1145	coding	0.676069
gi|32995|emb|X00910.1|	1046	coding	0.526323
gi|34843|emb|X13988.1|	6032	coding	20.6648
gi|35086|emb|X55110.1|	799	coding	0.0526012
gi|35335|emb|X60708.1|	3407	coding	2.66882
gi|36027|emb|X63094.1|	1545	coding	1.82428
gi|36042|emb|X63095.1|	1086	coding	0.758221
gi|36048|emb|Y00282.1|	2509	coding	4.40987
gi|36121|emb|X63563.1|	3748	coding	5.56129
gi|36175|emb|X58079.1|	607	coding	0.147652
gi|36461|emb|X17247.1|	2180	coding	1.67472
gi|36599|emb|Z11852.1|	164	noncoding	-1.15281
gi|37977|emb|X51630.1|	3020	coding	0.370371
gi|178199|gb|J03019.1|HUMADRB1	1723	coding	2.5991
gi|179291|gb|L08437.1|HUMAUTOND	801	noncoding	-1.40118
gi|179968|gb|M37197.1|HUMCBF	3216	coding	7.35346
gi|180826|gb|M90464.1|HUMCOL4A5X	2933	coding	3.82293
gi|181295|gb|M29874.1|HUMCYP2BB	3045	coding	2.25152
gi|181841|gb|J04810.1|HUMDUG	3528	coding	5.74757
gi|182670|gb|M64082.1|HUMFMO1	2134	coding	2.45542
gi|182971|gb|M23379.1|HUMGAPA	4307	coding	4.07119
gi|183059|gb|M20867.1|HUMGDHL	3051	coding	3.29584
gi|183069|gb|M25813.1|HUMGENX	2656	coding	4.40186
gi|183083|gb|J04513.1|HUMGFB	6757	noncoding	-0.565421
gi|183302|gb|K03195.1|HUMGLUTRN	2856	coding	3.90275
gi|184241|gb|M86737.1|HUMHMGBP	2839	coding	5.34237
gi|184264|gb|M57732.1|HUMHNF1	3238	coding	4.58633
gi|184288|gb|M74297.1|HUMHOX14	1600	coding	0.730299
gi|184426|gb|M85289.1|HUMHSPG2B	14327	coding	26.4502
gi|184485|gb|M31627.1|HUMHXBP1	1818	coding	1.20794
gi|184558|gb|M74715.1|HUMIDNAL	2155	coding	3.57538
gi|184650|gb|J03143.1|HUMIFNRG	2064	coding	1.68485
gi|186508|gb|M68892.1|HUMINTB7	2780	coding	3.60867
gi|186510|gb|M62880.1|HUMINTB7A	2742	coding	3.61492
gi|187262|gb|M54992.1|HUMLYB2	1531	coding	0.916191
gi|187393|gb|M94046.1|HUMMAZ	2389	coding	2.14295
gi|187451|gb|M65131.1|HUMMCM	2798	coding	4.10835
gi|189033|gb|M36769.1|HUMMYOHP	6016	coding	19.3825
gi|189211|gb|M93718.1|HUMNIOXSYN	4077	coding	9.19676
gi|189252|gb|M37981.1|HUMNNAR	1910	coding	3.17543
gi|189515|gb|M12154.1|HUMP971	2368	coding	4.64038
gi|190037|gb|M34667.1|HUMPLCA	4408	coding	9.07084
gi|190399|gb|M60499.1|HUMPROFILC	1496	noncoding	-0.537048
gi|190743|gb|M93426.1|HUMPTPRZ	7941	coding	13.0711
gi|219454|dbj|D10570.1|HUMAML1	1912	coding	0.53666
gi|219917|dbj|D90228.1|HUMMACT	1518	coding	2.1316
gi|232582|gb|S38742.1|	1988	coding	0.746087
gi|236181|gb|S57551.1|	3787	coding	5.25659
gi|285932|dbj|D13969.1|HUMMEL18	2227	coding	1.14355
gi|286000|dbj|D13630.1|HUMRSC419	2998	coding	2.60913
gi|286026|dbj|D13318.1|HUMTF160	1781	coding	1.33965
gi|306705|gb|M96859.1|HUMDIPEPA	3709	coding	4.7656
gi|306743|gb|M97164.1|HUMFERRH	1119	coding	0.553569
gi|307183|gb|L11284.1|HUMMEK1NF	2222	coding	2.11769
gi|307382|gb|L13848.1|HUMRNAHELA	4204	coding	6.45413
gi|311380|emb|X52882.1|	2019	coding	2.92961
gi|338052|gb|M95549.1|HUMSGLCT	2273	coding	3.88968
gi|338227|gb|M14676.1|HUMSLK	2435	coding	1.90023
gi|338312|gb|J03040.1|HUMSPARC	2133	coding	2.33978
gi|338612|gb|M74290.1|HUMSUBPRA	1766	coding	2.38743
gi|339561|gb|M60315.1|HUMTGFBC	2923	coding	1.84501
gi|339947|gb|M77016.1|HUMTROMOD	2665	coding	2.09411
gi|349825|gb|L13386.1|HUMLIS1B	1791	coding	0.559294
gi|393094|gb|U01147.1|	5265	coding	7.09348
gi|397375|emb|X74262.1|	2314	coding	1.55542
gi|404860|gb|U00238.1|	3608	coding	1.32374
gi|407974|gb|L25110.1|HUMWT1X	4677	noncoding	-1.11437
gi|409425|gb|L20470.1|HUMVLDLR	3656	coding	2.83783
gi|409728|gb|L25629.1|HUMCTSLL3X	208	noncoding	-0.866365
gi|415305|dbj|D14705.1|HUMALPHAC	3433	coding	7.18677
gi|416030|emb|X76061.1|	4853	coding	5.53005
gi|431032|gb|M83651.1|HUMAGT	2512	coding	1.79939
gi|432596|gb|S66168.1|S66167S2	547	noncoding	-0.90981
gi|433902|emb|X60104.1|	2169	coding	1.52287
gi|433939|emb|X62250.1|	1240	coding	0.839808
gi|434780|dbj|D25278.1|HUMORFO	2535	coding	2.19184
gi|435966|gb|L27050.1|HUMAPOF	1719	coding	0.776545
gi|438038|emb|X71877.1|	1184	coding	0.575418
gi|440176|gb|U01184.1|	4105	coding	11.7016
gi|452070|gb|L26260.1|	1620	coding	0.223539
gi|453367|gb|U01062.1|HUMIP3R3	8833	coding	27.3061
gi|455447|gb|L19058.1|HUMGLUR5X	3188	coding	4.6634
gi|460704|dbj|D28468.1|HUMDBPD	1391	coding	0.0700672
gi|464180|dbj|D25303.1|HUMIAS	3588	coding	7.05319
gi|466270|gb|U05227.1|HSU05227	1673	coding	0.800022
gi|466537|dbj|D21337.1|HUMCO	6378	coding	7.63014
gi|468321|gb|L22650.1|HUMELAG	667	noncoding	-1.25699
gi|473582|gb|U07806.1|HSU07806	3477	coding	5.64935
gi|473754|gb|L31942.1|HUM1NIB4A	297	noncoding	-1.35494
gi|473930|dbj|D29640.1|HUMORFA01	6379	coding	13.053
gi|475908|emb|X67098.1|	1817	coding	1.91106
gi|487786|gb|U09368.1|HSU09368	2407	noncoding	-0.0116145
gi|488591|gb|U09477.1|HSU09477	3260	coding	4.57548
gi|488749|emb|X17025.1|	1807	coding	0.192236
gi|496606|emb|X70297.1|	2087	coding	2.6413
gi|505109|dbj|D31891.1|HUMORFKG1T	4333	coding	7.04687
gi|509606|gb|L27586.1|HUMTR4OR	2254	coding	2.52095
gi|531242|dbj|D37984.1|HUMDHQ1	2449	coding	2.50016
gi|531522|emb|Z36715.1|	1600	coding	2.35213
gi|532314|gb|U10324.1|HSU10324	3505	coding	4.30871
gi|533959|emb|Z36845.1|	318	noncoding	-1.03247
gi|550057|gb|L36529.1|HUMPRP8A	2092	coding	3.49122
gi|558435|gb|U13896.1|HSU13896	3046	coding	4.09297
gi|560152|emb|X66403.1|	2457	coding	2.45033
gi|561542|gb|U07358.1|HSU07358	3365	coding	4.67518
gi|563909|emb|X78338.1|	5867	coding	11.3346
gi|602287|gb|U18018.1|HSU18018	2333	coding	2.3181
gi|607803|gb|U10099.1|HSU10099	1496	coding	0.169866
gi|632995|gb|L39059.1|HUMTFSL1A	3880	coding	4.95955
gi|633207|emb|X83857.1|	1911	coding	1.01059
gi|633225|emb|X66397.1|	7497	coding	16.2755
gi|704347|gb|U14588.1|HSU14588	3595	coding	3.22455
gi|736706|dbj|D49742.1|HUMHGFAL	3008	coding	1.908
gi|758366|gb|U06454.1|HSU06454	2361	coding	1.969
gi|790789|gb|L41816.1|HUMCKI	1480	coding	2.75672
gi|806561|emb|X83957.1|	20881	coding	46.8875
gi|854171|emb|X86097.1|	1748	coding	1.55549
gi|860962|emb|X84740.1|	3422	coding	6.38332
gi|886277|gb|L40823.1|HUMDNL1LA	2190	coding	1.71553
gi|903743|gb|L12002.1|HUMITGA4A	3567	coding	4.03197
gi|929614|emb|X89984.1|	4522	coding	0.48419
gi|929659|emb|Z50194.1|	1412	coding	1.26966
gi|961451|dbj|D63880.1|	5547	coding	10.017
gi|961456|dbj|D63813.1|HUMUPSRP	1737	coding	2.62294
gi|975878|gb|U32331.1|HSU32331	2569	noncoding	-1.01712
gi|992562|gb|L47345.1|HUMELONA	2676	coding	4.08178
gi|994759|dbj|D64154.1|HUMGACA	1375	coding	2.35043
gi|998900|gb|S78085.1|	1282	coding	1.50602
gi|1000446|dbj|D32257.1|HUMIIIA	1381	coding	0.0723756
gi|1006662|emb|Z35284.1|	2065	noncoding	-0.798089
gi|1045056|emb|X92474.1|	6449	coding	13.708
gi|1049077|gb|U30825.1|HSU30825	1069	noncoding	-0.236761
gi|1053080|gb|U38525.1|HSU38525	950	coding	2.11328
gi|1063620|gb|U33841.1|HSU33841	9385	coding	13.8391
gi|1086454|gb|U09648.1|HSU09648	3090	coding	3.94157
gi|1098636|gb|U31501.1|HSU31501	2902	coding	3.49397
gi|1109633|dbj|D50312.1|HUMUKATP1A	1747	coding	1.96465
gi|1113108|gb|U40579.1|HSU40579	1320	coding	2.16677
gi|1136389|dbj|D79986.1|	5538	coding	3.44166
gi|1136393|dbj|D79988.1|	6942	coding	12.459
gi|1141776|gb|U28055.1|HSU28055	3183	noncoding	-0.231818
gi|1142705|gb|U27459.1|HSU27459	3045	coding	2.91048
gi|1154662|emb|X91196.1|	4841	coding	5.00054
gi|1174045|gb|U42766.1|HSU42766	3747	coding	1.40041
gi|1181559|dbj|D37932.1|HUMHPC1A	2081	coding	1.70902
gi|1195609|gb|S79942.1|	1881	coding	1.17683
gi|1196420|gb|L41162.1|HUMCOL3IX	2480	coding	2.13897
gi|1212991|emb|X90568.1|	81940	coding	106.89
gi|1213483|gb|U41740.1|HSU41740	7695	coding	19.189
gi|1217960|emb|Z49825.1|	2289	coding	2.83569
gi|1228038|dbj|D83778.1|	5245	coding	8.47234
gi|1236056|gb|U48224.1|HSU48224	1465	coding	2.53995
gi|1255787|gb|U51333.1|HSU51333	3062	coding	6.38879
gi|1304118|dbj|D50810.1|HUMPLAA	4053	coding	5.76722
gi|1311461|dbj|D82348.1|HUMBIFUN	2068	coding	3.25035
gi|1314559|gb|U50939.1|HSU50939	1823	coding	2.53584
gi|1321643|dbj|D50678.1|	4468	coding	5.18465
gi|1322037|gb|U51336.1|HSU51336	3049	coding	2.85527
gi|1339909|dbj|D50857.1|HUMDOCK180	6519	coding	12.4578
gi|1359718|emb|X95486.1|	5470	coding	13.2041
gi|1359887|emb|X97444.1|	439	noncoding	-0.102723
gi|1377850|gb|U52054.1|HSU52054	330	noncoding	-1.03767
gi|1395161|dbj|D49400.1|HUMVATPASE	680	coding	0.0324961
gi|1399031|gb|U39447.1|HSU39447	4040	coding	4.80914
gi|1418773|emb|X97186.1|	5895	coding	6.77397
gi|1430782|emb|X95808.1|	6126	coding	7.68327
gi|1435036|dbj|D14878.1|HUMD123A	1542	coding	1.08806
gi|1438076|gb|U59423.1|HSU59423	1990	coding	1.46105
gi|1469869|dbj|D63478.1|	3411	coding	4.68609
gi|1469873|dbj|D63480.1|	3218	coding	4.38367
gi|1469885|dbj|D63486.1|	6322	coding	1.04921
gi|1486234|dbj|D28472.1|	1554	coding	1.92548
gi|1488676|gb|U40002.1|HSU40002	3804	coding	6.47828
gi|1504025|dbj|D86976.1|	4121	coding	9.31294
gi|1504039|dbj|D86983.1|	5510	coding	6.45797
gi|1510142|dbj|D87071.1|	6368	coding	20.5246
gi|1517908|gb|U46194.1|HSU46194	2050	noncoding	-0.381398
gi|1524410|gb|U64315.1|HSU64315	2881	coding	4.03468
gi|1526425|dbj|D78275.1|	1560	coding	1.26812
gi|1531538|dbj|D79989.1|	3950	coding	3.9503
gi|1531551|dbj|D13644.1|	4602	coding	2.29566
gi|1561727|gb|U63824.1|HSU63824	1670	coding	2.08721
gi|1572720|gb|U70136.1|HSU70136	5041	coding	9.2476
gi|1575566|gb|U66589.1|HSU66589	3582	noncoding	-1.08507
gi|1621606|gb|U61262.1|HSU61262	5297	coding	6.60874
gi|1638873|gb|U24105.1|	4692	coding	6.37106
gi|1644238|dbj|D84103.1|	4263	coding	9.4607
gi|1657981|gb|U74667.1|HSU74667	2215	coding	2.4919
gi|1658309|emb|Z33642.1|	3340	coding	5.0761
gi|1663699|dbj|D87682.1|	6371	coding	1.81234
gi|1665766|dbj|D87436.1|	6219	coding	5.41992
gi|1665782|dbj|D87447.1|	6313	coding	0.363063
gi|1669546|dbj|D84107.1|	1388	coding	0.34491
gi|1673508|gb|U72507.1|HSU72507	1414	noncoding	-0.967448
gi|1685103|gb|U50534.1|HSU50534	10716	coding	16.8528
gi|1710223|gb|U79264.1|HSU79264	1255	noncoding	-0.613423
gi|1710242|gb|U79275.1|HSU79275	1060	noncoding	-0.578241
gi|1737065|gb|U56085.1|HSU56085	3157	coding	6.72081
gi|1765955|gb|U53174.1|HSU53174	2102	coding	2.62903
gi|1770453|emb|X98260.1|	1860	coding	4.13568
gi|1773023|gb|U63336.1|HSU63336	2261	noncoding	-0.31316
gi|1815608|gb|M54968.1|HUMKRASM	5775	noncoding	-0.348438
gi|1817583|emb|Y08991.1|	5085	coding	6.37966
gi|1827451|dbj|AB000450.1|	1833	coding	1.75137
gi|1835785|gb|U86602.1|HSU86602	1325	coding	0.972659
gi|1842254|gb|U74613.1|	3326	coding	3.76519
gi|1843395|dbj|AB000464.1|	3860	noncoding	-0.888116
gi|1843396|dbj|AB000465.1|	1616	noncoding	-1.00871
gi|1845550|dbj|D82070.1|	868	noncoding	-0.66928
gi|1857707|gb|U87223.1|HSU87223	5293	coding	5.69178
gi|1865647|dbj|D32002.1|HUMNCBP	3066	coding	3.30404
gi|1877498|gb|U89277.1|HSU89277	3147	coding	6.25122
gi|1903219|emb|X99142.1|	2046	coding	3.61654
gi|1913898|gb|U90917.1|HSU90917	1318	noncoding	-1.00385
gi|1916068|gb|U78521.1|HSU78521	1244	coding	2.49668
gi|1924981|gb|U76833.1|HSU76833	2366	coding	2.72359
gi|1938362|gb|U88063.1|HSU88063	783	coding	0.0423222
gi|2055294|dbj|D87438.1|	3875	coding	3.76996
gi|2072159|gb|U82467.1|HSU82467	3256	coding	3.10352
gi|2072424|gb|U83115.1|HSU83115	6817	coding	8.06081
gi|2078442|gb|U40705.1|HSU40705	2686	coding	1.77096
gi|2117160|emb|X81892.1|	4665	coding	4.11268
gi|2130629|gb|AF000430.1|	2493	coding	3.36526
gi|2145059|gb|AF000560.1|	1824	coding	1.15809
gi|2190410|emb|Y13493.1|	3615	coding	2.00242
gi|2196450|dbj|D89079.1|	1681	coding	1.68
gi|2224576|dbj|AB002316.1|	6322	coding	7.14506
gi|2224586|dbj|AB002321.1|	6227	coding	3.91392
gi|2224612|dbj|AB002334.1|	6773	coding	12.2665
gi|2224638|dbj|AB002347.1|	6158	coding	4.30364
gi|2224650|dbj|AB002353.1|	6657	coding	6.41467
gi|2224672|dbj|AB002364.1|	5774	coding	3.89972
gi|2224686|dbj|AB002371.1|	5967	coding	11.8212
gi|2230870|emb|Y09723.1|	2643	coding	5.83802
gi|2231367|gb|U80764.1|HSU80764	1036	noncoding	-1.13891
gi|2231372|gb|U80769.1|HSU80769	599	noncoding	-0.437075
gi|2232135|gb|AF000974.1|HSAF000974	1755	coding	1.07631
gi|2239122|emb|Y10697.1|	1871	noncoding	-1.25882
gi|2245670|gb|AF006516.1|	3233	coding	1.38455
gi|2253586|gb|U37791.1|HSU37791	3222	coding	1.88898
gi|2285793|dbj|AB005910.1|	3471	coding	5.03319
gi|2306763|gb|U67932.1|HSPDE7A	1739	coding	0.245611
gi|2318124|gb|AF014404.1|	1144	coding	1.02962
gi|2330014|gb|AF013263.1|	7042	coding	5.7134
gi|2331249|gb|AF012108.1|	6835	coding	7.03597
gi|2350846|dbj|AB002058.1|	3552	coding	1.56598
gi|2351682|gb|U86751.1|HSU86751	3286	coding	4.16705
gi|2351705|gb|U88620.1|HSU88620	2108	coding	1.37394
gi|2352815|gb|AF008936.1|	1152	coding	0.7789
gi|2352944|gb|AF013570.1|	2580	coding	7.34411
gi|2415303|gb|AF010314.1|	2326	coding	1.62029
gi|2454509|gb|AF009204.1|	3412	coding	5.03224
gi|2460199|gb|AF020833.1|	1103	coding	2.05591
gi|2463633|gb|U81800.1|HSU81800	1982	coding	2.83327
gi|2501962|gb|AF020544.1|	2871	coding	1.43711
gi|2522497|gb|AF024693.1|	119	noncoding	-1.34528
gi|2529720|gb|AF001891.1|	1389	noncoding	-0.885755
gi|2564331|dbj|AB006630.1|	6542	coding	8.01793
gi|2582414|gb|AF025409.1|	1557	coding	0.537962
gi|2605500|dbj|AB007448.1|	2135	coding	3.13534
gi|2613150|gb|AF033105.1|	1314	coding	2.15486
gi|2642132|gb|U19251.1|HSU19251	6124	coding	7.50729
gi|2645428|gb|AF006513.1|	5947	coding	9.5932
gi|2653423|emb|Y14385.1|	4743	coding	9.66495
gi|2654004|gb|AF030880.1|	4930	coding	3.99629
gi|2661027|gb|AF035278.1|AF035278	1346	noncoding	-0.941854
gi|2661423|emb|AJ001531.1|	3344	coding	1.75701
gi|2662080|dbj|AB007860.1|	5711	coding	5.79064
gi|2662152|dbj|AB007896.1|	4661	coding	2.76739
gi|2662158|dbj|AB007899.1|	4879	coding	3.91861
gi|2665791|gb|AF035752.1|	1321	noncoding	-0.319305
gi|2665833|gb|AF035811.1|	1768	coding	2.30796
gi|2688988|gb|AF031647.1|	1556	coding	1.33466
gi|2708509|gb|AF015190.1|AF015190	818	noncoding	-1.05321
gi|2737905|gb|U67178.1|HSU67178	700	noncoding	-0.909967
gi|2739070|gb|AF026397.1|	954	coding	0.712862
gi|2745882|gb|AF029890.1|	605	noncoding	-0.539126
gi|2754811|gb|AF010309.1|	1670	coding	1.50403
gi|2765141|emb|Y11997.1|	3045	coding	4.6138
gi|2773159|gb|AF039656.1|	1486	coding	1.97551
gi|2781399|gb|U92981.1|HSU92981	1429	noncoding	-1.04389
gi|2792365|gb|AF040965.1|	2889	coding	5.93341
gi|2801402|gb|U75686.1|HSU75686	3118	coding	4.2409
gi|2808654|emb|AJ003144.1|	627	coding	0.505883
gi|2811136|gb|AF034102.1|	2522	coding	3.98431
gi|2815887|gb|AF042838.1|	4693	coding	5.72555
gi|2826772|emb|Y15065.1|	7420	coding	4.55096
gi|2827155|gb|AF030356.1|	4287	coding	5.84088
gi|2852605|gb|AF007131.1|AF007131	1993	noncoding	-0.496765
gi|2865465|gb|AF043254.1|	2189	coding	5.11313
gi|2887408|dbj|AB007877.1|	5721	coding	4.00795
gi|2887430|dbj|AB007888.1|	5940	coding	0.168765
gi|2896167|gb|AF047471.1|	3441	coding	6.67328
gi|2920536|gb|AF018082.1|	5408	coding	7.00249
gi|2921452|gb|AF037066.1|	1342	noncoding	-0.133548
gi|2934900|gb|U66914.1|HSU66914	1911	coding	2.03684
gi|2952307|gb|AF049907.1|	2968	coding	1.59474
gi|2969916|emb|AJ001875.1|	1354	noncoding	-1.03276
gi|3002526|gb|AF010144.1|	1442	coding	0.325647
gi|3005711|gb|AF054996.1|AF054996	1594	coding	0.941692
gi|3005760|gb|AF055030.1|AF055030	1725	noncoding	-1.19019
gi|3021427|emb|AJ222801.1|	1662	coding	2.10447
gi|3043569|dbj|AB011095.1|	5172	coding	1.0962
gi|3043609|dbj|AB011115.1|	6443	coding	6.93591
gi|3043633|dbj|AB011127.1|	5913	coding	5.59797
gi|3043637|dbj|AB011129.1|	5627	coding	2.01735
gi|3043639|dbj|AB011130.1|	5303	coding	8.61016
gi|3043647|dbj|AB011134.1|	5848	coding	5.11557
gi|3043671|dbj|AB011146.1|	4305	coding	1.476
gi|3043695|dbj|AB011158.1|	5064	coding	9.68105
gi|3043697|dbj|AB011159.1|	4982	coding	4.51591
gi|3043717|dbj|AB011169.1|	4611	coding	3.01275
gi|3043721|dbj|AB011171.1|	5282	coding	5.06471
gi|3061309|dbj|AB006867.1|	1394	coding	0.293994
gi|3065754|gb|AF058296.1|	287	noncoding	-1.10548
gi|3089604|gb|AF060154.1|	1893	coding	0.0626008
gi|3093467|gb|U92649.1|HSU92649	3523	coding	3.74756
gi|3108230|gb|AF055872.1|	1368	coding	0.589753
gi|3123847|gb|AF014402.1|	1563	coding	0.0129297
gi|3132897|gb|AF038661.1|	1920	coding	0.624472
gi|3152661|gb|AF064604.1|	1267	coding	0.724587
gi|3158377|gb|AF035407.1|	1231	noncoding	-0.108612
gi|3169694|gb|AF014459.1|	2772	noncoding	-0.0544496
gi|3171905|emb|Y15909.1|	9347	coding	6.80053
gi|3183912|emb|AJ227874.1|	486	noncoding	-1.22567
gi|3201570|dbj|AB006651.1|	7984	coding	5.93027
gi|3242213|emb|AJ006778.1|	9017	coding	16.5383
gi|3255984|emb|AJ223349.1|	938	coding	0.199883
gi|3258648|gb|AF045649.1|	1916	coding	0.737269
gi|3264860|gb|U97670.1|HSU97670	2443	coding	1.62839
gi|3273740|gb|AF057164.1|	3252	coding	2.79532
gi|3282770|gb|AF043045.1|	9473	coding	17.3661
gi|3283351|gb|AF063020.1|	3377	coding	3.43544
gi|3293321|gb|AF055917.1|	4895	coding	2.45515
gi|3309564|gb|AF049460.1|	2329	coding	2.2539
gi|3327049|dbj|AB014518.1|	7011	coding	5.75438
gi|3327065|dbj|AB014526.1|	6184	coding	1.69823
gi|3327083|dbj|AB014535.1|	5138	coding	4.57995
gi|3327147|dbj|AB014567.1|	4157	coding	10.2245
gi|3327149|dbj|AB014568.1|	3767	coding	5.04055
gi|3327151|dbj|AB014569.1|	4550	coding	2.69193
gi|3327157|dbj|AB014572.1|	4227	coding	4.84297
gi|3327167|dbj|AB014577.1|	4417	coding	6.56339
gi|3327967|gb|AF067223.1|	2052	coding	3.70354
gi|3335137|gb|AF047441.1|	1103	coding	1.25456
gi|3335147|gb|AF055376.1|	4246	coding	2.61106
gi|3335158|gb|AF057169.1|	2210	coding	3.45252
gi|3341991|gb|AF054174.1|	1920	coding	2.37295
gi|3360272|gb|AF016492.1|	1722	coding	2.18343
gi|3360401|gb|AF052095.1|AF052095	1666	noncoding	-0.824009
gi|3360478|gb|AF052167.1|AF052167	1523	noncoding	-1.2873
gi|3377520|gb|AF074982.1|HUMYH65B08	630	noncoding	-1.16257
gi|3377552|gb|AF075012.1|HUMYI08C04	437	noncoding	-1.04555
gi|3377610|gb|AF075069.1|HUMYQ07B06	545	noncoding	-1.03633
gi|3378171|gb|AF078695.1|	10919	coding	13.2643
gi|3387892|gb|AF070535.1|AF070535	1494	coding	0.708509
gi|3387919|gb|AF070554.1|AF070554	1451	noncoding	-1.27397
gi|3387957|gb|AF070584.1|AF070584	1755	noncoding	-0.625914
gi|3402196|emb|AJ010014.1|	2648	coding	1.63934
gi|3413933|dbj|AB007959.1|	6075	noncoding	-1.14883
gi|3413937|dbj|AB007963.1|	5766	coding	2.37891
gi|3417311|emb|AJ010228.1|	1496	coding	0.623385
gi|3417315|emb|AJ010230.1|	5112	noncoding	-0.8612
gi|3417318|emb|AJ010232.1|	1488	coding	0.800136
gi|3483247|gb|AF085907.1|HUMYQ66A08	534	noncoding	-1.10501
gi|3483284|gb|AF085939.1|HUMYR67A12	387	noncoding	-1.18834
gi|3483289|gb|AF085944.1|HUMYR71G12	654	noncoding	-1.06067
gi|3483290|gb|AF085945.1|HUMYR72H05	561	noncoding	-0.549703
gi|3483293|gb|AF085948.1|HUMYR74F10	596	noncoding	-1.07737
gi|3483447|gb|AF086102.1|HUMYZ92E04	659	noncoding	-1.07747
gi|3483450|gb|AF086105.1|HUMYZ93G08	650	noncoding	-1.42367
gi|3483470|gb|AF086125.1|HUMZA79D12	443	noncoding	-1.32336
gi|3483501|gb|AF086156.1|HUMZB55H12	632	noncoding	-1.24045
gi|3483509|gb|AF086164.1|HUMZB81B12	561	noncoding	-1.38622
gi|3483518|gb|AF086173.1|HUMZB91B11	529	noncoding	-1.15404
gi|3483520|gb|AF086175.1|HUMZB95F02	637	noncoding	-1.06234
gi|3483534|gb|AF086189.1|HUMZC31E06	503	noncoding	-1.32428
gi|3483549|gb|AF086204.1|HUMZC45B12	456	noncoding	-1.02417
gi|3483604|gb|AF086259.1|HUMZD42A08	756	noncoding	-1.08251
gi|3483722|gb|AF086377.1|HUMZD69A07	638	noncoding	-0.853463
gi|3483748|gb|AF086403.1|HUMZD76A05	501	noncoding	-1.28312
gi|3483772|gb|AF086427.1|HUMZD79D11	646	noncoding	-1.1112
gi|3483776|gb|AF086431.1|HUMZD79H10	530	noncoding	-1.22613
gi|3483809|gb|AF086464.1|HUMZD86A03	607	noncoding	-1.21253
gi|3483847|gb|AF086502.1|HUMZE01F11	610	noncoding	-0.773589
gi|3483908|gb|AF086563.1|HUMZE16C11	655	noncoding	-0.697079
gi|3493210|gb|AF055993.1|	1125	noncoding	-0.0377909
gi|3493530|gb|AF044286.1|	1114	coding	2.38672
gi|3511121|gb|AF060503.1|	3000	coding	1.13805
gi|3523202|gb|AF087996.1|HUMYX41C01	672	noncoding	-1.06404
gi|3523232|gb|AF088026.1|HUMZC19D07	703	noncoding	-1.18893
gi|3550409|gb|AF085807.1|	1218	coding	0.344486
gi|3603229|gb|AF026850.1|	1760	coding	0.727731
gi|3647274|emb|AJ224741.1|	2478	coding	1.3381
gi|3695026|gb|AF056032.1|	5000	coding	0.701102
gi|3769613|gb|AF091433.1|	2648	coding	0.971796
gi|3818468|gb|AF050079.1|	3185	coding	4.48687
gi|3818514|gb|AF060865.1|	2041	coding	1.83783
gi|3820615|gb|AF094760.1|	1345	coding	1.47468
gi|3821234|emb|AJ006352.1|	1181	coding	0.0679956
gi|3834353|dbj|AB011420.1|	2641	coding	1.93866
gi|3834620|gb|AF093265.1|	1429	coding	2.78645
gi|3873595|emb|AJ008146.1|	100	noncoding	-1.05604
gi|3882194|dbj|AB018280.1|	4174	coding	3.8846
gi|3882198|dbj|AB018282.1|	4079	coding	5.82611
gi|3882224|dbj|AB018295.1|	4332	coding	1.45541
gi|3882248|dbj|AB018307.1|	4261	coding	1.71759
gi|3882304|dbj|AB018335.1|	4074	coding	6.3151
gi|3882306|dbj|AB018336.1|	3997	coding	5.76638
gi|3882320|dbj|AB018343.1|	5984	coding	10.0616
gi|3882332|dbj|AB018349.1|	4015	coding	4.13852
gi|3882997|gb|AF073482.1|	1648	coding	0.737505
gi|3892639|dbj|AB009598.1|	1456	coding	1.85203
gi|3894264|dbj|AB012162.1|	11649	coding	16.2044
gi|3928168|emb|AJ000097.1|	3859	coding	1.20639
gi|3929218|gb|AF082556.1|	4134	coding	6.21407
gi|3930775|gb|AF099149.1|	3892	coding	1.46178
gi|3947687|emb|AJ131244.1|	5967	coding	2.94842
gi|4007626|emb|Y09926.1|	2455	coding	2.7014
gi|4063634|gb|AF090099.1|	2557	noncoding	-1.16738
gi|4092860|gb|AF033121.1|	2734	coding	0.829681
gi|4092862|gb|AF033122.1|	2785	coding	1.42062
gi|4102042|gb|AF008203.1|	1800	coding	1.46358
gi|4102915|gb|AF017748.1|	2812	coding	2.30122
gi|4104135|gb|AF032897.1|	4113	coding	4.58184
gi|4104614|gb|AF036977.1|	2033	noncoding	-0.92558
gi|4151327|gb|AF090989.1|	5965	coding	8.54685
gi|4186022|emb|Y16521.1|	2711	coding	1.31795
gi|4191326|gb|AF065391.1|	2823	coding	0.425879
gi|4191611|gb|AF117108.1|	4171	coding	2.67308
gi|4200231|emb|AL035304.1|	798	noncoding	-0.40136
gi|4206055|gb|AF064843.1|	1668	noncoding	-1.08172
gi|4210725|emb|AJ132583.1|	4071	coding	4.78839
gi|4239949|dbj|AB017004.1|	1244	noncoding	-0.278054
gi|4239981|dbj|AB017119.1|	2877	coding	4.45804
gi|4240127|dbj|AB020628.1|	5659	coding	11.0138
gi|4240136|dbj|AB020631.1|	5834	coding	7.57848
gi|4240148|dbj|AB020637.1|	4638	coding	2.38435
gi|4240182|dbj|AB020654.1|	3386	coding	2.07734
gi|4240208|dbj|AB020667.1|	4313	coding	2.31758
gi|4240210|dbj|AB020668.1|	4282	coding	5.09585
gi|4240244|dbj|AB020685.1|	4099	coding	2.07799
gi|4240312|dbj|AB020719.1|	4344	coding	9.80359
gi|4321975|gb|AF068235.1|	1192	noncoding	-0.42479
gi|4322935|gb|AF096300.1|	3864	coding	6.06018
gi|4324931|gb|AF110801.1|	3630	coding	0.0890805
gi|4336827|gb|AF105427.1|	1135	coding	1.30671
gi|4337461|gb|AF061326.1|	4199	coding	0.63813
gi|4378530|gb|AF106697.1|	2180	coding	2.26998
gi|4406553|gb|AF131741.1|	1484	noncoding	-1.05143
gi|4406559|gb|AF131745.1|	2112	coding	2.7817
gi|4406602|gb|AF131777.1|	1995	noncoding	-1.30167
gi|4406655|gb|AF131820.1|	1397	coding	0.782793
gi|4433533|gb|AF071109.1|	856	noncoding	-0.965642
gi|4433537|gb|AF071111.1|	1827	noncoding	-1.18997
gi|4500027|emb|AL049275.1|	1386	noncoding	-1.48302
gi|4500076|emb|AL049307.1|	1166	noncoding	-1.10738
gi|4500088|emb|AL049314.1|	1767	noncoding	-0.816263
gi|4500108|emb|AL049332.1|	3770	noncoding	-0.795827
gi|4500152|emb|AL049363.1|	1120	noncoding	-1.25938
gi|4500230|emb|AL049447.1|	450	noncoding	-0.955588
gi|4539524|emb|AJ012370.1|	3152	coding	3.77565
gi|4557718|ref|NM_000234.1|	3083	coding	7.9947
gi|4583651|emb|AJ010346.1|	3503	noncoding	-0.59873
gi|4586509|dbj|AB017802.1|	1073	noncoding	-0.0330424
gi|4589517|dbj|AB023154.1|	5650	coding	2.42115
gi|4589547|dbj|AB023169.1|	4856	coding	2.32507
gi|4589591|dbj|AB023191.1|	5183	coding	0.592114
gi|4589625|dbj|AB023208.1|	3938	coding	3.84389
gi|4589635|dbj|AB023213.1|	4502	coding	5.56463
gi|4589637|dbj|AB023214.1|	3990	coding	2.55306
gi|4589645|dbj|AB023218.1|	4304	coding	1.86482
gi|4678716|emb|AL049687.1|	1866	coding	2.75654
gi|4678742|emb|AL049684.1|	1246	noncoding	-0.463779
gi|4678768|emb|AL049675.1|	1074	noncoding	-1.23719
gi|4680666|gb|AF132948.1|	1435	coding	2.04298
gi|4689105|gb|AF077029.1|	600	noncoding	-0.722814
gi|4689194|gb|AF105423.1|	2856	coding	3.74739
gi|4741544|emb|AJ133133.1|	2081	coding	2.42959
gi|4759335|ref|NM_004629.1|	2649	coding	3.27922
gi|4761693|gb|AF147342.1|AF147342	627	noncoding	-1.04952
gi|4761694|gb|AF147343.1|AF147343	506	noncoding	-0.919162
gi|4761696|gb|AF147345.1|AF147345	420	noncoding	-1.37769
gi|4761699|gb|AF147348.1|AF147348	425	noncoding	-0.528256
gi|4761746|gb|AF147395.1|AF147395	504	noncoding	-1.21665
gi|4768276|gb|AF064255.1|	2347	coding	3.61832
gi|4803734|dbj|AB020316.1|	4196	coding	1.63171
gi|4827246|dbj|AB022918.1|	1469	coding	0.550048
gi|4837717|emb|X95097.2|	3974	coding	1.29276
gi|4838446|gb|AF124819.1|AF124819	753	noncoding	-1.17364
gi|4884189|emb|AL049944.1|	1573	noncoding	-0.228013
gi|4884276|emb|AL050035.1|	1309	noncoding	-1.09823
gi|4884298|emb|AL050068.1|	972	noncoding	-1.00708
gi|4884320|emb|AL050085.1|	673	noncoding	-1.31075
gi|4884384|emb|AL050172.1|	1845	noncoding	-1.04274
gi|4884442|emb|AL050203.1|	565	noncoding	-1.2674
gi|4886426|emb|AL050258.1|	3565	coding	6.41758
gi|4886492|emb|AL050267.1|	2214	coding	1.94772
gi|4894365|gb|AF067166.1|	509	noncoding	-0.462128
gi|4895032|gb|AF143887.1|AF143887	1113	noncoding	-1.01917
gi|4902605|emb|AL049783.1|	2825	coding	2.11717
gi|4902660|emb|AL050345.1|	1111	noncoding	-0.484664
gi|4927415|gb|AF083033.1|	1322	coding	0.834338
gi|4928111|gb|AF129264.1|AF129264	2139	noncoding	-0.204
gi|4928114|gb|AF129266.1|AF129266	2127	noncoding	-0.416257
gi|4928800|gb|AF137376.1|	1984	coding	1.87997
gi|4929592|gb|AF151820.1|	1243	coding	0.512105
gi|4929634|gb|AF151841.1|	1506	coding	0.28812
gi|4929714|gb|AF151881.1|	2529	noncoding	-0.806922
gi|4929716|gb|AF151882.1|	1024	noncoding	-0.159379
gi|4929768|gb|AF151908.1|	2580	coding	0.981427
gi|4959424|gb|AF117949.1|	3198	coding	3.40065
gi|4959876|gb|AF144308.1|	2889	coding	1.98715
gi|4996095|dbj|AB028069.1|	2780	coding	3.26977
gi|4996281|dbj|AB020880.1|	3788	coding	6.64402
gi|5019619|dbj|AB028449.1|	7037	coding	10.005
gi|5032210|ref|NM_005660.1|	1451	coding	2.43992
gi|5051647|gb|AF093744.1|	449	noncoding	-1.26889
gi|5052122|gb|AF084521.1|	5860	coding	10.618
gi|5103045|dbj|AB028624.1|	338	noncoding	-0.448014
gi|5107187|gb|AF150100.1|	1027	noncoding	-0.707813
gi|5114044|gb|AF085355.1|	1090	noncoding	-0.163056
gi|5123786|emb|AJ007041.1|	8469	coding	15.5127
gi|5139247|gb|AF130728.1|	2225	coding	1.01997
gi|5174632|ref|NM_006071.1|	7660	coding	8.46741
gi|5174710|ref|NM_005992.1|	1538	coding	1.58503
gi|5262485|emb|AL080075.1|	1171	noncoding	-1.16077
gi|5262502|emb|AL080086.1|	1065	noncoding	-0.43868
gi|5262535|emb|AL080109.1|	2378	noncoding	-0.471402
gi|5262567|emb|AL080129.1|	3605	coding	4.00797
gi|5262607|emb|AL080152.1|	2920	noncoding	-1.02464
gi|5262630|emb|AL080165.1|	2396	noncoding	-1.13578
gi|5353532|gb|AF105036.1|	2639	coding	0.758967
gi|5410279|gb|AF100747.1|HSPC034	598	noncoding	-0.559354
gi|5456895|gb|AF152305.1|	5260	coding	5.27293
gi|5456901|gb|AF152308.1|	5233	coding	5.02332
gi|5457356|emb|Y18314.1|	2963	coding	4.99823
gi|5531812|gb|AF078849.1|	2487	coding	2.25845
gi|5531836|gb|AF078861.1|	870	noncoding	-0.679284
gi|5541862|emb|AL096857.1|	10174	coding	15.972
gi|5541866|emb|Y08614.2|	4148	coding	4.80768
gi|5565634|gb|AF052052.1|	1077	coding	0.876047
gi|5577967|gb|AF074001.1|	2590	coding	0.530826
gi|5639662|gb|AF083217.1|	3850	coding	4.61509
gi|5689404|dbj|AB028957.1|	4999	coding	4.13152
gi|5689450|dbj|AB028980.1|	5618	coding	3.63971
gi|5689470|dbj|AB028990.1|	4704	coding	5.86978
gi|5689482|dbj|AB028996.1|	4680	coding	1.50202
gi|5689526|dbj|AB029018.1|	4161	coding	7.45843
gi|5689741|emb|AJ132637.1|	3869	coding	2.77405
gi|5689812|emb|AL109703.1|	1558	noncoding	-1.07666
gi|5689815|emb|AL109667.1|	3636	noncoding	-0.968739
gi|5689822|emb|AL109699.1|	1186	noncoding	-0.92134
gi|5706723|gb|AF064105.2|	4960	coding	1.02902
gi|5725452|emb|AL109779.1|	1331	noncoding	-1.19987
gi|5729795|ref|NM_006668.1|	2138	coding	3.60944
gi|5732617|gb|AF117888.1|	8473	coding	12.7449
gi|5734401|emb|AJ010089.1|	6114	coding	13.2914
gi|5739040|gb|AF057299.1|	4449	coding	8.01787
gi|5791561|emb|AL110113.1|	580	noncoding	-0.129394
gi|5817060|emb|AL110157.1|	1415	noncoding	-0.618311
gi|5817063|emb|AL110159.1|	947	noncoding	-1.07869
gi|5817141|emb|AL110277.1|	3397	coding	1.69018
gi|5817209|emb|AL110285.1|	3062	coding	1.21894
gi|5834571|emb|AL117233.1|	2811	coding	4.08483
gi|5852278|gb|AF070992.1|	2313	coding	0.995151
gi|5870840|gb|L04288.2|HUMCYCLORA	7137	coding	5.06928
gi|5911168|gb|AF147790.1|	2095	coding	2.14468
gi|5911317|gb|AF105267.1|	2731	coding	2.51767
gi|5911858|emb|AL117425.1|	4313	noncoding	-1.04816
gi|5911865|emb|AL117430.1|	2193	coding	1.44343
gi|5911877|emb|AL117437.1|	2602	noncoding	-0.998701
gi|5911887|emb|AL117443.1|	3152	noncoding	-0.200445
gi|5912044|emb|AL117408.1|	2494	coding	1.60832
gi|5912047|emb|AL117410.1|	4120	coding	5.25251
gi|5912055|emb|AL117529.1|	4218	noncoding	-0.631092
gi|5912074|emb|AL117542.1|	774	noncoding	-0.807372
gi|5912125|emb|AL117573.1|	2354	coding	2.02407
gi|5912146|emb|AL117585.1|	2157	coding	2.65554
gi|5912151|emb|AL117588.1|	925	noncoding	-1.13881
gi|5912154|emb|AL117590.1|	2951	noncoding	-0.563476
gi|5912170|emb|AL117601.1|	2586	noncoding	-1.18478
gi|5912249|emb|AL117656.1|	2303	noncoding	-1.06335
gi|5931954|gb|AF124145.1|	2898	coding	2.74098
gi|5931958|gb|AF124726.1|	4935	coding	8.33352
gi|6007806|gb|AF188706.1|	2366	coding	0.377154
gi|6009641|dbj|AB025905.1|	2057	coding	4.42353
gi|6012998|emb|AL121740.1|	1749	coding	0.387759
gi|6018316|gb|AF187318.1|	1497	coding	2.43761
gi|6031225|gb|AF180425.2|	7125	coding	6.66185
gi|6066221|gb|AF148509.1|	2739	coding	4.6079
gi|6102854|emb|AL122062.1|	2637	noncoding	-0.987207
gi|6102875|emb|AL122075.1|	4408	coding	1.98336
gi|6102901|emb|AL122090.1|	1961	noncoding	-0.927212
gi|6102904|emb|AL122093.1|	3236	coding	0.97921
gi|6102946|emb|AL122120.1|	4493	coding	5.60915
gi|6114600|emb|AJ007798.2|	4290	coding	8.43032
gi|6118085|gb|AF169797.1|	5970	coding	2.98764
gi|6137021|emb|AL132665.1|	3481	noncoding	-0.623612
gi|6224675|gb|AF120323.1|	4586	coding	5.72323
gi|6224682|gb|AF144094.1|	11876	coding	24.5553
gi|6277265|dbj|AB032417.1|	7392	coding	2.23804
gi|6288762|gb|AF151538.1|	4255	coding	5.7534
gi|6329073|dbj|AB000616.1|	2115	coding	2.07462
gi|6329914|dbj|AB032964.1|	4566	coding	9.00697
gi|6329951|dbj|AB032967.1|	4566	coding	1.3378
gi|6330128|dbj|AB032983.1|	5791	coding	1.21219
gi|6330168|dbj|AB032990.1|	4097	coding	1.3627
gi|6330357|dbj|AB033019.1|	7118	coding	7.74262
gi|6330406|dbj|AB033026.1|	6512	coding	9.57957
gi|6330771|dbj|AB033064.1|	5393	coding	1.01236
gi|6330932|dbj|AB033085.1|	5979	coding	8.81585
gi|6331293|dbj|AB033101.1|	4051	coding	6.92197
gi|6331300|dbj|AB033102.1|	3653	coding	10.4003
gi|6331314|dbj|AB033104.1|	4821	coding	8.83825
gi|6331357|dbj|AB033109.1|	5817	coding	11.9986
gi|6331388|dbj|AB033112.1|	6018	coding	9.25655
gi|6331396|dbj|AB033113.1|	6109	coding	4.71668
gi|6409279|gb|AF181850.1|	2897	coding	1.04791
gi|6425039|gb|AF187072.1|	2183	coding	1.47764
gi|6453484|emb|AL133061.1|	4852	coding	0.0275838
gi|6453488|emb|AL133063.1|	3391	coding	1.236
gi|6453598|emb|AL133111.1|	5593	noncoding	-0.768554
gi|6457343|gb|AF191020.1|	800	noncoding	-0.313375
gi|6467176|dbj|AB025008.1|	1354	coding	2.22733
gi|6468761|gb|AF010313.2|	2177	coding	0.565968
gi|6492309|gb|AF157833.1|	3110	coding	5.03869
gi|6523800|gb|AF110777.1|	1206	coding	0.135329
gi|6527111|dbj|AB028641.1|	8743	coding	3.25582
gi|6560625|gb|AF111853.1|	1949	coding	0.230718
gi|6563213|gb|AF112213.1|	1104	noncoding	-0.235909
gi|6563223|gb|AF112218.1|	3109	coding	5.04365
gi|6563261|gb|AF125531.1|	1517	coding	0.580666
gi|6563263|gb|AF125532.1|	1549	coding	2.61159
gi|6599069|emb|AJ132408.1|	5067	coding	3.79057
gi|6599144|emb|AL133567.1|	3901	coding	2.36503
gi|6599146|emb|AL133568.1|	2951	noncoding	-1.05838
gi|6599256|emb|AL133662.1|	4502	coding	7.52341
gi|6606521|gb|AF203687.1|	2059	coding	2.07658
gi|6635136|dbj|AB020677.2|	4628	coding	6.12607
gi|6642743|gb|AF113010.1|	1391	noncoding	-1.08834
gi|6642986|gb|AF183569.1|	4808	coding	4.5812
gi|6650813|gb|AF118084.1|	1737	noncoding	-1.20244
gi|6683646|dbj|AB002373.2|	5216	coding	9.96207
gi|6688200|emb|AJ249977.1|	2290	coding	3.13068
gi|6690155|gb|AF090888.1|AF090888	924	noncoding	-1.0844
gi|6690239|gb|AF090938.1|	1189	noncoding	-1.31319
gi|6694936|gb|AF218818.1|	1129	coding	0.369163
gi|6714535|dbj|AB029488.1|	2967	noncoding	-0.826888
gi|6715531|gb|AF187990.2|	2466	coding	1.12155
gi|6759518|emb|AL137199.1|	1396	coding	0.588528
gi|6807703|emb|AL137269.1|	2138	noncoding	-0.331564
gi|6807725|emb|AL137275.1|	2770	coding	5.30132
gi|6807735|emb|AL137282.1|	2841	coding	1.20408
gi|6807767|emb|AL137303.1|	4434	noncoding	-0.745277
gi|6807827|emb|AL137335.1|	1672	coding	1.06429
gi|6807834|emb|AL137668.1|	2999	noncoding	-0.79524
gi|6807856|emb|AL137346.1|	2503	noncoding	-1.19735
gi|6807884|emb|AL137363.1|	1013	noncoding	-1.06283
gi|6807986|emb|AL137429.1|	1195	noncoding	-0.93589
gi|6808048|emb|AL137465.1|	3483	noncoding	-0.612362
gi|6808066|emb|AL137703.1|	4069	coding	4.64155
gi|6808122|emb|AL137709.1|	1434	noncoding	-1.09435
gi|6808130|emb|AL137715.1|	2874	noncoding	-0.163398
gi|6808255|emb|AL137726.1|	2142	coding	0.893208
gi|6808278|emb|AL137569.1|	4163	noncoding	-1.05142
gi|6808289|emb|AL137577.1|	1512	noncoding	-0.651432
gi|6808296|emb|AL137581.1|	791	coding	0.0249225
gi|6808434|emb|AL137634.1|	5317	noncoding	-0.544022
gi|6808454|emb|AL137752.1|	1712	noncoding	-0.688024
gi|6841065|gb|AF123303.1|	3259	coding	1.90528
gi|6841097|gb|AF161342.1|	390	noncoding	-0.860712
gi|6841143|gb|AF161365.1|	547	noncoding	-0.877761
gi|6841535|gb|AF161506.1|	1074	noncoding	-0.319324
gi|6899806|dbj|AB015427.1|	3039	coding	1.43738
gi|6900101|emb|AJ271684.1|	3510	noncoding	-0.46674
gi|6939770|dbj|AB037886.1|	2129	coding	2.95106
gi|6979931|gb|AF221714.1|	2452	coding	1.93363
gi|7018476|emb|AL157461.1|	4809	noncoding	-0.0829912
gi|7019814|dbj|AK000010.1|	1387	coding	1.02081
gi|7019820|dbj|AK000013.1|	1940	noncoding	-1.22157
gi|7019843|dbj|AK000027.1|	919	noncoding	-0.643436
gi|7019922|dbj|AK000072.1|	3221	coding	4.52447
gi|7019943|dbj|AK000085.1|	1722	noncoding	-0.863727
gi|7019944|dbj|AK000086.1|	5541	noncoding	-0.456525
gi|7019963|dbj|AK000097.1|	1865	coding	1.89816
gi|7020011|dbj|AK000128.1|	1844	coding	0.313416
gi|7020014|dbj|AK000130.1|	1789	coding	0.00702338
gi|7020042|dbj|AK000146.1|	1909	noncoding	-1.00563
gi|7020052|dbj|AK000151.1|	2250	noncoding	-0.985207
gi|7020144|dbj|AK000210.1|	2994	coding	4.97049
gi|7020211|dbj|AK000254.1|	2421	coding	0.905604
gi|7020217|dbj|AK000257.1|	2283	noncoding	-0.862152
gi|7020240|dbj|AK000271.1|	2364	noncoding	-0.956956
gi|7020312|dbj|AK000313.1|	1986	noncoding	-0.96474
gi|7020333|dbj|AK000324.1|	2105	coding	2.59734
gi|7020383|dbj|AK000354.1|	3478	coding	0.501345
gi|7020397|dbj|AK000362.1|	3145	coding	5.29271
gi|7020547|dbj|AK000451.1|	1046	noncoding	-1.20563
gi|7020552|dbj|AK000454.1|	536	noncoding	-0.935202
gi|7020592|dbj|AK000477.1|	1716	noncoding	-0.734406
gi|7020607|dbj|AK000486.1|	842	noncoding	-0.0659328
gi|7020620|dbj|AK000493.1|	1496	noncoding	-1.0265
gi|7020628|dbj|AK000498.1|	2015	coding	3.09151
gi|7020677|dbj|AK000524.1|	1847	coding	3.22387
gi|7020714|dbj|AK000546.1|	2755	coding	5.59469
gi|7020742|dbj|AK000563.1|	785	coding	0.0927127
gi|7020882|dbj|AK000651.1|	1781	coding	2.28922
gi|7021007|dbj|AK000735.1|	2027	noncoding	-1.24673
gi|7021030|dbj|AK000748.1|	2333	noncoding	-0.948572
gi|7021036|dbj|AK000753.1|	2291	coding	3.02194
gi|7021043|dbj|AK000757.1|	2825	noncoding	-1.07007
gi|7021130|dbj|AK000819.1|	1332	noncoding	-1.05184
gi|7021133|dbj|AK000821.1|	1311	noncoding	-0.822087
gi|7021207|dbj|AK000879.1|	1898	noncoding	-1.03105
gi|7021496|gb|AF225981.1|	3458	coding	4.16838
gi|7022015|dbj|AK001005.1|	1694	coding	2.47936
gi|7022063|dbj|AK001039.1|	2124	coding	2.07983
gi|7022114|dbj|AK001073.1|	1693	coding	2.03233
gi|7022426|dbj|AK001274.1|	1506	coding	0.664608
gi|7022503|dbj|AK001321.1|	771	coding	0.0104106
gi|7022540|dbj|AK001342.1|	2512	coding	5.51021
gi|7022625|dbj|AK001395.1|	2839	noncoding	-0.380754
gi|7022647|dbj|AK001409.1|	2017	coding	1.31033
gi|7022649|dbj|AK001410.1|	1087	noncoding	-0.627889
gi|7022677|dbj|AK001427.1|	2355	coding	3.2238
gi|7022690|dbj|AK001435.1|	2232	coding	3.27813
gi|7022701|dbj|AK001442.1|	1025	noncoding	-1.13527
gi|7022709|dbj|AK001446.1|	1398	noncoding	-0.29217
gi|7022771|dbj|AK001486.1|	2954	coding	4.80059
gi|7022790|dbj|AK001497.1|	2261	coding	1.12142
gi|7022806|dbj|AK001509.1|	1054	coding	0.134899
gi|7022827|dbj|AK001520.1|	1022	noncoding	-0.957516
gi|7022846|dbj|AK001533.1|	3397	noncoding	-1.14948
gi|7022880|dbj|AK001556.1|	2864	coding	3.82617
gi|7023064|dbj|AK001667.1|	1702	coding	2.16873
gi|7023137|dbj|AK001709.1|	3279	coding	2.40202
gi|7023194|dbj|AK001742.1|	2835	coding	0.194752
gi|7023219|dbj|AK001755.1|	3314	coding	5.08095
gi|7023265|dbj|AK001780.1|	1760	coding	0.151912
gi|7023319|dbj|AK001814.1|	1871	noncoding	-1.00289
gi|7023322|dbj|AK001817.1|	1709	coding	1.51378
gi|7023324|dbj|AK001818.1|	2022	noncoding	-0.281825
gi|7023356|dbj|AK001839.1|	1045	noncoding	-0.209155
gi|7023393|dbj|AK001862.1|	1680	coding	0.252336
gi|7023613|dbj|AK001998.1|	1768	noncoding	-0.956622
gi|7023683|dbj|AK002042.1|	2417	noncoding	-0.839483
gi|7023746|dbj|AK002081.1|	3129	coding	2.23429
gi|7023834|dbj|AK002138.1|	1733	noncoding	-0.964866
gi|7023844|dbj|AK002144.1|	2137	coding	1.5845
gi|7106757|gb|AF151018.1|	1013	noncoding	-0.0932047
gi|7106759|gb|AF151019.1|	1231	noncoding	-0.435732
gi|7106873|gb|AF151076.1|	1294	coding	0.323799
gi|7141124|gb|AF216184.1|	7064	coding	10.0552
gi|7209304|dbj|AK000002.1|	5023	coding	11.6289
gi|7209314|dbj|AK000007.1|	4303	coding	4.53888
gi|7228287|emb|AL160131.1|	914	coding	0.727894
gi|7239108|gb|AF161544.2|	2299	coding	1.12189
gi|7242942|dbj|AB037715.1|	6816	coding	5.18549
gi|7242954|dbj|AB037721.1|	6747	coding	9.53153
gi|7242956|dbj|AB037722.1|	6926	coding	7.27174
gi|7243008|dbj|AB037735.1|	5369	coding	3.38114
gi|7243024|dbj|AB037743.1|	4832	coding	3.26472
gi|7243030|dbj|AB037746.1|	5155	coding	0.846994
gi|7243056|dbj|AB037759.1|	4994	coding	8.3421
gi|7243118|dbj|AB037790.1|	4391	coding	2.71185
gi|7243160|dbj|AB037811.1|	5222	coding	2.13027
gi|7243168|dbj|AB037815.1|	5065	coding	8.39882
gi|7243184|dbj|AB037823.1|	3970	coding	3.67709
gi|7243212|dbj|AB037837.1|	5901	coding	11.8692
gi|7243216|dbj|AB037839.1|	4896	coding	6.06289
gi|7243234|dbj|AB037848.1|	5145	coding	2.523
gi|7243271|dbj|AB037858.1|	4161	coding	6.84551
gi|7243277|dbj|AB037861.1|	4434	coding	12.6181
gi|7243279|dbj|AB037862.1|	5378	coding	7.59048
gi|7259305|dbj|AB030207.1|	980	noncoding	-0.300433
gi|7271474|gb|AF178985.1|	3345	coding	1.39349
gi|7328073|emb|AL161979.1|	5234	noncoding	-1.07989
gi|7328125|emb|AL161993.1|	2416	noncoding	-0.736978
gi|7329717|emb|AL162331.1|	6941	coding	13.3057
gi|7331126|gb|AF233588.1|	2500	coding	1.38584
gi|7339685|dbj|AB040450.1|	1290	coding	1.95782
gi|7340749|emb|AJ276469.1|	1073	coding	0.115496
gi|7381351|gb|AF166122.1|	2083	coding	1.38135
gi|7415510|dbj|AB020598.1|	2113	coding	4.00051
gi|7453521|gb|AF163475.1|	2108	noncoding	-0.982487
gi|7524491|gb|AF154829.2|	970	coding	0.57851
gi|7542782|gb|AF248540.1|	5828	coding	11.1732
gi|7547028|gb|AF251038.1|	5470	coding	6.72595
gi|7638242|gb|AF242771.1|	369	noncoding	-1.24483
gi|7641474|gb|AF162680.3|	2497	noncoding	-0.661413
gi|7656966|ref|NM_014246.1|	11389	coding	19.8146
gi|7669977|emb|AL353939.1|	6394	noncoding	-1.22504
gi|7672668|gb|AF141305.1|	2187	coding	0.494691
gi|7688656|gb|AF146760.1|	3018	coding	2.5028
gi|7688658|gb|AF146761.1|	3197	coding	0.702752
gi|7688686|gb|AF157318.1|	1614	coding	0.802489
gi|7708362|emb|AL355092.1|	999	coding	1.25283
gi|7739705|gb|AF257175.1|	2125	coding	0.33519
gi|7739724|gb|AF257305.1|	9926	coding	12.5863
gi|7770198|gb|AF119881.1|	1408	noncoding	-1.10465
gi|7799118|emb|AL355730.1|	2299	noncoding	-1.0802
gi|7920300|gb|AF213467.1|	5633	coding	8.22105
gi|7959324|dbj|AB040962.1|	6269	coding	15.8554
gi|7959759|gb|AF116629.1|	1921	noncoding	-1.23087
gi|7959820|gb|AF116661.1|	1501	noncoding	-1.07597
gi|7959824|gb|AF116663.1|	2006	noncoding	-0.0908707
gi|7959848|gb|AF116675.1|	829	noncoding	-1.15562
gi|7959934|gb|AF116718.1|	1549	noncoding	-0.949269
gi|7981273|emb|AJ269529.2|	3068	coding	2.09474
gi|7981276|emb|AJ272212.1|	3460	coding	0.597698
gi|7981278|emb|AJ277912.1|	568	noncoding	-0.9517
gi|8077082|gb|AF233436.2|	3538	coding	5.25807
gi|8081018|gb|AF038499.2|	2749	coding	3.44603
gi|8118039|gb|AF209923.1|	1038	coding	1.22755
gi|8118220|gb|AF231919.1|	10646	coding	16.273
gi|8216988|emb|AJ278112.1|	2463	coding	1.36495
gi|8570640|gb|AF159700.1|	3379	coding	2.60785
gi|8575779|gb|AF272897.1|	2338	coding	2.13648
gi|8655616|emb|AL359561.1|	1249	noncoding	-0.15152
gi|8655677|emb|AL359609.1|	2476	coding	0.20972
gi|8698842|dbj|AB007191.2|	2070	noncoding	-0.363249
gi|8705239|gb|AF272390.1|	6839	coding	12.4068
gi|8777848|gb|AF229804.1|	2677	noncoding	-0.571927
gi|8850244|gb|L13738.2|HUMNRTYKIN	4548	coding	7.37731
gi|8895086|gb|AF164792.1|	1752	coding	1.09934
gi|8895096|gb|AF164797.1|	868	noncoding	-0.526765
gi|8919388|emb|AL360187.1|	779	noncoding	-0.508312
gi|8977865|emb|AJ277028.1|	3164	coding	6.41387
gi|9188417|emb|AL365513.1|	1346	coding	0.660685
gi|9230664|gb|AF234882.1|	2061	coding	1.03118
gi|9295171|gb|AF201934.1|	1652	coding	0.59874
gi|9295326|gb|AF226044.1|	5519	coding	3.12619
gi|9295338|gb|AF226050.1|	1522	coding	0.751548
gi|9367855|emb|AL389948.1|	2414	coding	2.28004
gi|9367861|emb|AL389953.1|	1400	coding	0.581127
gi|9368878|emb|AL390145.1|	4412	noncoding	-1.12506
gi|9392654|gb|AF275815.1|	2506	coding	0.561837
gi|9437342|gb|AF168714.1|	1037	noncoding	-0.275085
gi|9506542|ref|NM_019556.1|	2358	noncoding	-0.0755592
gi|9506662|ref|NM_019062.1|	1268	coding	0.989926
gi|9581840|dbj|AB021262.1|	2980	noncoding	-0.501808
gi|9587087|gb|AF220263.1|	4750	noncoding	-0.739794
gi|9623383|gb|AF269255.1|	2962	coding	1.97522
gi|9652120|gb|AF271212.1|	2035	coding	3.32627
gi|9664145|dbj|AB045732.1|	3818	coding	2.53507
gi|9755158|gb|AF285167.1|	10442	coding	16.0112
gi|9798453|emb|AJ272137.1|	3586	coding	2.62775
gi|9802006|gb|AF210650.1|	1491	noncoding	-0.998347
gi|9844923|gb|AF287269.1|	2051	coding	3.33265
gi|9859002|gb|AF189062.4|	1646	coding	0.822302
gi|9886758|gb|AF081567.1|	3202	coding	2.83754
gi|9929917|dbj|AB038783.1|	3941	coding	3.52664
gi|9951919|ref|NM_016734.1|	3650	coding	0.455833
gi|9956066|gb|AY007154.1|	1225	noncoding	-1.14396
gi|9956068|gb|AY007156.1|	1961	noncoding	-1.12515
gi|9963762|gb|AF183412.1|	1755	coding	1.6607
gi|9963846|gb|AF225422.1|	1448	coding	1.0599
gi|9965385|gb|AF293366.1|	860	noncoding	-1.22834
gi|9968289|emb|AJ276316.1|	4317	coding	0.501937
gi|9992877|gb|AF240468.1|	2949	coding	3.53544
gi|9992883|gb|AF245517.1|	3137	coding	4.94752
gi|10039438|dbj|AB048363.1|	2199	coding	1.9522
gi|10039442|dbj|AB048365.1|	6200	coding	8.69662
gi|10047170|dbj|AB046773.1|	5538	coding	5.70709
gi|10047300|dbj|AB046833.1|	4573	coding	4.04603
gi|10047302|dbj|AB046834.1|	4143	coding	6.18815
gi|10121887|gb|AF302095.1|	809	noncoding	-0.123791
gi|10197599|gb|AF146019.1|	2396	coding	0.0148353
gi|10241707|emb|AL442073.1|	3150	coding	1.76289
gi|10242344|gb|AF300796.1|	1990	coding	1.27961
gi|10432694|dbj|AK021499.1|	1866	noncoding	-1.28365
gi|10432721|dbj|AK021524.1|	1921	noncoding	-1.12079
gi|10432736|dbj|AK021536.1|	1860	coding	1.10509
gi|10432776|dbj|AK021570.1|	1792	noncoding	-1.17234
gi|10432786|dbj|AK021578.1|	1901	noncoding	-0.982088
gi|10432870|dbj|AK021647.1|	1548	noncoding	-0.475578
gi|10432891|dbj|AK021661.1|	1816	noncoding	-1.11282
gi|10432965|dbj|AK021725.1|	2036	noncoding	-1.32021
gi|10433041|dbj|AK021786.1|	3125	coding	0.47753
gi|10433082|dbj|AK021817.1|	1670	noncoding	-0.899344
gi|10433162|dbj|AK021876.1|	1820	noncoding	-0.859314
gi|10433200|dbj|AK021907.1|	2050	noncoding	-0.991551
gi|10433214|dbj|AK021918.1|	1830	coding	3.40476
gi|10433229|dbj|AK021929.1|	1306	coding	1.07855
gi|10433346|dbj|AK022030.1|	2527	noncoding	-1.26922
gi|10433358|dbj|AK022040.1|	3148	noncoding	-0.881071
gi|10433544|dbj|AK022200.1|	2461	noncoding	-1.09018
gi|10433546|dbj|AK022202.1|	2491	noncoding	-1.08093
gi|10433551|dbj|AK022207.1|	2323	coding	3.87308
gi|10433600|dbj|AK022244.1|	2079	noncoding	-0.591022
gi|10433770|dbj|AK022385.1|	1714	noncoding	-1.25487
gi|10433836|dbj|AK022440.1|	2496	coding	2.80655
gi|10433912|dbj|AK022494.1|	3389	coding	5.37461
gi|10434056|dbj|AK022583.1|	2196	noncoding	-1.21223
gi|10434081|dbj|AK022600.1|	1982	coding	1.39101
gi|10434188|dbj|AK022664.1|	2169	noncoding	-1.09629
gi|10434338|dbj|AK022752.1|	2315	coding	3.63964
gi|10434380|dbj|AK022779.1|	2153	coding	1.03181
gi|10434395|dbj|AK022790.1|	4190	coding	6.25908
gi|10434407|dbj|AK022798.1|	1746	noncoding	-0.990241
gi|10434479|dbj|AK022848.1|	3614	noncoding	-1.02107
gi|10434527|dbj|AK022878.1|	2510	coding	0.538233
gi|10434549|dbj|AK022892.1|	2976	noncoding	-1.13004
gi|10434555|dbj|AK022897.1|	2280	noncoding	-1.06539
gi|10434560|dbj|AK022901.1|	2432	noncoding	-1.32698
gi|10434694|dbj|AK022986.1|	2667	noncoding	-1.10229
gi|10434719|dbj|AK023004.1|	2278	coding	2.852
gi|10434749|dbj|AK023026.1|	2095	coding	3.22586
gi|10434756|dbj|AK023030.1|	2480	coding	1.39259
gi|10434796|dbj|AK023055.1|	2103	noncoding	-0.668025
gi|10434805|dbj|AK023061.1|	2245	noncoding	-1.11891
gi|10434819|dbj|AK023070.1|	3112	coding	0.851929
gi|10434839|dbj|AK023083.1|	3263	coding	3.36725
gi|10434888|dbj|AK023115.1|	2051	noncoding	-1.10043
gi|10434971|dbj|AK023169.1|	2477	coding	1.28977
gi|10435059|dbj|AK023224.1|	2318	noncoding	-0.694235
gi|10435063|dbj|AK023226.1|	3068	coding	0.768612
gi|10435112|dbj|AK023259.1|	2368	noncoding	-1.28035
gi|10435118|dbj|AK023263.1|	2897	coding	1.74754
gi|10435181|dbj|AK023304.1|	1704	noncoding	-0.945489
gi|10435213|dbj|AK023325.1|	2032	noncoding	-1.10286
gi|10435251|dbj|AK023353.1|	1607	coding	1.19101
gi|10435278|dbj|AK023371.1|	2455	noncoding	-1.06785
gi|10435313|dbj|AK023394.1|	1808	noncoding	-1.08876
gi|10435334|dbj|AK023409.1|	1915	coding	2.41644
gi|10435352|dbj|AK023420.1|	2187	noncoding	-1.15172
gi|10435434|dbj|AK023487.1|	2857	noncoding	-0.301103
gi|10435454|dbj|AK023503.1|	2845	coding	3.25133
gi|10435492|dbj|AK023532.1|	2708	coding	1.80065
gi|10435654|dbj|AK023663.1|	2593	noncoding	-0.985205
gi|10435661|dbj|AK023669.1|	2481	coding	0.757831
gi|10435671|dbj|AK023676.1|	2719	coding	0.00515785
gi|10435681|dbj|AK023682.1|	2513	noncoding	-1.21275
gi|10435702|dbj|AK023697.1|	1947	noncoding	-1.08788
gi|10435704|dbj|AK023699.1|	1868	noncoding	-1.00929
gi|10435802|dbj|AK023769.1|	3233	noncoding	-1.26938
gi|10435845|dbj|AK023800.1|	3594	noncoding	-1.06806
gi|10435881|dbj|AK023828.1|	5255	coding	3.96491
gi|10435907|dbj|AK023847.1|	5124	noncoding	-1.30105
gi|10435918|dbj|AK023854.1|	2184	coding	2.29359
gi|10435926|dbj|AK023860.1|	2416	coding	1.765
gi|10435955|dbj|AK023883.1|	3107	noncoding	-0.990324
gi|10435973|dbj|AK023899.1|	3152	coding	2.55353
gi|10436042|dbj|AK023946.1|	2450	noncoding	-1.06719
gi|10436201|dbj|AK023980.1|	1508	coding	1.67554
gi|10436248|dbj|AK024007.1|	1277	noncoding	-1.14058
gi|10436251|dbj|AK024009.1|	1376	coding	1.30124
gi|10436255|dbj|AK024011.1|	1872	coding	1.94011
gi|10436268|dbj|AK024018.1|	1631	coding	0.00578303
gi|10436348|dbj|AK024067.1|	3807	coding	0.35639
gi|10436408|dbj|AK024110.1|	1958	coding	0.917878
gi|10436468|dbj|AK024157.1|	1946	noncoding	-0.998984
gi|10436603|dbj|AK024267.1|	3980	coding	0.888918
gi|10436618|dbj|AK024277.1|	3419	coding	0.246593
gi|10436754|dbj|AK024382.1|	3706	noncoding	-0.588029
gi|10436819|dbj|AK024518.1|	1881	noncoding	-1.18706
gi|10436840|dbj|AK024536.1|	1575	noncoding	-0.92135
gi|10436863|dbj|AK024555.1|	1021	noncoding	-0.61604
gi|10437058|dbj|AK024707.1|	2114	coding	0.636513
gi|10437100|dbj|AK024736.1|	2240	noncoding	-1.13132
gi|10437139|dbj|AK024764.1|	1652	noncoding	-0.58702
gi|10437269|dbj|AK024861.1|	1999	noncoding	-1.1523
gi|10437282|dbj|AK024871.1|	2162	noncoding	-0.996335
gi|10437295|dbj|AK024883.1|	2344	coding	0.180591
gi|10437344|dbj|AK024926.1|	2632	noncoding	-1.19802
gi|10437362|dbj|AK024941.1|	2380	noncoding	-0.901099
gi|10437392|dbj|AK024966.1|	2912	coding	1.09392
gi|10437511|dbj|AK025071.1|	1707	noncoding	-1.08466
gi|10437530|dbj|AK025086.1|	1832	noncoding	-1.24703
gi|10437566|dbj|AK025114.1|	2060	noncoding	-1.03127
gi|10437571|dbj|AK025118.1|	1747	noncoding	-0.645026
gi|10437647|dbj|AK025184.1|	2671	noncoding	-0.988267
gi|10437681|dbj|AK025214.1|	1641	noncoding	-1.14847
gi|10437714|dbj|AK025243.1|	954	noncoding	-1.09654
gi|10437737|dbj|AK025262.1|	2218	coding	2.31134
gi|10437755|dbj|AK025273.1|	2770	coding	0.586775
gi|10437822|dbj|AK025328.1|	2928	coding	2.03547
gi|10437849|dbj|AK025351.1|	2280	coding	2.28536
gi|10437851|dbj|AK025352.1|	3878	noncoding	-0.756795
gi|10437868|dbj|AK025366.1|	2013	noncoding	-0.839421
gi|10437875|dbj|AK025372.1|	1987	coding	2.58932
gi|10437886|dbj|AK025383.1|	882	noncoding	-0.00487782
gi|10437940|dbj|AK025430.1|	2618	noncoding	-1.24415
gi|10437962|dbj|AK025447.1|	3016	coding	0.51211
gi|10437968|dbj|AK025451.1|	2995	noncoding	-1.1133
gi|10437971|dbj|AK025453.1|	2252	noncoding	-1.2123
gi|10437994|dbj|AK025471.1|	2188	noncoding	-0.87056
gi|10438026|dbj|AK025493.1|	2285	coding	2.02452
gi|10438068|dbj|AK025525.1|	2225	noncoding	-1.23765
gi|10438119|dbj|AK025567.1|	2757	noncoding	-0.725755
gi|10438120|dbj|AK025568.1|	2839	coding	3.85832
gi|10438122|dbj|AK025569.1|	3874	coding	0.649098
gi|10438155|dbj|AK025592.1|	2248	coding	1.43329
gi|10438194|dbj|AK025621.1|	3494	noncoding	-1.08043
gi|10438197|dbj|AK025623.1|	1240	coding	0.135319
gi|10438227|dbj|AK025645.1|	2415	coding	0.727266
gi|10438299|dbj|AK025697.1|	3715	noncoding	-0.412267
gi|10438304|dbj|AK025702.1|	2435	noncoding	-1.35802
gi|10438305|dbj|AK025703.1|	1990	noncoding	-1.0993
gi|10438333|dbj|AK025724.1|	2047	noncoding	-0.821619
gi|10438340|dbj|AK025731.1|	2052	noncoding	-1.11506
gi|10438341|dbj|AK025732.1|	2495	coding	0.983417
gi|10438344|dbj|AK025735.1|	2185	coding	0.190814
gi|10438391|dbj|AK025773.1|	2162	noncoding	-1.23242
gi|10438411|dbj|AK025790.1|	3051	coding	4.32266
gi|10438414|dbj|AK025793.1|	3540	noncoding	-1.11835
gi|10438415|dbj|AK025794.1|	2547	noncoding	-1.23553
gi|10438428|dbj|AK025806.1|	2861	noncoding	-0.797065
gi|10438586|dbj|AK025922.1|	1619	coding	1.53528
gi|10438649|dbj|AK025967.1|	1478	noncoding	-0.768301
gi|10438680|dbj|AK025989.1|	1506	coding	2.07396
gi|10438695|dbj|AK026000.1|	2747	coding	4.65876
gi|10438716|dbj|AK026014.1|	1985	coding	0.518888
gi|10438840|dbj|AK026099.1|	1569	noncoding	-0.810509
gi|10438841|dbj|AK026100.1|	1659	noncoding	-0.812918
gi|10438902|dbj|AK026145.1|	1464	coding	1.12656
gi|10438948|dbj|AK026182.1|	2089	coding	1.41349
gi|10438980|dbj|AK026206.1|	2317	noncoding	-0.609733
gi|10438987|dbj|AK026211.1|	1315	noncoding	-0.446445
gi|10438998|dbj|AK026219.1|	1261	noncoding	-0.397385
gi|10439051|dbj|AK026256.1|	1336	coding	0.801117
gi|10439096|dbj|AK026285.1|	1420	noncoding	-1.20574
gi|10439175|dbj|AK026340.1|	1350	noncoding	-0.586413
gi|10439200|dbj|AK026359.1|	1458	noncoding	-1.04282
gi|10439205|dbj|AK026363.1|	1280	coding	0.155367
gi|10439261|dbj|AK026407.1|	1509	noncoding	-1.08131
gi|10439275|dbj|AK026415.1|	3004	coding	0.820398
gi|10439291|dbj|AK026429.1|	3002	noncoding	-0.67911
gi|10439307|dbj|AK026442.1|	798	coding	0.69135
gi|10439320|dbj|AK026451.1|	2234	coding	2.13912
gi|10439361|dbj|AK026488.1|	2428	coding	2.08614
gi|10439387|dbj|AK026512.1|	1265	noncoding	-1.08522
gi|10439413|dbj|AK026534.1|	967	coding	0.856883
gi|10439447|dbj|AK026565.1|	4140	coding	4.33901
gi|10439489|dbj|AK026601.1|	1700	noncoding	-1.11087
gi|10439512|dbj|AK026620.1|	597	noncoding	-0.490518
gi|10439537|dbj|AK026640.1|	2021	noncoding	-0.356645
gi|10439589|dbj|AK026682.1|	3027	noncoding	-1.06286
gi|10439696|dbj|AK026768.1|	1917	noncoding	-0.567289
gi|10439725|dbj|AK026790.1|	2327	noncoding	-1.06692
gi|10439766|dbj|AK026821.1|	2020	coding	2.52817
gi|10439772|dbj|AK026826.1|	2493	noncoding	-0.817502
gi|10439797|dbj|AK026843.1|	2124	noncoding	-0.79651
gi|10439817|dbj|AK026859.1|	1348	noncoding	-1.22651
gi|10439841|dbj|AK026880.1|	1729	noncoding	-0.91229
gi|10439846|dbj|AK026884.1|	2697	coding	3.61074
gi|10439862|dbj|AK026895.1|	1732	noncoding	-1.14984
gi|10439882|dbj|AK026912.1|	2400	coding	2.23112
gi|10439894|dbj|AK026922.1|	1750	noncoding	-0.931146
gi|10439899|dbj|AK026927.1|	2506	coding	2.05109
gi|10439952|dbj|AK026965.1|	2490	noncoding	-0.845144
gi|10439987|dbj|AK026990.1|	2429	coding	3.27899
gi|10440025|dbj|AK027016.1|	2336	coding	0.875493
gi|10440133|dbj|AK027096.1|	1388	noncoding	-0.20568
gi|10440140|dbj|AK027101.1|	1299	noncoding	-0.862377
gi|10440180|dbj|AK027130.1|	1487	noncoding	-0.701498
gi|10440245|dbj|AK027179.1|	2275	noncoding	-1.00014
gi|10440266|dbj|AK027197.1|	2454	noncoding	-0.770442
gi|10440360|dbj|AK024426.1|	4737	coding	1.94989
gi|10440374|dbj|AK024433.1|	4503	coding	0.238039
gi|10440465|dbj|AK024476.1|	4494	coding	2.80076
gi|10440485|dbj|AK024486.1|	4186	coding	0.972108
gi|10440517|dbj|AK024499.1|	4292	noncoding	-0.166654
gi|10441866|gb|AF217968.1|	1577	coding	1.59257
gi|10441870|gb|AF217970.1|	2854	noncoding	-1.01704
gi|10441878|gb|AF217974.1|	2070	noncoding	-0.507964
gi|10441880|gb|AF217975.1|	2592	coding	1.58736
gi|10444416|gb|AF297709.1|	2580	coding	5.65322
gi|10503979|gb|AF177340.1|	1918	coding	0.571008
gi|10567589|gb|AF207661.1|	6082	coding	11.3452
gi|10717164|gb|AF306347.1|	1510	coding	1.9138
gi|10732605|gb|AF193041.1|	3108	coding	3.6034
gi|10732637|gb|AF193057.1|	1493	noncoding	-0.415574
gi|10732649|gb|AF202637.1|	1034	coding	0.655028
gi|10799802|emb|AJ404857.1|	1196	coding	1.46006
gi|10801155|gb|AF204172.1|	1687	coding	0.609888
gi|10803414|emb|AJ296152.1|	2524	coding	1.03223
gi|11034724|dbj|AB030240.1|	2115	coding	1.44169
gi|11055966|gb|AF255443.2|	3903	coding	4.01181
gi|11066257|gb|AF197954.1|	2021	coding	1.92586
gi|11094140|dbj|AB044661.1|	1829	coding	1.63384
gi|11095824|gb|AF279782.1|AF279782	1687	noncoding	-1.04251
gi|11230444|emb|AJ292757.1|	3495	coding	2.17155
gi|11230857|dbj|AB031046.1|	2779	coding	3.76165
gi|11245443|gb|AF308472.1|	3017	coding	4.90009
gi|11322267|emb|AJ277441.1|	3728	coding	4.46308
gi|11323303|dbj|AB038318.1|	518	noncoding	-0.132568
gi|11493418|gb|AF130056.1|	1281	noncoding	-1.06535
gi|11493432|gb|AF130063.1|	2933	noncoding	-1.01946
gi|11493501|gb|AF130099.1|	2380	noncoding	-0.974684
gi|11493551|gb|AF132203.1|	703	noncoding	-0.760676
gi|11493703|gb|AF202144.1|	3933	coding	2.79452
gi|11528009|gb|AY009951.1|	3539	coding	2.55728
gi|11558399|emb|AJ299431.1|	1665	coding	0.989541
gi|11559922|ref|NM_022170.1|	2546	noncoding	-0.400483
gi|11761691|gb|AF213666.1|	2328	coding	0.982771
gi|11875406|gb|AF238316.1|	1964	coding	0.482029
gi|11875414|gb|AF238323.1|AF238323	1500	noncoding	-1.15896
gi|11968050|ref|NM_022493.1|	2109	coding	2.56036
gi|11992031|gb|AF303134.1|	2551	coding	2.19005
gi|12001959|gb|AF060223.1|	1377	noncoding	-0.760602
gi|12002037|gb|AF063603.1|	1401	coding	0.0669897
gi|12002124|gb|AF108658.1|	2974	coding	2.55044
gi|12003342|gb|AF211848.1|	1837	coding	1.60232
gi|12004291|gb|AF215824.1|	2583	coding	2.31773
gi|12005983|gb|AF265440.1|	1693	coding	0.590777
gi|12006040|gb|AF267857.1|	1423	noncoding	-0.560365
gi|12052731|emb|AL136548.1|	4117	coding	0.376783
gi|12052769|emb|AL136622.1|	1426	coding	0.486012
gi|12052779|emb|AL136627.1|	2305	noncoding	-0.563612
gi|12052783|emb|AL136629.1|	3229	coding	1.70584
gi|12052893|emb|AL136685.1|	3088	coding	1.41383
gi|12052939|emb|AL136710.1|	3470	coding	3.55209
gi|12052972|emb|AL136727.1|	3084	noncoding	-0.306577
gi|12053014|emb|AL136749.1|	5130	coding	4.86599
gi|12053064|emb|AL136776.1|	4600	coding	5.05924
gi|12053082|emb|AL136785.1|	5282	coding	1.45029
gi|12053086|emb|AL136787.1|	3758	coding	4.0916
gi|12053136|emb|AL136813.1|	2147	coding	4.96385
gi|12053158|emb|AL136824.1|	2594	coding	1.87052
gi|12053168|emb|AL136830.1|	1232	noncoding	-1.02181
gi|12053252|emb|AL136874.1|	1693	coding	1.25572
gi|12053254|emb|AL136875.1|	3623	coding	3.95208
gi|12053290|emb|AL136897.1|	3290	coding	2.81134
gi|12053304|emb|AL136904.1|	3876	noncoding	-0.417769
gi|12053314|emb|AL136910.1|	1914	coding	1.79106
gi|12053344|emb|AL136925.1|	3352	coding	9.07373
gi|12054029|emb|AJ291578.1|	5700	coding	9.65065
gi|12060936|gb|AF312024.1|	10065	coding	29.9422
gi|12082808|gb|AF315325.1|	1608	coding	2.36893
gi|12224858|emb|AL512718.1|	640	noncoding	-0.107472
gi|12224890|emb|AL512740.1|	620	noncoding	-0.843418
gi|12224952|emb|AL512710.1|	2360	noncoding	-0.630396
gi|12224986|emb|AL512762.1|	4991	noncoding	-0.111852
gi|12227251|emb|AJ278245.1|	3972	coding	0.819866
gi|12240334|gb|AF331796.1|	3325	coding	6.0387
gi|12247741|gb|AF322184.1|	5059	coding	2.38524
gi|12248764|dbj|AB014733.1|	2469	noncoding	-1.05039
gi|12276123|gb|AF317129.1|	2774	coding	0.984816
gi|12584838|gb|AF284750.1|	999	coding	0.325323
gi|12597446|gb|AF314090.1|	1938	coding	0.763705
gi|12641918|gb|AF102848.1|	1649	coding	2.62448
gi|12642269|gb|AF225985.1|	8131	coding	10.8526
gi|12642273|gb|AF225987.1|	9123	coding	12.4121
gi|12652532|gb|BC000004.1|	1138	coding	0.245786
gi|12652938|gb|BC000226.1|	3597	noncoding	-0.364176
gi|12652944|gb|BC000230.1|	1349	noncoding	-0.0578886
gi|12652954|gb|BC000238.1|	2460	coding	3.0356
gi|12652982|gb|BC000252.1|	2928	coding	3.01705
gi|12652996|gb|BC000259.1|	2598	coding	1.26724
gi|12653000|gb|BC000261.1|	2415	coding	2.22636
gi|12653022|gb|BC000274.1|	1724	coding	1.46604
gi|12653032|gb|BC000280.1|	3037	coding	4.43144
gi|12653618|gb|BC000587.1|	657	noncoding	-0.551792
gi|12653636|gb|BC000596.1|	969	noncoding	-0.243861
gi|12654042|gb|BC000825.1|	1120	noncoding	-0.997314
gi|12654110|gb|BC000868.1|	1240	noncoding	-0.821001
gi|12654152|gb|BC000894.1|	616	noncoding	-0.452632
gi|12654262|gb|BC000952.1|	1846	coding	0.955877
gi|12654318|gb|BC000980.1|	2042	coding	1.71408
gi|12654678|gb|BC001178.1|	1129	noncoding	-0.392496
gi|12654680|gb|BC001179.1|	4412	coding	10.0532
gi|12654714|gb|BC001199.1|	2712	coding	0.966705
gi|12654716|gb|BC001200.1|	3319	coding	5.68586
gi|12654824|gb|BC001255.1|	2120	noncoding	-0.61788
gi|12654930|gb|BC001312.1|	1847	coding	2.38371
gi|12654950|gb|BC001323.1|	1702	coding	1.56538
gi|12654996|gb|BC001346.1|	1353	coding	0.0683923
gi|12655062|gb|BC001381.1|	1704	coding	0.10871
gi|12655146|gb|BC001428.1|	1197	noncoding	-0.375577
gi|12655188|gb|BC001451.1|	1568	coding	1.72529
gi|12697311|emb|AJ295990.1|	5254	coding	6.18205
gi|12697906|dbj|AB051468.1|	5135	coding	6.6155
gi|12697944|dbj|AB051487.1|	4790	coding	3.27918
gi|12697964|dbj|AB051497.1|	4071	noncoding	-0.247437
gi|12697992|dbj|AB051511.1|	8082	coding	0.258138
gi|12698010|dbj|AB051520.1|	4784	coding	2.48931
gi|12698046|dbj|AB051538.1|	4371	coding	5.40928
gi|12698050|dbj|AB051540.1|	3839	coding	4.69106
gi|12698052|dbj|AB051541.1|	4088	coding	3.95954
gi|12698076|dbj|AB051553.1|	4809	coding	4.83798
gi|12743935|gb|AF230330.1|	1931	coding	2.03334
gi|12744299|gb|AF315716.1|	336	noncoding	-1.22505
gi|12751138|gb|AF307338.1|	3243	coding	4.69642
gi|12751520|gb|AF187845.2|	3009	noncoding	-0.847117
gi|12803024|gb|BC000972.2|	2280	coding	4.87993
gi|12803034|gb|BC000991.2|	1291	coding	2.43504
gi|12803038|gb|BC000996.2|	1237	noncoding	-0.461877
gi|12803256|gb|BC002443.1|	1262	coding	1.02755
gi|12804002|gb|BC002853.1|	1196	coding	0.832231
gi|12804186|gb|BC002951.1|	3571	coding	1.8347
gi|12804222|gb|BC002970.1|	2062	coding	2.6067
gi|12804274|gb|BC002996.1|	3020	coding	3.05555
gi|12804298|gb|BC003008.1|	2013	coding	2.04948
gi|12804306|gb|BC003012.1|	1931	coding	1.80516
gi|12804314|gb|BC003016.1|	1021	coding	0.660223
gi|12804358|gb|BC003040.1|	1595	coding	1.7262
gi|12804586|gb|BC001713.1|	1244	noncoding	-0.575684
gi|12804614|gb|BC001729.1|	2226	coding	2.7018
gi|12804658|gb|BC001754.1|	875	coding	0.465035
gi|12804696|gb|BC001777.1|	1440	coding	0.909257
gi|12804856|gb|BC001874.1|	2279	coding	1.08946
gi|12804984|gb|BC001946.1|	2278	coding	2.87856
gi|13097176|gb|BC003358.1|	2171	coding	0.311159
gi|13097596|gb|BC003517.1|	1991	coding	0.837053
gi|13097632|gb|BC003534.1|	2854	coding	4.06373
gi|13097653|gb|BC003541.1|	2727	coding	0.917752
gi|13097692|gb|BC003555.1|	2801	coding	5.57207
gi|13097728|gb|BC003567.1|	1623	coding	3.12578
gi|13097773|gb|BC003584.1|	1133	coding	0.295009
gi|13111806|gb|BC000170.2|	1622	coding	1.89789
gi|13111854|gb|BC003094.1|	3967	coding	7.62856
gi|13111868|gb|BC003102.1|	554	noncoding	-0.318392
gi|13111910|gb|BC003126.1|	3070	coding	3.46628
gi|13111940|gb|BC003142.1|	1173	coding	0.304464
gi|13111972|gb|BC003159.1|	1794	coding	0.779424
gi|13111994|gb|BC003170.1|	3889	coding	5.4257
gi|13112008|gb|BC003178.1|	1844	coding	2.702
gi|13160924|dbj|AB047686.1|	6278	coding	4.89528
gi|13160958|gb|AF321876.1|	2200	coding	2.83839
gi|13162185|emb|AJ277460.1|	3187	coding	6.90805
gi|13171052|emb|AJ296272.1|	257	noncoding	-1.0822
gi|13183072|gb|AF237782.1|	3737	coding	1.99997
gi|13186200|gb|AF247820.3|	3941	coding	3.53783
gi|13194575|gb|AF306510.1|	2667	coding	0.84478
gi|13276580|emb|AJ303368.1|	432	noncoding	-0.926112
gi|13276616|emb|AL136555.1|	1257	noncoding	-0.00295781
gi|13276664|emb|AL136581.1|	1464	coding	0.247004
gi|13279013|gb|BC004248.1|	1876	coding	2.19033
gi|13279136|gb|BC004290.1|	1769	coding	1.55055
gi|13279148|gb|BC004294.1|	541	coding	0.124561
gi|13279196|gb|BC004310.1|	2262	coding	0.911051
gi|13279298|gb|BC004348.1|	3014	coding	2.90542
gi|13279334|gb|BC004361.1|	1514	coding	2.83731
gi|13325123|gb|BC004375.1|	4202	coding	3.36625
gi|13325129|gb|BC004378.1|	2027	noncoding	-0.413923
gi|13325215|gb|BC004427.1|	967	coding	1.25919
gi|13359164|dbj|AB051432.1|	6645	coding	0.717856
gi|13359170|dbj|AB051435.1|	5851	noncoding	-0.169834
gi|13359180|dbj|AB051441.1|	5147	noncoding	-0.917677
gi|13359202|dbj|AB051452.1|	4311	coding	0.470273
gi|13359208|dbj|AB051455.1|	5779	coding	5.88682
gi|13365650|dbj|AB045118.1|	2164	coding	0.071293
gi|13376266|ref|NM_024848.1|	1641	coding	1.58148
gi|13376334|ref|NM_024886.1|	1469	noncoding	-0.182697
gi|13376833|ref|NM_025231.1|	1290	coding	0.615829
gi|13378204|gb|AY010115.1|	4240	noncoding	-1.28767
gi|13383475|gb|AF300717.1|	3113	coding	2.8808
gi|13436259|gb|BC004929.1|	2189	coding	2.05849
gi|13436373|gb|BC004969.1|	1004	noncoding	-1.11709
gi|13477120|gb|BC005015.1|	1373	noncoding	-0.0846707
gi|13477184|gb|BC005054.1|	1128	coding	0.473596
gi|13477222|gb|BC005077.1|	918	noncoding	-1.31656
gi|13477244|gb|BC005090.1|	1320	coding	0.679045
gi|13477252|gb|BC005095.1|	1920	noncoding	-1.07915
gi|13491609|gb|AF196185.1|	5958	coding	6.25873
gi|13507313|gb|AF339775.1|	2069	noncoding	-1.17925
gi|13507354|gb|AF339816.1|	1516	noncoding	-1.14968
gi|13528800|gb|BC005200.1|	1021	noncoding	-0.809817
gi|13528845|gb|BC005222.1|	1090	noncoding	-0.324986
gi|13528863|gb|BC005232.1|	1255	noncoding	-1.00763
gi|13528953|gb|BC005268.1|	1420	coding	0.261312
gi|13529112|gb|BC005331.1|	1449	noncoding	-1.15358
gi|13529142|gb|BC005343.1|	1191	coding	0.585653
gi|13529205|gb|BC005368.1|	1854	coding	0.786867
gi|13537201|dbj|AB047004.1|	4088	coding	11.0801
gi|13543511|gb|BC005914.1|	1848	coding	0.659211
gi|13543966|gb|BC006122.1|	1529	coding	0.138014
gi|13543981|gb|BC006129.1|	1125	coding	1.53712
gi|13544054|gb|BC006161.1|	3012	coding	3.16908
gi|13623602|gb|BC006419.1|	1343	noncoding	-1.11648
gi|13649589|gb|AF303588.1|	2533	coding	1.40849
gi|13785927|gb|AF353675.1|	2097	noncoding	-0.288813
gi|13817036|gb|AF034840.2|	2809	coding	2.25561
gi|13879216|gb|BC000986.2|	1240	noncoding	-1.05996
gi|13899341|ref|NM_031481.1|	2087	coding	1.06232
gi|13924719|gb|AF252872.1|	2482	coding	1.58429
gi|13936262|gb|AY029482.1|	438	noncoding	-1.00071
gi|13937718|gb|BC006008.1|	1040	coding	0.369105
gi|13937729|gb|BC006149.1|	1347	coding	1.1519
gi|13937731|gb|BC006303.1|	2209	noncoding	-1.28937
gi|13937754|gb|BC006971.1|	1917	noncoding	-0.534382
gi|13937791|gb|BC006996.1|	1023	noncoding	-0.418924
gi|13937879|gb|BC007048.1|	1121	coding	0.694146
gi|13937924|gb|BC007072.1|	1792	noncoding	-0.120657
gi|13938218|gb|BC007230.1|	2007	coding	1.96743
gi|13938280|gb|BC007268.1|	1243	coding	0.700577
gi|14009466|gb|AF217752.1|	3030	coding	4.6072
gi|14017378|gb|AF279144.2|	2320	coding	2.39107
gi|14017796|dbj|AB058693.1|	5370	coding	10.0104
gi|14017830|dbj|AB058710.1|	3140	coding	3.87949
gi|14017840|dbj|AB058715.1|	5974	coding	6.05913
gi|14017888|dbj|AB058739.1|	5083	coding	5.38244
gi|14017918|dbj|AB058754.1|	6077	coding	2.33779
gi|14017920|dbj|AB058755.1|	3952	coding	1.41844
gi|14017950|dbj|AB058770.1|	3808	coding	5.70998
gi|14017966|dbj|AB058778.1|	7119	coding	10.0573
gi|14041858|dbj|AK027280.1|	1464	coding	1.01653
gi|14041875|dbj|AK027292.1|	1831	coding	2.98117
gi|14041879|dbj|AK027295.1|	1697	coding	0.921546
gi|14042025|dbj|AK027386.1|	4653	coding	2.60209
gi|14042030|dbj|AK027389.1|	2252	coding	0.137419
gi|14042034|dbj|AK027392.1|	2138	coding	1.48397
gi|14042061|dbj|AK027406.1|	3917	coding	7.61495
gi|14042247|dbj|AK027515.1|	2411	noncoding	-0.523012
gi|14042291|dbj|AK027541.1|	2325	noncoding	-0.944416
gi|14042316|dbj|AK027557.1|	2901	coding	2.99167
gi|14042327|dbj|AK027564.1|	3457	coding	5.43024
gi|14042344|dbj|AK027573.1|	3050	coding	2.18872
gi|14042350|dbj|AK027578.1|	1920	noncoding	-0.718725
gi|14042381|dbj|AK027597.1|	2417	coding	1.02914
gi|14042388|dbj|AK027601.1|	2691	coding	3.60802
gi|14042474|dbj|AK027645.1|	3626	coding	3.83111
gi|14042484|dbj|AK027650.1|	2942	coding	2.78541
gi|14042499|dbj|AK027658.1|	2422	coding	1.78993
gi|14042533|dbj|AK027677.1|	2467	coding	0.690233
gi|14042644|dbj|AK027742.1|	1788	noncoding	-0.743709
gi|14042723|dbj|AK027787.1|	2526	noncoding	-0.382119
gi|14042738|dbj|AK027796.1|	1726	noncoding	-0.210677
gi|14042744|dbj|AK027799.1|	2162	coding	0.275415
gi|14042757|dbj|AK027806.1|	2319	coding	1.57015
gi|14042839|dbj|AK027857.1|	4080	coding	9.43717
gi|14042860|dbj|AK027871.1|	1569	coding	3.72419
gi|14042910|dbj|AK027900.1|	1847	coding	0.602176
gi|14043199|gb|BC007588.1|	1512	coding	1.16766
gi|14043232|gb|BC007606.1|	671	noncoding	-1.09113
gi|14043263|gb|BC007623.1|	869	noncoding	-0.46174
gi|14043312|gb|BC007652.1|	1192	coding	0.409276
gi|14043381|gb|BC007682.1|	1933	coding	1.8078
gi|14043676|gb|BC007808.1|	3289	coding	13.2851
gi|14043702|gb|BC007817.1|	822	noncoding	-0.704468
gi|14043710|gb|BC007821.1|	1137	noncoding	-1.14703
gi|14133206|dbj|AB011128.2|	6618	coding	10.0775
gi|14133210|dbj|AB018260.2|	5449	coding	5.38283
gi|14133230|dbj|AB028946.2|	5581	coding	3.89222
gi|14149099|dbj|AB053323.1|	2700	coding	2.63884
gi|14149652|ref|NM_014506.1|	2774	coding	0.984816
gi|14150140|ref|NM_032346.1|	1174	coding	1.7095
gi|14161494|gb|AF374416.1|	2134	coding	1.35727
gi|14165424|ref|NM_031857.1|	5984	coding	4.60235
gi|14195609|ref|NM_018937.2|	3173	coding	3.99344
gi|14196481|gb|AF218085.2|	2216	coding	1.70855
gi|14198033|gb|BC008085.1|	1556	noncoding	-1.3117
gi|14198376|gb|BC008250.1|	940	coding	0.642544
gi|14249818|gb|BC008281.1|	1531	coding	1.30002
gi|14249832|gb|BC008289.1|	827	noncoding	-0.645154
gi|14249952|gb|BC008360.1|	2091	coding	1.5499
gi|14250376|gb|BC008621.1|	829	noncoding	-0.365903
gi|14250398|gb|BC008632.1|	1832	noncoding	-0.934449
gi|14250423|gb|BC008647.1|	1819	coding	1.96752
gi|14250653|gb|BC008792.1|	1418	coding	0.810795
gi|14278952|dbj|AB052915.1|	1679	coding	2.24926
gi|14280088|gb|AF359281.1|	2469	coding	3.28492
gi|14285173|gb|AF309777.1|	3481	coding	3.37824
gi|14290425|gb|BC008976.1|	1226	coding	1.46202
gi|14290583|gb|BC009071.1|	898	coding	0.723613
gi|14318625|gb|BC009111.1|	3603	noncoding	-0.661938
gi|14349124|emb|AJ312278.1|	2390	coding	1.07652
gi|14349165|dbj|AB056152.1|	2671	coding	3.09952
gi|14388938|gb|AF337532.1|	11262	coding	17.9801
gi|14423348|gb|AF381545.1|	4762	coding	4.79661
gi|14486599|gb|AF311313.1|	3121	coding	2.57334
gi|14517599|dbj|AB026705.1|	2014	coding	1.55804
gi|14531292|gb|AF288087.1|AF288087	3905	coding	3.83054
gi|14550527|gb|BC009514.1|	761	coding	0.0408915
gi|14571499|gb|AY026895.1|	8266	coding	12.9753
gi|14582289|gb|AF276707.1|	1706	coding	0.0686958
gi|14582759|gb|AF332961.1|	2995	coding	6.87887
gi|14705985|gb|BC001658.1|	1623	coding	0.413812
gi|14707610|gb|BC003144.1|	1690	noncoding	-1.15057
gi|14708046|gb|BC003531.1|	1264	coding	1.09992
gi|14709960|gb|BC005227.1|	988	coding	0.0374735
gi|14712638|gb|BC007600.1|	1586	coding	0.244722
gi|14713444|gb|BC008292.1|	1139	noncoding	-1.20673
gi|14713914|gb|BC008711.1|	2364	coding	1.57328
gi|14714469|gb|BC010361.1|	1436	noncoding	-1.16069
gi|14714648|gb|BC010464.1|	2067	noncoding	-0.211981
gi|14714742|gb|BC010515.1|	1389	noncoding	-0.890601
gi|14714778|gb|BC010538.1|	1322	noncoding	-1.03561
gi|14714788|gb|BC010543.1|	1443	coding	1.09212
gi|14714942|gb|BC010629.1|	3717	coding	6.28123
gi|14714970|gb|BC010644.1|	2980	coding	3.46595
gi|14789967|gb|BC010839.1|	2334	coding	4.40685
gi|14790095|gb|BC010883.1|	1093	coding	0.151691
gi|14790109|gb|BC010887.1|	2282	coding	3.36082
gi|14790189|ref|NM_015001.2|	12227	coding	21.8818
gi|14906267|gb|AY039216.1|	1091	coding	1.75014
gi|15012025|gb|BC010908.1|	1123	coding	0.409459
gi|15020648|emb|AJ314645.1|	1306	coding	0.802459
gi|15030209|gb|BC011363.1|	3587	coding	4.34623
gi|15041810|gb|AY033141.1|	3912	coding	4.86331
gi|15072339|gb|AY005799.1|	1695	coding	1.84752
gi|15077007|gb|AF286340.1|	3798	coding	5.58062
gi|15077224|gb|AF290475.1|AF290475	1999	noncoding	-1.13121
gi|15079360|gb|BC011526.1|	3053	coding	2.95898
gi|15079379|gb|BC011534.1|	3755	coding	2.22337
gi|15079412|gb|BC011547.1|	2244	noncoding	-0.130554
gi|15079701|gb|BC011670.1|	986	noncoding	-0.98563
gi|15079857|gb|BC011728.1|	2146	coding	0.482021
gi|15080219|gb|BC011880.1|	1022	coding	0.0349736
gi|15080228|gb|BC011885.1|	2111	coding	2.56667
gi|15080243|gb|BC011890.1|	2193	coding	1.47444
gi|15080464|gb|BC011977.1|	1675	coding	2.21262
gi|15080531|gb|BC012003.1|	1097	coding	0.95823
gi|15080571|gb|BC012027.1|	1576	noncoding	-0.211287
gi|15080574|gb|BC012028.1|	1334	noncoding	-0.195741
gi|15082280|gb|BC012043.1|	2380	coding	0.695158
gi|15082294|gb|BC012052.1|	1832	coding	2.9737
gi|15082345|gb|BC012083.1|	2038	coding	1.24879
gi|15082388|gb|BC012108.1|	1227	noncoding	-1.00759
gi|15082434|gb|BC012136.1|	1836	coding	1.42162
gi|15082450|gb|BC012142.1|	3033	coding	2.02031
gi|15082490|gb|BC012160.1|	1323	coding	0.127446
gi|15082567|gb|BC012191.1|	2712	coding	0.301919
gi|15126753|gb|BC012299.1|	903	noncoding	-0.0583579
gi|15193204|gb|AF398509.1|	2771	coding	2.08518
gi|15211932|emb|AJ315644.1|	3261	coding	3.39624
gi|15213262|gb|AY048119.1|	2634	coding	3.84923
gi|15214698|gb|BC012484.1|	2798	noncoding	-1.2727
gi|15214804|gb|BC012537.1|	1865	coding	1.54498
gi|15214806|gb|BC012539.1|	706	noncoding	-0.274597
gi|15214878|gb|BC012578.1|	972	coding	0.219999
gi|15277437|gb|BC011188.1|	1962	noncoding	-0.949136
gi|15277460|gb|BC011382.1|	2258	coding	2.60865
gi|15277498|gb|BC012852.1|	1873	noncoding	-0.129722
gi|15277724|gb|BC012912.1|	2231	coding	4.42793
gi|15277898|gb|BC012940.1|	2214	coding	0.41735
gi|15278181|gb|AF401654.1|	4562	coding	6.91262
gi|15301498|gb|BC013229.1|	2790	noncoding	-0.7618
gi|15321589|gb|AF301598.1|	2907	coding	0.409965
gi|15341735|gb|BC012026.1|	1433	noncoding	-0.151197
gi|15341746|gb|BC012290.1|	851	noncoding	-0.477442
gi|15395289|emb|AJ320497.1|	13670	coding	27.2449
gi|15426623|gb|BC013854.1|	1431	coding	1.81361
gi|15488887|gb|BC013574.1|	2707	coding	1.25193
gi|15489022|gb|BC013630.1|	1197	coding	0.829485
gi|15489142|gb|BC013679.1|	997	noncoding	-1.15858
gi|15530266|gb|BC013919.1|	1569	coding	1.11302
gi|15530278|gb|BC013929.1|	1422	noncoding	-1.01791
gi|15559357|gb|BC014048.1|	2295	noncoding	-0.61335
gi|15559536|gb|BC014130.1|	2316	coding	3.56541
gi|15620820|dbj|AB067468.1|	6309	coding	7.79207
gi|15620832|dbj|AB067474.1|	3819	coding	3.9644
gi|15620866|dbj|AB067491.1|	7579	coding	6.41623
gi|15620902|dbj|AB067509.1|	5369	coding	3.83424
gi|15620906|dbj|AB067511.1|	5499	coding	4.4671
gi|15620924|dbj|AB067520.1|	3567	coding	1.88286
gi|15625395|gb|AF380356.1|	2319	noncoding	-0.460724
gi|15636659|gb|BC012184.1|	2508	coding	0.853621
gi|15637412|gb|AF409115.1|	5587	coding	0.0143332
gi|15680018|gb|BC014321.1|	1212	coding	1.23326
gi|15680073|gb|BC014360.1|	1104	noncoding	-0.882072
gi|15680163|gb|BC014427.1|	1974	coding	1.84343
gi|15680179|gb|BC014437.1|	2079	coding	0.319088
gi|15680207|gb|BC014455.1|	2147	coding	1.53394
gi|15680224|gb|BC014465.1|	1444	noncoding	-0.318598
gi|15680285|gb|BC014506.1|	1000	noncoding	-1.23217
gi|15706451|gb|BC012470.1|	887	noncoding	-1.18087
gi|15779209|gb|BC014663.1|	2071	coding	2.43024
gi|15822595|gb|AY037299.1|	6059	coding	1.79006
gi|15822651|gb|AY043278.1|	2577	coding	1.73719
gi|15928895|gb|BC014913.1|	3914	coding	3.37722
gi|15928917|gb|BC014924.1|	2815	coding	4.67157
gi|15928967|gb|BC014950.1|	1639	coding	2.91225
gi|15928973|gb|BC014952.1|	2249	coding	4.0047
gi|15929060|gb|BC014986.1|	906	coding	1.29677
gi|15929233|gb|BC015064.1|	575	noncoding	-0.873251
gi|15929404|gb|BC015134.1|	1142	noncoding	-1.00711
gi|15929410|gb|BC015139.1|	1127	coding	0.568573
gi|15929597|gb|BC015229.1|	1946	noncoding	-0.557208
gi|15929796|gb|BC015320.1|	1175	noncoding	-1.25666
gi|15929831|gb|BC015335.1|	897	noncoding	-0.33072
gi|15929909|gb|BC015377.1|	1289	coding	0.968352
gi|15929922|gb|BC015386.1|	1678	coding	1.86877
gi|15929933|gb|BC015391.1|	1470	coding	0.0588052
gi|15930032|gb|BC015460.1|	1688	coding	0.0835418
gi|15930228|gb|BC015546.1|	1011	coding	0.773894
gi|16033587|gb|AF416901.1|	2799	coding	2.76804
gi|16041693|gb|BC015715.1|	2801	coding	0.859645
gi|16041735|gb|BC015747.1|	3015	coding	3.75002
gi|16118244|gb|AY049733.1|	7274	coding	9.06782
gi|16118880|gb|AF417490.1|	4680	coding	6.99653
gi|16168680|gb|AF036536.2|	4549	coding	5.55556
gi|16197697|emb|AJ306399.1|	4332	coding	3.39268
gi|16198379|gb|BC015837.1|	1310	coding	0.598978
gi|16198480|gb|BC015921.1|	1930	coding	2.31374
gi|16198507|gb|BC015935.1|	1925	coding	0.842648
gi|16306729|gb|BC001546.1|	1303	coding	0.998151
gi|16306752|gb|BC001562.1|	3444	coding	3.04145
gi|16306773|gb|BC001576.1|	2563	noncoding	-0.981801
gi|16306775|gb|BC001578.1|	1060	noncoding	-0.970198
gi|16307257|gb|BC009717.1|	901	coding	0.361393
gi|16307263|gb|BC009720.1|	1334	noncoding	-0.129858
gi|16307282|gb|BC009731.1|	1650	coding	1.59531
gi|16307456|gb|BC010276.1|	2144	coding	2.99477
gi|16307521|gb|BC010307.1|	2958	coding	1.2956
gi|16507966|ref|NM_001975.2|	2423	coding	3.17857
gi|16549133|dbj|AK054569.1|	2003	noncoding	-1.06665
gi|16549187|dbj|AK054612.1|	2095	noncoding	-0.624943
gi|16549192|dbj|AK054616.1|	1915	coding	3.45654
gi|16549235|dbj|AK054650.1|	2328	noncoding	-1.08234
gi|16549329|dbj|AK054727.1|	2139	coding	2.30777
gi|16549334|dbj|AK054731.1|	2046	coding	3.33991
gi|16549357|dbj|AK054753.1|	2033	noncoding	-0.778944
gi|16549362|dbj|AK054757.1|	2446	noncoding	-0.00518908
gi|16549404|dbj|AK054795.1|	1684	noncoding	-0.74627
gi|16549413|dbj|AK054802.1|	2203	coding	1.48921
gi|16549418|dbj|AK054806.1|	3326	noncoding	-0.864006
gi|16549433|dbj|AK054821.1|	1269	coding	0.38931
gi|16549448|dbj|AK054835.1|	1667	coding	0.845126
gi|16549464|dbj|AK054847.1|	2295	noncoding	-1.0871
gi|16549469|dbj|AK054852.1|	2356	noncoding	-1.38711
gi|16549601|dbj|AK054965.1|	1698	noncoding	-0.0596239
gi|16549654|dbj|AK055012.1|	1964	noncoding	-0.584889
gi|16549656|dbj|AK055014.1|	1598	noncoding	-1.26178
gi|16549770|dbj|AK055112.1|	2015	noncoding	-1.05007
gi|16549789|dbj|AK055129.1|	3078	noncoding	-0.840277
gi|16549807|dbj|AK055142.1|	2387	noncoding	-1.04824
gi|16549816|dbj|AK055151.1|	2664	noncoding	-0.736452
gi|16549840|dbj|AK055171.1|	2706	noncoding	-0.383291
gi|16549867|dbj|AK055194.1|	3173	noncoding	-1.28959
gi|16549903|dbj|AK055222.1|	2265	noncoding	-1.00857
gi|16549942|dbj|AK055250.1|	1926	noncoding	-0.97572
gi|16549962|dbj|AK055266.1|	2375	noncoding	-0.934797
gi|16549982|dbj|AK055282.1|	2892	noncoding	-0.724746
gi|16550047|dbj|AK055340.1|	2675	noncoding	-0.810912
gi|16550051|dbj|AK055344.1|	1896	noncoding	-0.0492603
gi|16550054|dbj|AK055346.1|	2002	coding	1.41709
gi|16550071|dbj|AK055359.1|	3202	noncoding	-0.449157
gi|16550080|dbj|AK055367.1|	2662	noncoding	-0.353874
gi|16550127|dbj|AK055407.1|	2542	coding	0.76658
gi|16550129|dbj|AK055408.1|	2067	noncoding	-0.430973
gi|16550142|dbj|AK055420.1|	2203	noncoding	-1.07408
gi|16550155|dbj|AK055432.1|	3144	noncoding	-0.409881
gi|16550233|dbj|AK055496.1|	2411	coding	0.67985
gi|16550254|dbj|AK055513.1|	2128	noncoding	-0.950078
gi|16550273|dbj|AK055529.1|	2148	noncoding	-0.823091
gi|16550317|dbj|AK055559.1|	1780	noncoding	-1.12994
gi|16550322|dbj|AK055563.1|	2474	noncoding	-1.00509
gi|16550428|dbj|AK055648.1|	2392	coding	3.10885
gi|16550437|dbj|AK055656.1|	1861	coding	0.526006
gi|16550463|dbj|AK055679.1|	1684	noncoding	-1.01373
gi|16550471|dbj|AK055685.1|	2197	noncoding	-0.440855
gi|16550488|dbj|AK055697.1|	1656	noncoding	-0.886105
gi|16550597|dbj|AK055783.1|	2362	noncoding	-1.08292
gi|16550646|dbj|AK055820.1|	2422	coding	2.87374
gi|16550653|dbj|AK055827.1|	3274	noncoding	-0.0983306
gi|16550666|dbj|AK055837.1|	3270	noncoding	-0.773747
gi|16550670|dbj|AK055841.1|	2594	noncoding	-0.451579
gi|16550685|dbj|AK055853.1|	3105	noncoding	-0.771741
gi|16550687|dbj|AK055855.1|	2549	noncoding	-0.467489
gi|16550708|dbj|AK055873.1|	3130	noncoding	-0.774636
gi|16550723|dbj|AK055885.1|	2301	coding	1.50148
gi|16550726|dbj|AK055888.1|	2139	noncoding	-1.11211
gi|16550729|dbj|AK055891.1|	1879	coding	2.35455
gi|16550759|dbj|AK055912.1|	2706	coding	3.23971
gi|16550775|dbj|AK055926.1|	2304	coding	2.82051
gi|16550777|dbj|AK055927.1|	2257	noncoding	-0.233
gi|16550791|dbj|AK055939.1|	1881	noncoding	-0.905647
gi|16550795|dbj|AK055943.1|	2313	noncoding	-0.871704
gi|16550816|dbj|AK055957.1|	1730	noncoding	-0.95555
gi|16550887|dbj|AK056012.1|	1825	coding	1.15883
gi|16550888|dbj|AK056013.1|	2418	noncoding	-0.872745
gi|16550896|dbj|AK056019.1|	1923	noncoding	-1.2843
gi|16550913|dbj|AK056033.1|	1677	noncoding	-0.81796
gi|16550929|dbj|AK056037.1|	2141	noncoding	-1.25909
gi|16550938|dbj|AK056039.1|	2187	noncoding	-0.526883
gi|16551141|dbj|AK056051.1|	2128	noncoding	-1.02406
gi|16551172|dbj|AK056055.1|	1797	noncoding	-1.37852
gi|16551355|dbj|AK056072.1|	2286	noncoding	-0.0068594
gi|16551360|dbj|AK056073.1|	2374	noncoding	-1.09421
gi|16551409|dbj|AK056096.1|	2764	noncoding	-0.672976
gi|16551411|dbj|AK056098.1|	2570	noncoding	-0.85425
gi|16551414|dbj|AK056101.1|	2324	noncoding	-0.753918
gi|16551447|dbj|AK056129.1|	2441	coding	3.58816
gi|16551461|dbj|AK056139.1|	1828	noncoding	-1.26785
gi|16551500|dbj|AK056171.1|	2222	noncoding	-0.894622
gi|16551511|dbj|AK056178.1|	2729	noncoding	-0.918925
gi|16551521|dbj|AK056186.1|	2934	coding	4.61732
gi|16551550|dbj|AK056210.1|	1947	coding	1.54218
gi|16551572|dbj|AK056229.1|	2052	noncoding	-0.915832
gi|16551584|dbj|AK056238.1|	2333	coding	1.24993
gi|16551609|dbj|AK056259.1|	2304	coding	4.56382
gi|16551631|dbj|AK056277.1|	2383	noncoding	-1.07652
gi|16551639|dbj|AK056283.1|	2208	noncoding	-0.996452
gi|16551641|dbj|AK056284.1|	2374	coding	1.72379
gi|16551690|dbj|AK056322.1|	2001	coding	0.00257573
gi|16551705|dbj|AK056332.1|	2214	noncoding	-0.936317
gi|16551720|dbj|AK056344.1|	2483	coding	4.24698
gi|16551726|dbj|AK056348.1|	2182	noncoding	-1.21736
gi|16551767|dbj|AK056379.1|	3394	coding	0.271348
gi|16551794|dbj|AK056399.1|	3592	coding	4.79154
gi|16551802|dbj|AK056405.1|	3624	coding	1.90106
gi|16551805|dbj|AK056408.1|	3931	coding	0.338107
gi|16551810|dbj|AK056412.1|	3535	noncoding	-0.116937
gi|16551832|dbj|AK056431.1|	2992	noncoding	-1.06926
gi|16551846|dbj|AK056443.1|	3188	coding	4.54248
gi|16551869|dbj|AK056459.1|	3180	coding	3.00696
gi|16551875|dbj|AK056464.1|	3033	coding	7.37974
gi|16551884|dbj|AK056472.1|	3260	coding	5.8122
gi|16551897|dbj|AK056483.1|	3145	noncoding	-0.826593
gi|16551912|dbj|AK056496.1|	2433	noncoding	-0.835357
gi|16551918|dbj|AK056500.1|	2364	noncoding	-1.03675
gi|16551948|dbj|AK056525.1|	3310	coding	2.83266
gi|16551954|dbj|AK056529.1|	2685	noncoding	-0.54121
gi|16552003|dbj|AK056565.1|	3108	noncoding	-0.89751
gi|16552005|dbj|AK056567.1|	2578	coding	1.24145
gi|16552032|dbj|AK056587.1|	2012	coding	3.22372
gi|16552060|dbj|AK056609.1|	2122	noncoding	-1.07504
gi|16552073|dbj|AK056621.1|	2657	noncoding	-0.17282
gi|16552085|dbj|AK056630.1|	2139	noncoding	-1.27927
gi|16552115|dbj|AK056654.1|	3332	noncoding	-1.09122
gi|16552118|dbj|AK056657.1|	2427	noncoding	-0.576099
gi|16552146|dbj|AK056676.1|	2607	noncoding	-0.638482
gi|16552167|dbj|AK056692.1|	2256	coding	0.563153
gi|16552211|dbj|AK056727.1|	2454	noncoding	-1.02369
gi|16552262|dbj|AK056767.1|	2218	noncoding	-0.952449
gi|16552268|dbj|AK056771.1|	1698	noncoding	-1.27215
gi|16552299|dbj|AK056793.1|	1778	noncoding	-0.943522
gi|16552300|dbj|AK056794.1|	2000	coding	2.42052
gi|16552301|dbj|AK056795.1|	1782	coding	0.702276
gi|16552306|dbj|AK056799.1|	1834	noncoding	-0.839353
gi|16552355|dbj|AK056842.1|	2212	noncoding	-0.0206116
gi|16552367|dbj|AK056852.1|	2187	noncoding	-1.09746
gi|16552398|dbj|AK056878.1|	2784	coding	1.81171
gi|16552406|dbj|AK056885.1|	2358	noncoding	-0.607926
gi|16552419|dbj|AK056896.1|	2684	coding	1.44465
gi|16552463|dbj|AK056932.1|	2317	noncoding	-0.217113
gi|16552483|dbj|AK056945.1|	2251	noncoding	-1.25046
gi|16552491|dbj|AK056950.1|	1359	coding	0.234797
gi|16552510|dbj|AK056964.1|	1692	coding	0.352621
gi|16552531|dbj|AK056981.1|	1515	coding	0.761762
gi|16552541|dbj|AK056988.1|	1235	noncoding	-1.10418
gi|16552565|dbj|AK057006.1|	1456	coding	0.640905
gi|16552605|dbj|AK057034.1|	2269	coding	0.172604
gi|16552611|dbj|AK057039.1|	2903	coding	2.45444
gi|16552637|dbj|AK057061.1|	2134	noncoding	-0.647351
gi|16552639|dbj|AK057062.1|	3020	noncoding	-0.900734
gi|16552657|dbj|AK057076.1|	2504	noncoding	-0.922163
gi|16552676|dbj|AK057093.1|	2129	noncoding	-1.01258
gi|16552716|dbj|AK057129.1|	2285	noncoding	-0.574378
gi|16552750|dbj|AK057159.1|	2096	noncoding	-0.884679
gi|16552777|dbj|AK057181.1|	1952	noncoding	-0.8061
gi|16552786|dbj|AK057190.1|	2889	coding	2.9346
gi|16552788|dbj|AK057192.1|	2158	coding	2.25121
gi|16552834|dbj|AK057226.1|	1705	noncoding	-1.07236
gi|16552839|dbj|AK057230.1|	1767	noncoding	-1.23925
gi|16552858|dbj|AK057245.1|	1703	noncoding	-0.78086
gi|16552875|dbj|AK057257.1|	1904	coding	0.374548
gi|16552919|dbj|AK057288.1|	3132	noncoding	-0.933057
gi|16552931|dbj|AK057297.1|	2285	noncoding	-0.792567
gi|16552958|dbj|AK057315.1|	2899	coding	0.250427
gi|16552991|dbj|AK057338.1|	2134	noncoding	-1.14924
gi|16552998|dbj|AK057342.1|	2884	coding	7.41119
gi|16553001|dbj|AK057344.1|	1843	noncoding	-1.20367
gi|16553010|dbj|AK057349.1|	1562	coding	0.339308
gi|16553032|dbj|AK057362.1|	1990	coding	1.74003
gi|16553090|dbj|AK057400.1|	1776	noncoding	-1.09141
gi|16553112|dbj|AK057416.1|	1640	coding	1.12864
gi|16553270|dbj|AK057528.1|	1781	coding	1.14322
gi|16553282|dbj|AK057538.1|	1743	coding	0.134114
gi|16553343|dbj|AK057593.1|	2677	noncoding	-1.07234
gi|16553395|dbj|AK057637.1|	2551	noncoding	-1.24318
gi|16553420|dbj|AK057656.1|	2445	coding	0.0942058
gi|16553617|dbj|AK057702.1|	1947	coding	0.921185
gi|16553626|dbj|AK057709.1|	3148	noncoding	-0.892381
gi|16553637|dbj|AK057719.1|	2055	noncoding	-0.632187
gi|16553774|dbj|AK057817.1|	1480	coding	1.39463
gi|16553823|dbj|AK057858.1|	1753	noncoding	-0.913279
gi|16553855|dbj|AK057884.1|	2690	noncoding	-0.844632
gi|16553867|dbj|AK057892.1|	2094	coding	0.928706
gi|16553932|dbj|AK057946.1|	2140	coding	3.08472
gi|16553948|dbj|AK057958.1|	1862	noncoding	-1.07833
gi|16553954|dbj|AK057964.1|	1538	coding	1.2377
gi|16553980|dbj|AK057987.1|	1380	noncoding	-0.846167
gi|16554048|dbj|AK058044.1|	1405	coding	1.36531
gi|16554122|dbj|AK058093.1|	1588	coding	0.17661
gi|16554178|dbj|AK058133.1|	895	noncoding	-0.367381
gi|16554618|ref|NM_018262.2|	3837	coding	9.0955
gi|16566549|gb|AF427339.1|	3286	coding	2.34673
gi|16566552|gb|AF427340.1|	3071	coding	3.82871
gi|16605469|emb|AJ291676.1|	1569	noncoding	-1.05774
gi|16740925|gb|BC016322.1|	1084	coding	0.41985
gi|16740999|gb|BC016351.1|	1205	coding	1.08562
gi|16741022|gb|BC016363.1|	998	noncoding	-1.22166
gi|16741276|gb|BC016474.1|	2831	coding	5.62853
gi|16741629|gb|BC016618.1|	2427	coding	2.42578
gi|16741717|gb|BC016655.1|	2221	coding	2.59484
gi|16755892|gb|AF434715.1|	5000	coding	6.64556
gi|16876816|gb|BC016693.1|	1286	coding	0.916055
gi|16876843|gb|BC016705.1|	1273	coding	0.758929
gi|16877028|gb|BC016788.1|	1230	noncoding	-0.894264
gi|16877145|gb|BC016843.1|	2073	coding	3.03376
gi|16877228|gb|BC016876.1|	1176	noncoding	-1.18637
gi|16877317|gb|BC016915.1|	2036	noncoding	-0.473064
gi|16877355|gb|BC016930.1|	2752	noncoding	-1.20042
gi|16877608|gb|BC017054.1|	2121	coding	1.1968
gi|16877712|gb|BC017095.1|	1136	noncoding	-1.30921
gi|16877713|gb|BC017096.1|	2081	coding	1.02668
gi|16877748|gb|BC017112.1|	789	noncoding	-0.514889
gi|16877983|gb|BC017209.1|	4228	noncoding	-0.440713
gi|16878015|gb|BC017222.1|	2870	coding	1.84605
gi|16902517|gb|AF400500.1|AF400500	893	noncoding	-0.930903
gi|16923905|gb|AF438406.1|	1159	noncoding	-1.14215
gi|16924283|gb|BC017423.1|	754	coding	1.57821
gi|16950571|gb|AF293337.2|	6313	coding	8.21472
gi|17028472|gb|BC017557.1|	1409	noncoding	-1.11948
gi|17046380|gb|AF380183.1|	8438	coding	12.1105
gi|17066384|emb|AJ420520.1|	1622	coding	0.182602
gi|17066435|emb|AJ420571.1|	1072	noncoding	-1.10513
gi|17066574|gb|AF411044.1|	2645	coding	1.64977
gi|17104820|gb|AF194971.1|	1281	noncoding	-0.969868
gi|17225571|gb|AF330044.1|	7320	coding	3.91087
gi|17226669|gb|AF444143.1|	2573	coding	2.7963
gi|17389330|gb|BC017711.1|	2151	coding	0.988489
gi|17389336|gb|BC017713.1|	3128	coding	2.35753
gi|17389393|gb|BC017735.1|	3449	coding	1.90677
gi|17389491|gb|BC017785.1|	1817	coding	0.226536
gi|17389843|gb|BC017931.1|	950	noncoding	-0.147216
gi|17389904|gb|BC017961.1|	2079	noncoding	-1.08356
gi|17390054|gb|BC018033.1|	1033	noncoding	-1.01495
gi|17390060|gb|BC018035.1|	458	noncoding	-1.0814
gi|17390253|gb|BC018115.1|	2426	coding	4.47926
gi|17390259|gb|BC018118.1|	3372	coding	3.88218
gi|17390677|gb|BC018288.1|	2232	noncoding	-0.594097
gi|17391002|gb|BC018424.1|	3519	noncoding	-1.11283
gi|17391288|gb|BC018543.1|	2498	coding	4.78486
gi|17432240|gb|AF111808.1|	2872	coding	3.1639
gi|17512175|gb|BC019071.1|	877	coding	0.660403
gi|17512182|gb|BC019075.1|	2484	coding	2.08057
gi|17512211|gb|BC019088.1|	2347	coding	2.55713
gi|17512600|gb|BC019250.1|	795	coding	0.398453
gi|17529660|gb|AF085232.1|	2578	coding	1.3433
gi|17939579|gb|BC019341.1|	2721	coding	1.62116
gi|17940757|gb|AF451977.1|	5761	coding	10.7978
gi|17979649|gb|AF246960.1|	1930	coding	2.50487
gi|17981507|gb|AF454915.1|	992	noncoding	-0.141289
gi|18027379|gb|AF289588.1|	2712	coding	0.107922
gi|18027383|gb|AF289590.1|	2639	noncoding	-0.971743
gi|18027741|gb|AF318325.1|	2242	noncoding	-0.993958
gi|18027799|gb|AF318354.1|	3750	coding	2.25116
gi|18027823|gb|AF318366.1|	2423	coding	0.662714
gi|18028276|gb|AF327347.1|	1431	coding	1.20776
gi|18031950|gb|AY057097.1|	1884	coding	0.608547
gi|18043711|gb|BC019920.1|	2487	coding	3.37645
gi|18043739|gb|BC019830.1|	1395	noncoding	-1.01374
gi|18043781|gb|BC019848.1|	1233	coding	1.42454
gi|18044216|gb|BC020213.1|	1108	noncoding	-0.723638
gi|18044259|gb|BC020247.1|	1130	coding	0.618111
gi|18044739|gb|BC019880.1|	575	noncoding	-0.888117
gi|18044759|gb|BC019906.1|	2646	coding	1.37518
gi|18044935|gb|BC020201.1|	2330	coding	1.69521
gi|18073905|emb|AJ312755.1|	2806	coding	2.52821
gi|18088177|gb|BC020516.1|	3562	noncoding	-0.15675
gi|18088471|gb|BC020773.1|	986	coding	0.696925
gi|18088618|gb|BC020872.1|	1612	noncoding	-0.439738
gi|18088653|gb|BC020909.1|	1824	noncoding	-1.00974
gi|18088790|gb|BC020875.1|	2192	coding	0.376604
gi|18088811|gb|BC020667.1|	654	noncoding	-0.771338
gi|18088961|gb|BC021184.1|	412	noncoding	-0.541206
gi|18089034|gb|BC020586.1|	4202	coding	5.8319
gi|18089153|gb|BC020809.1|	1011	coding	1.00093
gi|18089211|gb|BC020911.1|	1309	noncoding	-1.18719
gi|18139946|gb|AF447582.1|	3113	noncoding	-0.63493
gi|18157635|gb|AF400039.1|	1908	noncoding	-1.05581
gi|18157641|gb|AF400045.1|	961	noncoding	-0.995043
gi|18182869|gb|BC015688.1|	1139	noncoding	-0.402982
gi|18204324|gb|BC021578.1|	1866	coding	1.92142
gi|18249846|gb|AY040822.1|	2153	coding	4.44957
gi|18256327|gb|BC021853.1|	1229	coding	1.43411
gi|18256885|gb|BC021854.1|	2826	coding	2.29992
gi|18266357|gb|AF461266.1|	2080	coding	3.539
gi|18266900|gb|BC015702.1|	3212	coding	2.05692
gi|18266912|gb|BC015738.1|	2290	coding	1.76533
gi|18314433|gb|BC022027.1|	2717	coding	3.41872
gi|18314486|gb|BC021982.1|	495	noncoding	-0.361184
gi|18490228|gb|BC022388.1|	2802	coding	2.53088
gi|18490318|gb|BC022544.1|	1929	noncoding	-0.0215297
gi|18490328|gb|BC022564.1|	2916	coding	0.386909
gi|18490351|gb|BC022359.1|	2384	noncoding	-0.904858
gi|18490356|gb|BC022420.1|	1481	coding	0.532689
gi|18490623|gb|BC022339.1|	1347	noncoding	-0.111796
gi|18490664|gb|BC022453.1|	1990	noncoding	-0.723797
gi|18490789|gb|BC023195.1|	2506	coding	2.88398
gi|18490866|gb|BC022386.1|	2323	coding	2.38818
gi|18490868|gb|BC022414.1|	592	noncoding	-0.146046
gi|18490889|gb|BC022456.1|	2767	coding	0.647292
gi|18490890|gb|BC022457.1|	1962	coding	3.1032
gi|18491027|ref|NM_016304.2|	1487	noncoding	-0.264782
gi|18568118|gb|AF132747.1|	2191	coding	2.61871
gi|18598996|gb|AF177173.2|	1267	coding	1.60607
gi|18605794|gb|BC023005.1|	1477	noncoding	-0.5951
gi|18606275|gb|BC023144.1|	3617	coding	5.27086
gi|18645130|gb|BC023989.1|	783	noncoding	-1.28028
gi|18652858|dbj|AB055660.1|	7557	coding	11.5889
gi|18676431|dbj|AK074042.1|	4709	noncoding	-0.929091
gi|18676471|dbj|AK074062.1|	5282	coding	4.62347
gi|18676477|dbj|AK074065.1|	5291	coding	6.91133
gi|18676497|dbj|AK074075.1|	5493	coding	1.26007
gi|18676565|dbj|AK074109.1|	4287	coding	3.45881
gi|18676621|dbj|AK074137.1|	4469	noncoding	-0.436704
gi|18676651|dbj|AK074152.1|	4330	coding	2.89454
gi|18676671|dbj|AK074162.1|	4384	noncoding	-1.00039
gi|18676679|dbj|AK074166.1|	4512	coding	3.44387
gi|18676691|dbj|AK074172.1|	4730	noncoding	-0.229032
gi|18676703|dbj|AK074178.1|	4893	coding	7.90532
gi|18676731|dbj|AK074196.1|	2277	coding	1.08785
gi|18676827|dbj|AK074271.1|	2179	noncoding	-1.08631
gi|18676921|dbj|AK074343.1|	3844	coding	0.207941
gi|18676933|dbj|AK074353.1|	2360	coding	1.49468
gi|18676963|dbj|AK074377.1|	3919	coding	3.88905
gi|18676967|dbj|AK074381.1|	2581	noncoding	-1.01857
gi|18677039|dbj|AK074435.1|	1938	coding	1.79233
gi|18677047|dbj|AK074441.1|	3543	coding	0.94644
gi|18677090|dbj|AK074476.1|	2128	noncoding	-1.00153
gi|18699018|gb|AY077841.1|	2709	coding	0.281545
gi|18916809|dbj|AB075843.1|	6031	coding	0.316331
gi|18916824|dbj|AB075847.1|	3579	coding	6.26037
gi|18916844|dbj|AB075852.1|	3473	coding	1.41779
gi|18921425|gb|BC016287.1|	1580	coding	0.104097
gi|18999458|gb|BC024281.1|	2390	coding	0.961715
gi|19070538|gb|AF348983.1|	1672	coding	3.92002
gi|19110893|gb|AF478457.1|	4380	coding	7.28757
gi|19116212|gb|BC016402.1|	2243	noncoding	-0.566919
gi|19171175|emb|AJ315733.1|	2853	coding	5.09908
gi|19171878|gb|AF415174.1|	904	coding	0.311913
gi|19172410|gb|AF480461.1|	3884	coding	3.17488
gi|19173813|gb|BC017581.1|	1456	noncoding	-1.0624
gi|19263588|gb|BC025407.1|	1772	coding	1.42443
gi|19263726|gb|BC025345.1|	1433	noncoding	-0.72477
gi|19343684|gb|BC025778.1|	1930	coding	1.40348
gi|19343954|gb|BC025776.1|	1802	noncoding	-0.596135
gi|19343984|gb|BC025728.1|	2423	coding	0.294907
gi|19343998|gb|BC025786.1|	1944	coding	2.57951
gi|19353000|gb|BC024931.1|	1017	noncoding	-0.975315
gi|19353333|gb|BC024732.1|	1390	noncoding	-0.855343
gi|19387978|gb|BC018776.1|	1612	noncoding	-1.10496
gi|19483829|gb|BC019327.1|	2291	noncoding	-0.9843
gi|19526201|gb|AY078238.1|	1873	noncoding	-0.0715514
gi|19584469|emb|AL713732.1|	1512	noncoding	-1.13304
gi|19684016|gb|BC026041.1|	1372	noncoding	-0.671796
gi|19684092|gb|BC026024.1|	1229	coding	0.796802
gi|19698801|gb|AY081143.1|	1023	noncoding	-0.986138
gi|19698805|gb|AY081145.1|	1075	noncoding	-0.956732
gi|19744303|gb|AF461760.1|	2952	coding	2.68609
gi|19749336|gb|AF177344.2|	1815	coding	1.4167
gi|19909910|dbj|AB048534.1|	4013	coding	5.7114
gi|19913502|gb|BC026116.1|	1408	noncoding	-1.06209
gi|20070982|gb|BC026357.1|	2139	coding	1.12535
gi|20070985|gb|BC026359.1|	1850	noncoding	-1.03893
gi|20071149|gb|BC026233.1|	1028	noncoding	-0.711517
gi|20071552|gb|BC026998.1|	1984	coding	2.77371
gi|20071554|gb|BC026179.1|	2220	coding	1.35493
gi|20072162|gb|BC026157.1|	2655	coding	2.24612
gi|20072164|gb|BC026164.1|	4941	coding	8.99783
gi|20072172|gb|BC026180.1|	2100	coding	0.815871
gi|20072183|gb|BC026193.1|	2484	noncoding	-1.02583
gi|20072813|gb|BC026252.1|	1738	noncoding	-0.327449
gi|20073059|gb|BC026902.1|	2287	coding	3.93587
gi|20127622|ref|NM_024102.2|	2428	coding	0.592828
gi|20147502|gb|AF443072.1|	11329	coding	24.281
gi|20148229|gb|AY077708.1|	1599	coding	0.228973
gi|20149220|gb|AF494040.1|	12351	coding	30.027
gi|20271471|gb|BC028301.1|	860	noncoding	-1.04698
gi|20306660|gb|BC028370.1|	2721	coding	1.43526
gi|20336329|ref|NM_138639.1|	1893	coding	0.946653
gi|20379552|gb|BC028693.1|	3893	noncoding	-1.04033
gi|20379559|gb|BC027604.1|	1377	noncoding	-1.15092
gi|20379685|gb|BC028736.1|	5252	coding	4.07522
gi|20379711|gb|BC027869.1|	3348	coding	3.13675
gi|20379813|gb|BC029304.1|	2225	coding	2.85881
gi|20379824|gb|BC027927.1|	2447	noncoding	-0.951723
gi|20379882|gb|BC029294.1|	822	noncoding	-1.19372
gi|20380076|gb|BC028240.1|	2168	coding	2.30786
gi|20380098|gb|BC028062.1|	2243	noncoding	-0.328764
gi|20380144|gb|BC027990.1|	2829	coding	3.7364
gi|20380191|gb|BC027978.1|	1383	noncoding	-0.556899
gi|20380226|gb|BC028243.1|	2016	noncoding	-0.603147
gi|20380392|gb|BC028122.1|	1105	noncoding	-0.657852
gi|20380586|gb|BC028841.1|	955	noncoding	-1.35456
gi|20380763|gb|BC027885.1|	1507	noncoding	-0.48855
gi|20380818|gb|BC028000.1|	1526	noncoding	-0.314576
gi|20381052|gb|BC029301.1|	1367	coding	0.604348
gi|20381300|gb|BC027873.1|	1614	noncoding	-1.03837
gi|20381332|gb|BC028120.1|	1853	coding	0.396156
gi|20381398|gb|BC028041.1|	2322	coding	2.62201
gi|20455817|gb|BC029937.1|	1135	noncoding	-0.785093
gi|20455825|gb|BC029951.1|	1624	coding	2.09203
gi|20513943|gb|AF447587.1|	2695	coding	2.94445
gi|20521008|dbj|AB002344.2|	6698	coding	10.018
gi|20521040|dbj|AB007873.2|	6574	coding	5.88477
gi|20521050|dbj|AB007897.2|	6197	coding	9.4976
gi|20521068|dbj|AB011097.2|	6528	coding	4.78022
gi|20521084|dbj|AB011142.2|	11269	coding	14.4482
gi|20521092|dbj|AB011154.2|	5857	coding	3.8448
gi|20521110|dbj|AB014531.2|	6162	coding	5.12048
gi|20521114|dbj|AB014541.2|	5087	coding	10.0874
gi|20521655|dbj|AB018325.2|	4919	coding	9.63991
gi|20521691|dbj|AB020717.2|	6997	coding	6.1118
gi|20521735|dbj|AB028950.2|	8405	coding	24.3481
gi|20521773|dbj|AB032961.2|	5495	coding	3.53295
gi|20521791|dbj|AB033034.2|	4511	coding	3.73002
gi|20521833|dbj|D63482.2|	5291	coding	1.29004
gi|20521849|dbj|D86985.3|	7840	coding	8.25099
gi|20521851|dbj|D87075.2|	6941	coding	2.50407
gi|20521855|dbj|D87433.2|	7909	coding	14.655
gi|20521889|dbj|AB037756.2|	8116	coding	12.9108
gi|20521915|dbj|AB037853.2|	4961	coding	3.4466
gi|20521919|dbj|AB040882.2|	3970	coding	2.20317
gi|20521925|dbj|AB040904.2|	4265	coding	11.1039
gi|20521931|dbj|AB040964.2|	5350	coding	6.77817
gi|20521939|dbj|AB046781.2|	4373	coding	9.85317
gi|20521951|dbj|AB046828.2|	4797	coding	4.72488
gi|20521953|dbj|AB046843.2|	4150	coding	9.59266
gi|20521971|dbj|AB051506.2|	7706	coding	7.09612
gi|20521975|dbj|AB051518.2|	7981	coding	13.6954
gi|20521987|dbj|AB058743.2|	7752	coding	15.2796
gi|20522003|dbj|AB067504.2|	3570	coding	3.66998
gi|20563686|gb|AF504647.1|	1229	noncoding	-1.00863
gi|20797218|emb|AJ459826.1|	7163	coding	2.90406
gi|20809407|gb|BC028986.1|	2873	coding	1.81502
gi|20809410|gb|BC028968.1|	1462	noncoding	-1.04331
gi|20809446|gb|BC028974.1|	1948	coding	0.250603
gi|20809501|gb|BC029408.1|	1010	noncoding	-0.659509
gi|20809627|gb|BC029118.1|	1946	coding	1.44011
gi|20809645|gb|BC029141.1|	1692	coding	0.933092
gi|20809780|gb|BC029050.1|	2002	coding	0.709881
gi|20809917|gb|BC029580.1|	1727	noncoding	-0.989665
gi|20809928|gb|BC029593.1|	1007	noncoding	-0.733259
gi|20810123|gb|BC029167.1|	1675	coding	1.31028
gi|20810203|gb|BC029391.1|	1207	coding	0.469248
gi|20810342|gb|BC029604.1|	1459	noncoding	-0.847505
gi|20810459|gb|BC029455.1|	845	noncoding	-0.425694
gi|20810461|gb|BC029465.1|	1452	noncoding	-0.793902
gi|20810520|gb|BC029140.1|	1497	coding	1.45738
gi|20810585|gb|BC029554.1|	945	noncoding	-0.0963021
gi|20987287|gb|BC030012.1|	2473	coding	4.73992
gi|20987529|gb|BC030212.1|	2210	noncoding	-0.830387
gi|20987607|gb|BC021739.1|	834	noncoding	-1.08216
gi|20987609|gb|BC021741.1|	813	noncoding	-1.16079
gi|20987811|gb|BC030523.1|	3275	noncoding	-0.850388
gi|20988021|gb|BC021693.1|	1063	noncoding	-1.14322
gi|20988238|gb|BC029780.1|	1284	noncoding	-0.00528679
gi|20988445|gb|BC030277.1|	1113	coding	0.0416061
gi|20988598|gb|BC029640.1|	1481	coding	0.40195
gi|20988821|gb|BC030224.1|	1806	noncoding	-0.18232
gi|20988871|gb|BC030530.1|	3015	coding	4.91367
gi|21040472|gb|BC028698.2|	2882	coding	2.80138
gi|21104371|dbj|AB062124.1|	2765	noncoding	-0.799498
gi|21105536|gb|AF508940.1|	2196	coding	2.58055
gi|21165605|gb|AF395707.1|	731	noncoding	-0.57523
gi|21205851|gb|AF385429.1|	3218	coding	3.79189
gi|21205867|gb|AF385437.1|	3049	coding	3.36674
gi|21265098|ref|NM_012466.2|	1040	coding	0.241397
gi|21315015|gb|BC030750.1|	1352	noncoding	-1.16161
gi|21315031|gb|BC030767.1|	1188	noncoding	-0.974094
gi|21327821|gb|BC032065.1|	1700	coding	3.3242
gi|21360805|gb|AF458589.1|	4631	coding	5.94296
gi|21396505|dbj|AB063115.1|	10646	coding	14.6699
gi|21410185|gb|BC030956.1|	1970	noncoding	-1
gi|21410608|gb|BC031248.1|	2297	coding	0.051159
gi|21410991|gb|BC031053.1|	2668	coding	0.306625
gi|21411025|gb|BC031101.1|	2104	coding	1.50499
gi|21411167|gb|BC031333.1|	890	noncoding	-0.0179962
gi|21411178|gb|BC031343.1|	709	noncoding	-0.522192
gi|21411393|gb|BC031095.1|	2138	coding	2.23527
gi|21411502|gb|BC031273.1|	1705	coding	1.37397
gi|21426921|gb|U88153.2|HSU88153	3910	coding	10.1836
gi|21432082|gb|BC032946.1|	1388	coding	2.23125
gi|21434714|gb|AF426264.1|	1179	noncoding	-0.922665
gi|21434722|gb|AF426268.1|	530	noncoding	-0.857674
gi|21464122|ref|NM_003926.5|	2559	coding	1.92919
gi|21536442|ref|NM_003571.2|	1644	coding	2.33816
gi|21542581|gb|BC033040.1|	3533	coding	2.88154
gi|21594235|gb|BC020574.1|	4561	coding	1.16522
gi|21594253|gb|BC020676.1|	1184	noncoding	-1.21589
gi|21594344|gb|BC031838.1|	2525	coding	1.34987
gi|21594876|gb|BC032234.1|	2909	coding	2.27996
gi|21594889|gb|BC032226.1|	3236	coding	4.42916
gi|21594960|gb|BC031625.1|	1398	noncoding	-1.07451
gi|21594996|gb|BC031411.1|	1485	coding	0.0798252
gi|21595071|gb|BC031573.1|	3177	coding	5.3274
gi|21595081|gb|BC031608.1|	2315	coding	1.48162
gi|21595085|gb|BC031638.1|	1573	noncoding	-0.88753
gi|21595276|gb|BC020894.1|	1158	noncoding	-0.650097
gi|21595284|gb|BC020970.1|	3957	coding	8.27726
[truncated: 6,566 more rows]
